# Supplementary material for: Unravelling metabolic cross‐feeding in a yeast–bacteria community using 13C‐based proteomics
Source: Mol Syst Biol. 2023 Feb 13;19(4):e11501. doi: 10.15252/msb.202211501 (PMC10090948; doi:10.15252/msb.202211501)
Supplement: Supplementary file 2 — Dataset EV1 [file MSB-19-e11501-s004.xlsx]

## Sheet: introduction
Dataset EV1
MetaProSIP analysis of yeast-LAB co-cultures under different labelling regimes
Sheet Name	Description
overview	Overview listing numbers of identified peptides, proteins and estimated false positive rate for each sample.
proteins	List of proteins identified in each sample, with description.
peptides	List of identified peptides and RIA values in each sample.

## Sheet: overview
	Unique peptides		Proteins			False-Positive Rate Estimation
	bacteria	yeast	bacteria	yeast		no of identified peptides	target/decoy db	total	iFPR	no of identified proteins	target/decoy db	total	iFPR
S1	5777	8975	755	1285		14752	79	14831	0.00532668	2040	5	2045	0.00245098
S2	5120	9520	707	1357		14640	5	14645	0.000341413	2064	1	2065	0.000484496
S3	5667	8052	770	1166		13719	42	13761	0.0030521	1936	1	1937	0.000516529
mean	5221	8849	744	1269
SD	351.89	742.067	32.909	96.459
CoV%	0.06	0.08	0.04	0.08
S4	358	84	82	28		442	47	489	0.0961145	110	7	117	0.0636364
S5	235	77	61	23		312	31	343	0.090379	84	6	90	0.0714286
S6	342	57	81	17		399	13	412	0.0315534	98	6	104	0.0612245
mean	312	73	75	23
SD	66.8755	14.0119	11.8462	5.50757
CV%	0.21	0.19	0.16	0.24
S7	359	1323	88	317		1682	12	1694	0.00708383	405	6	411	0.0148148
S8	357	1084	87	284		1441	38	1479	0.025693	371	5	376	0.0134771
S9	469	1230	106	307		1699	12	1711	0.00701344	413	3	416	0.00726392
mean	395	1212	94	303
SD	64.0937	120.475	10.6927	16.9214
CV%	0.16	0.1	0.11	0.06
lactose non-labeled: S1, S2, S3
lactose [13C-Galactose]: S4,S5,S6
lactose [13C-Glucose]: S7,S8,S9
The estimation of the average sums, the corresponding standard deviation (SD) and the coefficient of variation(CV) is based on the identified peptides and proteins included in the analysis in the three labeling conditions.
The estimation of the iFPR is based on the method described in Sachsenberg et al., 2014

## Sheet: proteins
Sample 1						Sample 2						Sample 3						Sample 4						Sample 5					Sample 6						Sample 7						Sample8						Sample9
bacteria			yeast			bacteria			yeast			bacteria			yeast			bacteria			yeast			bacteria		yeast			bacteria			yeast			bacteria			yeast			bacteria			yeast			bacteria
protein_id	description		protein_id	description		protein_id	description		protein_id	description		protein_id	description		protein_id	description		protein_id	description		protein_id	description		protein_id	description	protein_id	description		protein_id	description		protein_id	description		protein_id	description		protein_id	description		protein_id	description		protein_id	description		protein_id	description
PROKKA_00002	30S ribosomal protein S1		SP|O13563|RPN13_YEAST	26S proteasome regulatory subunit RPN13 OS=Saccharomyces cerevisiae (strain ATCC 204508 / S288c) GN=RPN13 PE=1 SV=1		PROKKA_00002	30S ribosomal protein S1		SP|O13563|RPN13_YEAST	26S proteasome regulatory subunit RPN13 OS=Saccharomyces cerevisiae (strain ATCC 204508 / S288c) GN=RPN13 PE=1 SV=1		PROKKA_00002	30S ribosomal protein S1		SP|O13547|CCW14_YEAST	Covalently-linked cell wall protein 14 OS=Saccharomyces cerevisiae (strain ATCC 204508 / S288c) GN=CCW14 PE=1 SV=1		PROKKA_00054	2,3-bisphosphoglycerate-dependent phosphoglycerate mutase		SP|P00359|G3P3_YEAST	Glyceraldehyde-3-phosphate dehydrogenase 3 OS=Saccharomyces cerevisiae (strain ATCC 204508 / S288c) GN=TDH3 PE=1 SV=3		PROKKA_00054	2,3-bisphosphoglycerate-dependent phosphoglycerate mutase	SP|P00360|G3P1_YEAST	Glyceraldehyde-3-phosphate dehydrogenase 1 OS=Saccharomyces cerevisiae (strain ATCC 204508 / S288c) GN=TDH1 PE=1 SV=3		PROKKA_00054	2,3-bisphosphoglycerate-dependent phosphoglycerate mutase		SP|P00331|ADH2_YEAST	Alcohol dehydrogenase 2 OS=Saccharomyces cerevisiae (strain ATCC 204508 / S288c) GN=ADH2 PE=1 SV=3		PROKKA_00054	2,3-bisphosphoglycerate-dependent phosphoglycerate mutase		sp|P00175|CYB2_YEAST	Cytochrome b2, mitochondrial OS=Saccharomyces cerevisiae (strain ATCC 204508 / S288c) GN=CYB2 PE=1 SV=1		PROKKA_00022	Aminopeptidase N		SP|P00175|CYB2_YEAST	Cytochrome b2, mitochondrial OS=Saccharomyces cerevisiae (strain ATCC 204508 / S288c) GN=CYB2 PE=1 SV=1		PROKKA_00022	Aminopeptidase N
PROKKA_00004	Aminodeoxyfutalosine deaminase		SP|O14467|MBF1_YEAST	Multiprotein-bridging factor 1 OS=Saccharomyces cerevisiae (strain ATCC 204508 / S288c) GN=MBF1 PE=1 SV=2		PROKKA_00004	Aminodeoxyfutalosine deaminase		SP|O14467|MBF1_YEAST	Multiprotein-bridging factor 1 OS=Saccharomyces cerevisiae (strain ATCC 204508 / S288c) GN=MBF1 PE=1 SV=2		PROKKA_00004	Aminodeoxyfutalosine deaminase		SP|O13563|RPN13_YEAST	26S proteasome regulatory subunit RPN13 OS=Saccharomyces cerevisiae (strain ATCC 204508 / S288c) GN=RPN13 PE=1 SV=1		PROKKA_00073	recombinase A		SP|P00360|G3P1_YEAST	Glyceraldehyde-3-phosphate dehydrogenase 1 OS=Saccharomyces cerevisiae (strain ATCC 204508 / S288c) GN=TDH1 PE=1 SV=3		PROKKA_00088	Lysine--tRNA ligase	SP|P00549|KPYK1_YEAST	Pyruvate kinase 1 OS=Saccharomyces cerevisiae (strain ATCC 204508 / S288c) GN=CDC19 PE=1 SV=2		PROKKA_00088	Lysine--tRNA ligase		SP|P00360|G3P1_YEAST	Glyceraldehyde-3-phosphate dehydrogenase 1 OS=Saccharomyces cerevisiae (strain ATCC 204508 / S288c) GN=TDH1 PE=1 SV=3		PROKKA_00073	recombinase A		sp|P00360|G3P1_YEAST	Glyceraldehyde-3-phosphate dehydrogenase 1 OS=Saccharomyces cerevisiae (strain ATCC 204508 / S288c) GN=TDH1 PE=1 SV=3		PROKKA_00054	2,3-bisphosphoglycerate-dependent phosphoglycerate mutase		SP|P00360|G3P1_YEAST	Glyceraldehyde-3-phosphate dehydrogenase 1 OS=Saccharomyces cerevisiae (strain ATCC 204508 / S288c) GN=TDH1 PE=1 SV=3		PROKKA_00054	2,3-bisphosphoglycerate-dependent phosphoglycerate mutase
PROKKA_00006	Ribonuclease J 1		SP|P00044|CYC1_YEAST	Cytochrome c iso-1 OS=Saccharomyces cerevisiae (strain ATCC 204508 / S288c) GN=CYC1 PE=1 SV=2		PROKKA_00006	Ribonuclease J 1		SP|P00044|CYC1_YEAST	Cytochrome c iso-1 OS=Saccharomyces cerevisiae (strain ATCC 204508 / S288c) GN=CYC1 PE=1 SV=2		PROKKA_00006	Ribonuclease J 1		SP|O14467|MBF1_YEAST	Multiprotein-bridging factor 1 OS=Saccharomyces cerevisiae (strain ATCC 204508 / S288c) GN=MBF1 PE=1 SV=2		PROKKA_00088	Lysine--tRNA ligase		SP|P00549|KPYK1_YEAST	Pyruvate kinase 1 OS=Saccharomyces cerevisiae (strain ATCC 204508 / S288c) GN=CDC19 PE=1 SV=2		PROKKA_00123	Superoxide dismutase [Mn]	SP|P00560|PGK_YEAST	Phosphoglycerate kinase OS=Saccharomyces cerevisiae (strain ATCC 204508 / S288c) GN=PGK1 PE=1 SV=2		PROKKA_00100	Tyrosine--tRNA ligase		SP|P00549|KPYK1_YEAST	Pyruvate kinase 1 OS=Saccharomyces cerevisiae (strain ATCC 204508 / S288c) GN=CDC19 PE=1 SV=2		PROKKA_00088	Lysine--tRNA ligase		sp|P00431|CCPR_YEAST	Cytochrome c peroxidase, mitochondrial OS=Saccharomyces cerevisiae (strain ATCC 204508 / S288c) GN=CCP1 PE=1 SV=2		PROKKA_00108	10 kDa chaperonin		SP|P00410|COX2_YEAST	Cytochrome c oxidase subunit 2 OS=Saccharomyces cerevisiae (strain ATCC 204508 / S288c) GN=COX2 PE=1 SV=1		PROKKA_00056	NADH dehydrogenase
PROKKA_00008	tRNA threonylcarbamoyladenosine biosynthesis protein TsaB		SP|P00045|CYC7_YEAST	Cytochrome c iso-2 OS=Saccharomyces cerevisiae (strain ATCC 204508 / S288c) GN=CYC7 PE=1 SV=1		PROKKA_00008	tRNA threonylcarbamoyladenosine biosynthesis protein TsaB		SP|P00175|CYB2_YEAST	Cytochrome b2, mitochondrial OS=Saccharomyces cerevisiae (strain ATCC 204508 / S288c) GN=CYB2 PE=1 SV=1		PROKKA_00008	tRNA threonylcarbamoyladenosine biosynthesis protein TsaB		SP|P00044|CYC1_YEAST	Cytochrome c iso-1 OS=Saccharomyces cerevisiae (strain ATCC 204508 / S288c) GN=CYC1 PE=1 SV=2		PROKKA_00100	Tyrosine--tRNA ligase		SP|P00560|PGK_YEAST	Phosphoglycerate kinase OS=Saccharomyces cerevisiae (strain ATCC 204508 / S288c) GN=PGK1 PE=1 SV=2		PROKKA_00172	DNA-binding protein HU	SP|P00924|ENO1_YEAST	Enolase 1 OS=Saccharomyces cerevisiae (strain ATCC 204508 / S288c) GN=ENO1 PE=1 SV=3		PROKKA_00109	60 kDa chaperonin		SP|P00560|PGK_YEAST	Phosphoglycerate kinase OS=Saccharomyces cerevisiae (strain ATCC 204508 / S288c) GN=PGK1 PE=1 SV=2		PROKKA_00100	Tyrosine--tRNA ligase		sp|P00447|SODM_YEAST	Superoxide dismutase [Mn], mitochondrial OS=Saccharomyces cerevisiae (strain ATCC 204508 / S288c) GN=SOD2 PE=1 SV=1		PROKKA_00109	60 kDa chaperonin		SP|P00427|COX6_YEAST	Cytochrome c oxidase subunit 6, mitochondrial OS=Saccharomyces cerevisiae (strain ATCC 204508 / S288c) GN=COX6 PE=1 SV=1		PROKKA_00073	recombinase A
PROKKA_00009	Acetyltransferase YpeA		SP|P00175|CYB2_YEAST	Cytochrome b2, mitochondrial OS=Saccharomyces cerevisiae (strain ATCC 204508 / S288c) GN=CYB2 PE=1 SV=1		PROKKA_00011	tRNA N6-adenosine threonylcarbamoyltransferase		SP|P00331|ADH2_YEAST	Alcohol dehydrogenase 2 OS=Saccharomyces cerevisiae (strain ATCC 204508 / S288c) GN=ADH2 PE=1 SV=3		PROKKA_00009	Acetyltransferase YpeA		SP|P00175|CYB2_YEAST	Cytochrome b2, mitochondrial OS=Saccharomyces cerevisiae (strain ATCC 204508 / S288c) GN=CYB2 PE=1 SV=1		PROKKA_00109	60 kDa chaperonin		SP|P00830|ATPB_YEAST	ATP synthase subunit beta, mitochondrial OS=Saccharomyces cerevisiae (strain ATCC 204508 / S288c) GN=ATP2 PE=1 SV=2		PROKKA_00280	Enolase	SP|P00925|ENO2_YEAST	Enolase 2 OS=Saccharomyces cerevisiae (strain ATCC 204508 / S288c) GN=ENO2 PE=1 SV=2		PROKKA_00123	Superoxide dismutase [Mn]		SP|P00925|ENO2_YEAST	Enolase 2 OS=Saccharomyces cerevisiae (strain ATCC 204508 / S288c) GN=ENO2 PE=1 SV=2		PROKKA_00109	60 kDa chaperonin		sp|P00549|KPYK1_YEAST	Pyruvate kinase 1 OS=Saccharomyces cerevisiae (strain ATCC 204508 / S288c) GN=CDC19 PE=1 SV=2		PROKKA_00112	Transcriptional regulatory protein YycF		SP|P00431|CCPR_YEAST	Cytochrome c peroxidase, mitochondrial OS=Saccharomyces cerevisiae (strain ATCC 204508 / S288c) GN=CCP1 PE=1 SV=2		PROKKA_00088	Lysine--tRNA ligase
PROKKA_00011	tRNA N6-adenosine threonylcarbamoyltransferase		SP|P00331|ADH2_YEAST	Alcohol dehydrogenase 2 OS=Saccharomyces cerevisiae (strain ATCC 204508 / S288c) GN=ADH2 PE=1 SV=3		PROKKA_00015	ABC transporter, phosphonate, periplasmic substrate-binding protein		SP|P00358|G3P2_YEAST	Glyceraldehyde-3-phosphate dehydrogenase 2 OS=Saccharomyces cerevisiae (strain ATCC 204508 / S288c) GN=TDH2 PE=1 SV=3		PROKKA_00011	tRNA N6-adenosine threonylcarbamoyltransferase		SP|P00331|ADH2_YEAST	Alcohol dehydrogenase 2 OS=Saccharomyces cerevisiae (strain ATCC 204508 / S288c) GN=ADH2 PE=1 SV=3		PROKKA_00112	Transcriptional regulatory protein YycF		SP|P00890|CISY1_YEAST	Citrate synthase, mitochondrial OS=Saccharomyces cerevisiae (strain ATCC 204508 / S288c) GN=CIT1 PE=1 SV=2		PROKKA_00395	Carbamoyl-phosphate synthase large chain	SP|P00942|TPIS_YEAST	Triosephosphate isomerase OS=Saccharomyces cerevisiae (strain ATCC 204508 / S288c) GN=TPI1 PE=1 SV=2		PROKKA_00172	DNA-binding protein HU		SP|P00942|TPIS_YEAST	Triosephosphate isomerase OS=Saccharomyces cerevisiae (strain ATCC 204508 / S288c) GN=TPI1 PE=1 SV=2		PROKKA_00112	Transcriptional regulatory protein YycF		sp|P00560|PGK_YEAST	Phosphoglycerate kinase OS=Saccharomyces cerevisiae (strain ATCC 204508 / S288c) GN=PGK1 PE=1 SV=2		PROKKA_00123	Superoxide dismutase [Mn]		SP|P00447|SODM_YEAST	Superoxide dismutase [Mn], mitochondrial OS=Saccharomyces cerevisiae (strain ATCC 204508 / S288c) GN=SOD2 PE=1 SV=1		PROKKA_00100	Tyrosine--tRNA ligase
PROKKA_00015	ABC transporter, phosphonate, periplasmic substrate-binding protein		SP|P00358|G3P2_YEAST	Glyceraldehyde-3-phosphate dehydrogenase 2 OS=Saccharomyces cerevisiae (strain ATCC 204508 / S288c) GN=TDH2 PE=1 SV=3		PROKKA_00021	putative thiol peroxidase		SP|P00359|G3P3_YEAST	Glyceraldehyde-3-phosphate dehydrogenase 3 OS=Saccharomyces cerevisiae (strain ATCC 204508 / S288c) GN=TDH3 PE=1 SV=3		PROKKA_00015	ABC transporter, phosphonate, periplasmic substrate-binding protein		SP|P00358|G3P2_YEAST	Glyceraldehyde-3-phosphate dehydrogenase 2 OS=Saccharomyces cerevisiae (strain ATCC 204508 / S288c) GN=TDH2 PE=1 SV=3		PROKKA_00141	Phosphoglucosamine mutase		SP|P00924|ENO1_YEAST	Enolase 1 OS=Saccharomyces cerevisiae (strain ATCC 204508 / S288c) GN=ENO1 PE=1 SV=3		PROKKA_00421	Pyruvate kinase	SP|P00950|PMG1_YEAST	Phosphoglycerate mutase 1 OS=Saccharomyces cerevisiae (strain ATCC 204508 / S288c) GN=GPM1 PE=1 SV=3		PROKKA_00280	Enolase		SP|P00950|PMG1_YEAST	Phosphoglycerate mutase 1 OS=Saccharomyces cerevisiae (strain ATCC 204508 / S288c) GN=GPM1 PE=1 SV=3		PROKKA_00123	Superoxide dismutase [Mn]		sp|P00815|HIS2_YEAST	Histidine biosynthesis trifunctional protein OS=Saccharomyces cerevisiae (strain ATCC 204508 / S288c) GN=HIS4 PE=1 SV=3		PROKKA_00172	DNA-binding protein HU		SP|P00549|KPYK1_YEAST	Pyruvate kinase 1 OS=Saccharomyces cerevisiae (strain ATCC 204508 / S288c) GN=CDC19 PE=1 SV=2		PROKKA_00108	10 kDa chaperonin
PROKKA_00021	putative thiol peroxidase		SP|P00359|G3P3_YEAST	Glyceraldehyde-3-phosphate dehydrogenase 3 OS=Saccharomyces cerevisiae (strain ATCC 204508 / S288c) GN=TDH3 PE=1 SV=3		PROKKA_00022	Aminopeptidase N		SP|P00360|G3P1_YEAST	Glyceraldehyde-3-phosphate dehydrogenase 1 OS=Saccharomyces cerevisiae (strain ATCC 204508 / S288c) GN=TDH1 PE=1 SV=3		PROKKA_00021	putative thiol peroxidase		SP|P00359|G3P3_YEAST	Glyceraldehyde-3-phosphate dehydrogenase 3 OS=Saccharomyces cerevisiae (strain ATCC 204508 / S288c) GN=TDH3 PE=1 SV=3		PROKKA_00172	DNA-binding protein HU		SP|P00925|ENO2_YEAST	Enolase 2 OS=Saccharomyces cerevisiae (strain ATCC 204508 / S288c) GN=ENO2 PE=1 SV=2		PROKKA_00422	L-lactate dehydrogenase 1	SP|P04806|HXKA_YEAST	Hexokinase-1 OS=Saccharomyces cerevisiae (strain ATCC 204508 / S288c) GN=HXK1 PE=1 SV=2		PROKKA_00301	6-phosphogluconate dehydrogenase, decarboxylating		SP|P05750|RS3_YEAST	40S ribosomal protein S3 OS=Saccharomyces cerevisiae (strain ATCC 204508 / S288c) GN=RPS3 PE=1 SV=5		PROKKA_00158	CTP synthase		sp|P00830|ATPB_YEAST	ATP synthase subunit beta, mitochondrial OS=Saccharomyces cerevisiae (strain ATCC 204508 / S288c) GN=ATP2 PE=1 SV=2		PROKKA_00280	Enolase		SP|P00560|PGK_YEAST	Phosphoglycerate kinase OS=Saccharomyces cerevisiae (strain ATCC 204508 / S288c) GN=PGK1 PE=1 SV=2		PROKKA_00109	60 kDa chaperonin
PROKKA_00022	Aminopeptidase N		SP|P00360|G3P1_YEAST	Glyceraldehyde-3-phosphate dehydrogenase 1 OS=Saccharomyces cerevisiae (strain ATCC 204508 / S288c) GN=TDH1 PE=1 SV=3		PROKKA_00027	Putative multidrug export ATP-binding/permease protein		SP|P00401|COX1_YEAST	Cytochrome c oxidase subunit 1 OS=Saccharomyces cerevisiae (strain ATCC 204508 / S288c) GN=COX1 PE=3 SV=2		PROKKA_00022	Aminopeptidase N		SP|P00360|G3P1_YEAST	Glyceraldehyde-3-phosphate dehydrogenase 1 OS=Saccharomyces cerevisiae (strain ATCC 204508 / S288c) GN=TDH1 PE=1 SV=3		PROKKA_00280	Enolase		SP|P00942|TPIS_YEAST	Triosephosphate isomerase OS=Saccharomyces cerevisiae (strain ATCC 204508 / S288c) GN=TPI1 PE=1 SV=2		PROKKA_00507	50S ribosomal protein L10	SP|P05750|RS3_YEAST	40S ribosomal protein S3 OS=Saccharomyces cerevisiae (strain ATCC 204508 / S288c) GN=RPS3 PE=1 SV=5		PROKKA_00395	Carbamoyl-phosphate synthase large chain		SP|P06169|PDC1_YEAST	Pyruvate decarboxylase isozyme 1 OS=Saccharomyces cerevisiae (strain ATCC 204508 / S288c) GN=PDC1 PE=1 SV=7		PROKKA_00172	DNA-binding protein HU		sp|P00890|CISY1_YEAST	Citrate synthase, mitochondrial OS=Saccharomyces cerevisiae (strain ATCC 204508 / S288c) GN=CIT1 PE=1 SV=2		PROKKA_00301	6-phosphogluconate dehydrogenase, decarboxylating		SP|P00815|HIS2_YEAST	Histidine biosynthesis trifunctional protein OS=Saccharomyces cerevisiae (strain ATCC 204508 / S288c) GN=HIS4 PE=1 SV=3		PROKKA_00112	Transcriptional regulatory protein YycF
PROKKA_00027	Putative multidrug export ATP-binding/permease protein		SP|P00401|COX1_YEAST	Cytochrome c oxidase subunit 1 OS=Saccharomyces cerevisiae (strain ATCC 204508 / S288c) GN=COX1 PE=3 SV=2		PROKKA_00028	putative ABC transporter ATP-binding protein		SP|P00410|COX2_YEAST	Cytochrome c oxidase subunit 2 OS=Saccharomyces cerevisiae (strain ATCC 204508 / S288c) GN=COX2 PE=1 SV=1		PROKKA_00027	Putative multidrug export ATP-binding/permease protein		SP|P00401|COX1_YEAST	Cytochrome c oxidase subunit 1 OS=Saccharomyces cerevisiae (strain ATCC 204508 / S288c) GN=COX1 PE=3 SV=2		PROKKA_00301	6-phosphogluconate dehydrogenase, decarboxylating		SP|P00950|PMG1_YEAST	Phosphoglycerate mutase 1 OS=Saccharomyces cerevisiae (strain ATCC 204508 / S288c) GN=GPM1 PE=1 SV=3		PROKKA_00636	Triosephosphate isomerase	SP|P06169|PDC1_YEAST	Pyruvate decarboxylase isozyme 1 OS=Saccharomyces cerevisiae (strain ATCC 204508 / S288c) GN=PDC1 PE=1 SV=7		PROKKA_00415	UTP--glucose-1-phosphate uridylyltransferase		SP|P10591|HSP71_YEAST	Heat shock protein SSA1 OS=Saccharomyces cerevisiae (strain ATCC 204508 / S288c) GN=SSA1 PE=1 SV=4		PROKKA_00280	Enolase		sp|P00924|ENO1_YEAST	Enolase 1 OS=Saccharomyces cerevisiae (strain ATCC 204508 / S288c) GN=ENO1 PE=1 SV=3		PROKKA_00320	Serine hydroxymethyltransferase		SP|P00817|IPYR_YEAST	Inorganic pyrophosphatase OS=Saccharomyces cerevisiae (strain ATCC 204508 / S288c) GN=IPP1 PE=1 SV=4		PROKKA_00123	Superoxide dismutase [Mn]
PROKKA_00028	putative ABC transporter ATP-binding protein		SP|P00410|COX2_YEAST	Cytochrome c oxidase subunit 2 OS=Saccharomyces cerevisiae (strain ATCC 204508 / S288c) GN=COX2 PE=1 SV=1		PROKKA_00029	UDP-N-acetylglucosamine 1-carboxyvinyltransferase 2		SP|P00424|COX5A_YEAST	Cytochrome c oxidase polypeptide 5A, mitochondrial OS=Saccharomyces cerevisiae (strain ATCC 204508 / S288c) GN=COX5A PE=1 SV=1		PROKKA_00028	putative ABC transporter ATP-binding protein		SP|P00410|COX2_YEAST	Cytochrome c oxidase subunit 2 OS=Saccharomyces cerevisiae (strain ATCC 204508 / S288c) GN=COX2 PE=1 SV=1		PROKKA_00395	Carbamoyl-phosphate synthase large chain		SP|P04806|HXKA_YEAST	Hexokinase-1 OS=Saccharomyces cerevisiae (strain ATCC 204508 / S288c) GN=HXK1 PE=1 SV=2		PROKKA_00701	Orotate phosphoribosyltransferase	SP|P0CS90|HSP77_YEAST	Heat shock protein SSC1, mitochondrial OS=Saccharomyces cerevisiae (strain ATCC 204508 / S288c) GN=SSC1 PE=1 SV=1		PROKKA_00421	Pyruvate kinase		SP|P10592|HSP72_YEAST	Heat shock protein SSA2 OS=Saccharomyces cerevisiae (strain ATCC 204508 / S288c) GN=SSA2 PE=1 SV=3		PROKKA_00301	6-phosphogluconate dehydrogenase, decarboxylating		sp|P00925|ENO2_YEAST	Enolase 2 OS=Saccharomyces cerevisiae (strain ATCC 204508 / S288c) GN=ENO2 PE=1 SV=2		PROKKA_00395	Carbamoyl-phosphate synthase large chain		SP|P00830|ATPB_YEAST	ATP synthase subunit beta, mitochondrial OS=Saccharomyces cerevisiae (strain ATCC 204508 / S288c) GN=ATP2 PE=1 SV=2		PROKKA_00141	Phosphoglucosamine mutase
PROKKA_00033	Cys-tRNA(Pro)/Cys-tRNA(Cys) deacylase YbaK		SP|P00424|COX5A_YEAST	Cytochrome c oxidase polypeptide 5A, mitochondrial OS=Saccharomyces cerevisiae (strain ATCC 204508 / S288c) GN=COX5A PE=1 SV=1		PROKKA_00033	Cys-tRNA(Pro)/Cys-tRNA(Cys) deacylase YbaK		SP|P00427|COX6_YEAST	Cytochrome c oxidase subunit 6, mitochondrial OS=Saccharomyces cerevisiae (strain ATCC 204508 / S288c) GN=COX6 PE=1 SV=1		PROKKA_00033	Cys-tRNA(Pro)/Cys-tRNA(Cys) deacylase YbaK		SP|P00424|COX5A_YEAST	Cytochrome c oxidase polypeptide 5A, mitochondrial OS=Saccharomyces cerevisiae (strain ATCC 204508 / S288c) GN=COX5A PE=1 SV=1		PROKKA_00415	UTP--glucose-1-phosphate uridylyltransferase		SP|P05317|RLA0_YEAST	60S acidic ribosomal protein P0 OS=Saccharomyces cerevisiae (strain ATCC 204508 / S288c) GN=RPP0 PE=1 SV=2		PROKKA_00727	Chaperone protein ClpB	SP|P10591|HSP71_YEAST	Heat shock protein SSA1 OS=Saccharomyces cerevisiae (strain ATCC 204508 / S288c) GN=SSA1 PE=1 SV=4		PROKKA_00422	L-lactate dehydrogenase 1		SP|P14540|ALF_YEAST	Fructose-bisphosphate aldolase OS=Saccharomyces cerevisiae (strain ATCC 204508 / S288c) GN=FBA1 PE=1 SV=3		PROKKA_00395	Carbamoyl-phosphate synthase large chain		sp|P00931|TRP_YEAST	Tryptophan synthase OS=Saccharomyces cerevisiae (strain ATCC 204508 / S288c) GN=TRP5 PE=1 SV=1		PROKKA_00420	6-phosphofructokinase		SP|P00890|CISY1_YEAST	Citrate synthase, mitochondrial OS=Saccharomyces cerevisiae (strain ATCC 204508 / S288c) GN=CIT1 PE=1 SV=2		PROKKA_00158	CTP synthase
PROKKA_00035	D-methionine-binding lipoprotein MetQ precursor		SP|P00427|COX6_YEAST	Cytochrome c oxidase subunit 6, mitochondrial OS=Saccharomyces cerevisiae (strain ATCC 204508 / S288c) GN=COX6 PE=1 SV=1		PROKKA_00035	D-methionine-binding lipoprotein MetQ precursor		SP|P00431|CCPR_YEAST	Cytochrome c peroxidase, mitochondrial OS=Saccharomyces cerevisiae (strain ATCC 204508 / S288c) GN=CCP1 PE=1 SV=2		PROKKA_00035	D-methionine-binding lipoprotein MetQ precursor		SP|P00427|COX6_YEAST	Cytochrome c oxidase subunit 6, mitochondrial OS=Saccharomyces cerevisiae (strain ATCC 204508 / S288c) GN=COX6 PE=1 SV=1		PROKKA_00420	6-phosphofructokinase		SP|P05750|RS3_YEAST	40S ribosomal protein S3 OS=Saccharomyces cerevisiae (strain ATCC 204508 / S288c) GN=RPS3 PE=1 SV=5		PROKKA_00767	GMP synthase [glutamine-hydrolyzing]	SP|P10592|HSP72_YEAST	Heat shock protein SSA2 OS=Saccharomyces cerevisiae (strain ATCC 204508 / S288c) GN=SSA2 PE=1 SV=3		PROKKA_00493	hypothetical protein		SP|P16547|OM45_YEAST	Mitochondrial outer membrane protein OM45 OS=Saccharomyces cerevisiae (strain ATCC 204508 / S288c) GN=OM45 PE=1 SV=2		PROKKA_00420	6-phosphofructokinase		sp|P00942|TPIS_YEAST	Triosephosphate isomerase OS=Saccharomyces cerevisiae (strain ATCC 204508 / S288c) GN=TPI1 PE=1 SV=2		PROKKA_00421	Pyruvate kinase		SP|P00924|ENO1_YEAST	Enolase 1 OS=Saccharomyces cerevisiae (strain ATCC 204508 / S288c) GN=ENO1 PE=1 SV=3		PROKKA_00172	DNA-binding protein HU
PROKKA_00039	Methionine import ATP-binding protein MetN		SP|P00431|CCPR_YEAST	Cytochrome c peroxidase, mitochondrial OS=Saccharomyces cerevisiae (strain ATCC 204508 / S288c) GN=CCP1 PE=1 SV=2		PROKKA_00039	Methionine import ATP-binding protein MetN		SP|P00445|SODC_YEAST	Superoxide dismutase [Cu-Zn] OS=Saccharomyces cerevisiae (strain ATCC 204508 / S288c) GN=SOD1 PE=1 SV=2		PROKKA_00039	Methionine import ATP-binding protein MetN		SP|P00431|CCPR_YEAST	Cytochrome c peroxidase, mitochondrial OS=Saccharomyces cerevisiae (strain ATCC 204508 / S288c) GN=CCP1 PE=1 SV=2		PROKKA_00421	Pyruvate kinase		SP|P06169|PDC1_YEAST	Pyruvate decarboxylase isozyme 1 OS=Saccharomyces cerevisiae (strain ATCC 204508 / S288c) GN=PDC1 PE=1 SV=7		PROKKA_00872	Phosphoglycerate kinase	SP|P14540|ALF_YEAST	Fructose-bisphosphate aldolase OS=Saccharomyces cerevisiae (strain ATCC 204508 / S288c) GN=FBA1 PE=1 SV=3		PROKKA_00507	50S ribosomal protein L10		SP|P38011|GBLP_YEAST	Guanine nucleotide-binding protein subunit beta-like protein OS=Saccharomyces cerevisiae (strain ATCC 204508 / S288c) GN=ASC1 PE=1 SV=4		PROKKA_00421	Pyruvate kinase		sp|P00950|PMG1_YEAST	Phosphoglycerate mutase 1 OS=Saccharomyces cerevisiae (strain ATCC 204508 / S288c) GN=GPM1 PE=1 SV=3		PROKKA_00422	L-lactate dehydrogenase 1		SP|P00925|ENO2_YEAST	Enolase 2 OS=Saccharomyces cerevisiae (strain ATCC 204508 / S288c) GN=ENO2 PE=1 SV=2		PROKKA_00280	Enolase
PROKKA_00048	Iron(3+)-hydroxamate-binding protein YxeB precursor		SP|P00445|SODC_YEAST	Superoxide dismutase [Cu-Zn] OS=Saccharomyces cerevisiae (strain ATCC 204508 / S288c) GN=SOD1 PE=1 SV=2		PROKKA_00048	Iron(3+)-hydroxamate-binding protein YxeB precursor		SP|P00447|SODM_YEAST	Superoxide dismutase [Mn], mitochondrial OS=Saccharomyces cerevisiae (strain ATCC 204508 / S288c) GN=SOD2 PE=1 SV=1		PROKKA_00042	Putative HMP/thiamine import ATP-binding protein YkoD		SP|P00445|SODC_YEAST	Superoxide dismutase [Cu-Zn] OS=Saccharomyces cerevisiae (strain ATCC 204508 / S288c) GN=SOD1 PE=1 SV=2		PROKKA_00507	50S ribosomal protein L10		SP|P10591|HSP71_YEAST	Heat shock protein SSA1 OS=Saccharomyces cerevisiae (strain ATCC 204508 / S288c) GN=SSA1 PE=1 SV=4		PROKKA_00893	Inosine-5'-monophosphate dehydrogenase	SP|P16140|VATB_YEAST	V-type proton ATPase subunit B OS=Saccharomyces cerevisiae (strain ATCC 204508 / S288c) GN=VMA2 PE=1 SV=2		PROKKA_00636	Triosephosphate isomerase		SP|P38720|6PGD1_YEAST	6-phosphogluconate dehydrogenase, decarboxylating 1 OS=Saccharomyces cerevisiae (strain ATCC 204508 / S288c) GN=GND1 PE=1 SV=1		PROKKA_00422	L-lactate dehydrogenase 1		sp|P00958|SYMC_YEAST	Methionine--tRNA ligase, cytoplasmic OS=Saccharomyces cerevisiae (strain ATCC 204508 / S288c) GN=MES1 PE=1 SV=4		PROKKA_00507	50S ribosomal protein L10		SP|P00927|THDH_YEAST	Threonine dehydratase, mitochondrial OS=Saccharomyces cerevisiae (strain ATCC 204508 / S288c) GN=ILV1 PE=1 SV=2		PROKKA_00301	6-phosphogluconate dehydrogenase, decarboxylating
PROKKA_00049	Hydrogen peroxide-inducible genes activator		SP|P00447|SODM_YEAST	Superoxide dismutase [Mn], mitochondrial OS=Saccharomyces cerevisiae (strain ATCC 204508 / S288c) GN=SOD2 PE=1 SV=1		PROKKA_00049	Hydrogen peroxide-inducible genes activator		SP|P00498|HIS1_YEAST	ATP phosphoribosyltransferase OS=Saccharomyces cerevisiae (strain ATCC 204508 / S288c) GN=HIS1 PE=1 SV=1		PROKKA_00048	Iron(3+)-hydroxamate-binding protein YxeB precursor		SP|P00447|SODM_YEAST	Superoxide dismutase [Mn], mitochondrial OS=Saccharomyces cerevisiae (strain ATCC 204508 / S288c) GN=SOD2 PE=1 SV=1		PROKKA_00636	Triosephosphate isomerase		SP|P10592|HSP72_YEAST	Heat shock protein SSA2 OS=Saccharomyces cerevisiae (strain ATCC 204508 / S288c) GN=SSA2 PE=1 SV=3		PROKKA_00920	dTDP-glucose 4,6-dehydratase	SP|P16547|OM45_YEAST	Mitochondrial outer membrane protein OM45 OS=Saccharomyces cerevisiae (strain ATCC 204508 / S288c) GN=OM45 PE=1 SV=2		PROKKA_00701	Orotate phosphoribosyltransferase		SP|P46367|ALDH4_YEAST	Potassium-activated aldehyde dehydrogenase, mitochondrial OS=Saccharomyces cerevisiae (strain ATCC 204508 / S288c) GN=ALD4 PE=1 SV=2		PROKKA_00507	50S ribosomal protein L10		sp|P01097|ATIF_YEAST	ATPase inhibitor, mitochondrial OS=Saccharomyces cerevisiae (strain ATCC 204508 / S288c) GN=INH1 PE=1 SV=2		PROKKA_00636	Triosephosphate isomerase		SP|P00931|TRP_YEAST	Tryptophan synthase OS=Saccharomyces cerevisiae (strain ATCC 204508 / S288c) GN=TRP5 PE=1 SV=1		PROKKA_00395	Carbamoyl-phosphate synthase large chain
PROKKA_00053	putative lyase		SP|P00498|HIS1_YEAST	ATP phosphoribosyltransferase OS=Saccharomyces cerevisiae (strain ATCC 204508 / S288c) GN=HIS1 PE=1 SV=1		PROKKA_00054	2,3-bisphosphoglycerate-dependent phosphoglycerate mutase		SP|P00546|CDK1_YEAST	Cyclin-dependent kinase 1 OS=Saccharomyces cerevisiae (strain ATCC 204508 / S288c) GN=CDC28 PE=1 SV=1		PROKKA_00049	Hydrogen peroxide-inducible genes activator		SP|P00498|HIS1_YEAST	ATP phosphoribosyltransferase OS=Saccharomyces cerevisiae (strain ATCC 204508 / S288c) GN=HIS1 PE=1 SV=1		PROKKA_00727	Chaperone protein ClpB		SP|P12709|G6PI_YEAST	Glucose-6-phosphate isomerase OS=Saccharomyces cerevisiae (strain ATCC 204508 / S288c) GN=PGI1 PE=1 SV=3		PROKKA_01000	Phosphoenolpyruvate-protein phosphotransferase	SP|P32324|EF2_YEAST	Elongation factor 2 OS=Saccharomyces cerevisiae (strain ATCC 204508 / S288c) GN=EFT1 PE=1 SV=1		PROKKA_00727	Chaperone protein ClpB		SP|P49723|RIR4_YEAST	Ribonucleoside-diphosphate reductase small chain 2 OS=Saccharomyces cerevisiae (strain ATCC 204508 / S288c) GN=RNR4 PE=1 SV=1		PROKKA_00508	50S ribosomal protein L7/L12		sp|P01120|RAS2_YEAST	Ras-like protein 2 OS=Saccharomyces cerevisiae (strain ATCC 204508 / S288c) GN=RAS2 PE=1 SV=4		PROKKA_00727	Chaperone protein ClpB		SP|P00942|TPIS_YEAST	Triosephosphate isomerase OS=Saccharomyces cerevisiae (strain ATCC 204508 / S288c) GN=TPI1 PE=1 SV=2		PROKKA_00415	UTP--glucose-1-phosphate uridylyltransferase
PROKKA_00054	2,3-bisphosphoglycerate-dependent phosphoglycerate mutase		SP|P00549|KPYK1_YEAST	Pyruvate kinase 1 OS=Saccharomyces cerevisiae (strain ATCC 204508 / S288c) GN=CDC19 PE=1 SV=2		PROKKA_00055	Alkyl hydroperoxide reductase subunit C		SP|P00549|KPYK1_YEAST	Pyruvate kinase 1 OS=Saccharomyces cerevisiae (strain ATCC 204508 / S288c) GN=CDC19 PE=1 SV=2		PROKKA_00053	putative lyase		SP|P00546|CDK1_YEAST	Cyclin-dependent kinase 1 OS=Saccharomyces cerevisiae (strain ATCC 204508 / S288c) GN=CDC28 PE=1 SV=1		PROKKA_00767	GMP synthase [glutamine-hydrolyzing]		SP|P14540|ALF_YEAST	Fructose-bisphosphate aldolase OS=Saccharomyces cerevisiae (strain ATCC 204508 / S288c) GN=FBA1 PE=1 SV=3		PROKKA_01107	Arginine--tRNA ligase	SP|P38011|GBLP_YEAST	Guanine nucleotide-binding protein subunit beta-like protein OS=Saccharomyces cerevisiae (strain ATCC 204508 / S288c) GN=ASC1 PE=1 SV=4		PROKKA_00784	Anthranilate synthase component 1					PROKKA_00535	2,5-diketo-D-gluconic acid reductase B		sp|P02309|H4_YEAST	Histone H4 OS=Saccharomyces cerevisiae (strain ATCC 204508 / S288c) GN=HHF1 PE=1 SV=2		PROKKA_00741	N5-carboxyaminoimidazole ribonucleotide synthase		SP|P00950|PMG1_YEAST	Phosphoglycerate mutase 1 OS=Saccharomyces cerevisiae (strain ATCC 204508 / S288c) GN=GPM1 PE=1 SV=3		PROKKA_00420	6-phosphofructokinase
PROKKA_00055	Alkyl hydroperoxide reductase subunit C		SP|P00560|PGK_YEAST	Phosphoglycerate kinase OS=Saccharomyces cerevisiae (strain ATCC 204508 / S288c) GN=PGK1 PE=1 SV=2		PROKKA_00056	NADH dehydrogenase		SP|P00560|PGK_YEAST	Phosphoglycerate kinase OS=Saccharomyces cerevisiae (strain ATCC 204508 / S288c) GN=PGK1 PE=1 SV=2		PROKKA_00054	2,3-bisphosphoglycerate-dependent phosphoglycerate mutase		SP|P00549|KPYK1_YEAST	Pyruvate kinase 1 OS=Saccharomyces cerevisiae (strain ATCC 204508 / S288c) GN=CDC19 PE=1 SV=2		PROKKA_00784	Anthranilate synthase component 1		SP|P15992|HSP26_YEAST	Heat shock protein 26 OS=Saccharomyces cerevisiae (strain ATCC 204508 / S288c) GN=HSP26 PE=1 SV=3		PROKKA_01109	Ornithine carbamoyltransferase, catabolic	SP|P38701|RS20_YEAST	40S ribosomal protein S20 OS=Saccharomyces cerevisiae (strain ATCC 204508 / S288c) GN=RPS20 PE=1 SV=3		PROKKA_00872	Phosphoglycerate kinase					PROKKA_00636	Triosephosphate isomerase		sp|P02400|RLA4_YEAST	60S acidic ribosomal protein P2-beta OS=Saccharomyces cerevisiae (strain ATCC 204508 / S288c) GN=RPP2B PE=1 SV=2		PROKKA_00767	GMP synthase [glutamine-hydrolyzing]		SP|P00958|SYMC_YEAST	Methionine--tRNA ligase, cytoplasmic OS=Saccharomyces cerevisiae (strain ATCC 204508 / S288c) GN=MES1 PE=1 SV=4		PROKKA_00421	Pyruvate kinase
PROKKA_00056	NADH dehydrogenase		SP|P00724|INV2_YEAST	Invertase 2 OS=Saccharomyces cerevisiae (strain ATCC 204508 / S288c) GN=SUC2 PE=1 SV=1		PROKKA_00057	Penicillin-binding protein 2B		SP|P00724|INV2_YEAST	Invertase 2 OS=Saccharomyces cerevisiae (strain ATCC 204508 / S288c) GN=SUC2 PE=1 SV=1		PROKKA_00055	Alkyl hydroperoxide reductase subunit C		SP|P00560|PGK_YEAST	Phosphoglycerate kinase OS=Saccharomyces cerevisiae (strain ATCC 204508 / S288c) GN=PGK1 PE=1 SV=2		PROKKA_00872	Phosphoglycerate kinase		SP|P18239|ADT2_YEAST	ADP,ATP carrier protein 2 OS=Saccharomyces cerevisiae (strain ATCC 204508 / S288c) GN=PET9 PE=1 SV=2		PROKKA_01128	GTP-binding protein TypA/BipA	SP|P38720|6PGD1_YEAST	6-phosphogluconate dehydrogenase, decarboxylating 1 OS=Saccharomyces cerevisiae (strain ATCC 204508 / S288c) GN=GND1 PE=1 SV=1		PROKKA_00893	Inosine-5'-monophosphate dehydrogenase					PROKKA_00701	Orotate phosphoribosyltransferase		sp|P02406|RL28_YEAST	60S ribosomal protein L28 OS=Saccharomyces cerevisiae (strain ATCC 204508 / S288c) GN=RPL28 PE=1 SV=3		PROKKA_00872	Phosphoglycerate kinase		SP|P01097|ATIF_YEAST	ATPase inhibitor, mitochondrial OS=Saccharomyces cerevisiae (strain ATCC 204508 / S288c) GN=INH1 PE=1 SV=2		PROKKA_00422	L-lactate dehydrogenase 1
PROKKA_00057	Penicillin-binding protein 2B		SP|P00812|ARGI_YEAST	Arginase OS=Saccharomyces cerevisiae (strain ATCC 204508 / S288c) GN=CAR1 PE=1 SV=1		PROKKA_00059	D-alanine--D-alanine ligase		SP|P00812|ARGI_YEAST	Arginase OS=Saccharomyces cerevisiae (strain ATCC 204508 / S288c) GN=CAR1 PE=1 SV=1		PROKKA_00056	NADH dehydrogenase		SP|P00724|INV2_YEAST	Invertase 2 OS=Saccharomyces cerevisiae (strain ATCC 204508 / S288c) GN=SUC2 PE=1 SV=1		PROKKA_00881	putative transcriptional regulatory protein YeeN		SP|P19882|HSP60_YEAST	Heat shock protein 60, mitochondrial OS=Saccharomyces cerevisiae (strain ATCC 204508 / S288c) GN=HSP60 PE=1 SV=1		PROKKA_01143	50S ribosomal protein L1	SP|P46367|ALDH4_YEAST	Potassium-activated aldehyde dehydrogenase, mitochondrial OS=Saccharomyces cerevisiae (strain ATCC 204508 / S288c) GN=ALD4 PE=1 SV=2		PROKKA_00902	dTDP-glucose 4,6-dehydratase					PROKKA_00727	Chaperone protein ClpB		sp|P02557|TBB_YEAST	Tubulin beta chain OS=Saccharomyces cerevisiae (strain ATCC 204508 / S288c) GN=TUB2 PE=1 SV=2		PROKKA_00893	Inosine-5'-monophosphate dehydrogenase		SP|P02309|H4_YEAST	Histone H4 OS=Saccharomyces cerevisiae (strain ATCC 204508 / S288c) GN=HHF1 PE=1 SV=2		PROKKA_00507	50S ribosomal protein L10
PROKKA_00059	D-alanine--D-alanine ligase		SP|P00815|HIS2_YEAST	Histidine biosynthesis trifunctional protein OS=Saccharomyces cerevisiae (strain ATCC 204508 / S288c) GN=HIS4 PE=1 SV=3		PROKKA_00060	UDP-N-acetylmuramoyl-tripeptide--D-alanyl-D-alanine ligase		SP|P00815|HIS2_YEAST	Histidine biosynthesis trifunctional protein OS=Saccharomyces cerevisiae (strain ATCC 204508 / S288c) GN=HIS4 PE=1 SV=3		PROKKA_00057	Penicillin-binding protein 2B		SP|P00812|ARGI_YEAST	Arginase OS=Saccharomyces cerevisiae (strain ATCC 204508 / S288c) GN=CAR1 PE=1 SV=1		PROKKA_00893	Inosine-5'-monophosphate dehydrogenase		SP|P37298|DHSD_YEAST	Succinate dehydrogenase [ubiquinone] cytochrome b small subunit, mitochondrial OS=Saccharomyces cerevisiae (strain ATCC 204508 / S288c) GN=SDH4 PE=1 SV=1		PROKKA_01197	Adenylosuccinate synthetase	SP|P49723|RIR4_YEAST	Ribonucleoside-diphosphate reductase small chain 2 OS=Saccharomyces cerevisiae (strain ATCC 204508 / S288c) GN=RNR4 PE=1 SV=1		PROKKA_00920	dTDP-glucose 4,6-dehydratase					PROKKA_00741	N5-carboxyaminoimidazole ribonucleotide synthase		sp|P02992|EFTU_YEAST	Elongation factor Tu, mitochondrial OS=Saccharomyces cerevisiae (strain ATCC 204508 / S288c) GN=TUF1 PE=1 SV=1		PROKKA_01000	Phosphoenolpyruvate-protein phosphotransferase		SP|P02400|RLA4_YEAST	60S acidic ribosomal protein P2-beta OS=Saccharomyces cerevisiae (strain ATCC 204508 / S288c) GN=RPP2B PE=1 SV=2		PROKKA_00508	50S ribosomal protein L7/L12
PROKKA_00060	UDP-N-acetylmuramoyl-tripeptide--D-alanyl-D-alanine ligase		SP|P00817|IPYR_YEAST	Inorganic pyrophosphatase OS=Saccharomyces cerevisiae (strain ATCC 204508 / S288c) GN=IPP1 PE=1 SV=4		PROKKA_00063	Oligopeptide-binding protein OppA precursor		SP|P00817|IPYR_YEAST	Inorganic pyrophosphatase OS=Saccharomyces cerevisiae (strain ATCC 204508 / S288c) GN=IPP1 PE=1 SV=4		PROKKA_00059	D-alanine--D-alanine ligase		SP|P00815|HIS2_YEAST	Histidine biosynthesis trifunctional protein OS=Saccharomyces cerevisiae (strain ATCC 204508 / S288c) GN=HIS4 PE=1 SV=3		PROKKA_00919	dTDP-4-dehydrorhamnose reductase		SP|P38011|GBLP_YEAST	Guanine nucleotide-binding protein subunit beta-like protein OS=Saccharomyces cerevisiae (strain ATCC 204508 / S288c) GN=ASC1 PE=1 SV=4		PROKKA_01218	Uracil phosphoribosyltransferase	SP|P60010|ACT_YEAST	Actin OS=Saccharomyces cerevisiae (strain ATCC 204508 / S288c) GN=ACT1 PE=1 SV=1		PROKKA_01000	Phosphoenolpyruvate-protein phosphotransferase					PROKKA_00767	GMP synthase [glutamine-hydrolyzing]		sp|P02994|EF1A_YEAST	Elongation factor 1-alpha OS=Saccharomyces cerevisiae (strain ATCC 204508 / S288c) GN=TEF1 PE=1 SV=1		PROKKA_01001	Phosphocarrier protein HPr		SP|P02406|RL28_YEAST	60S ribosomal protein L28 OS=Saccharomyces cerevisiae (strain ATCC 204508 / S288c) GN=RPL28 PE=1 SV=3		PROKKA_00636	Triosephosphate isomerase
PROKKA_00063	Oligopeptide-binding protein OppA precursor		SP|P00830|ATPB_YEAST	ATP synthase subunit beta, mitochondrial OS=Saccharomyces cerevisiae (strain ATCC 204508 / S288c) GN=ATP2 PE=1 SV=2		PROKKA_00064	Oligopeptide transport system permease protein OppB		SP|P00830|ATPB_YEAST	ATP synthase subunit beta, mitochondrial OS=Saccharomyces cerevisiae (strain ATCC 204508 / S288c) GN=ATP2 PE=1 SV=2		PROKKA_00060	UDP-N-acetylmuramoyl-tripeptide--D-alanyl-D-alanine ligase		SP|P00817|IPYR_YEAST	Inorganic pyrophosphatase OS=Saccharomyces cerevisiae (strain ATCC 204508 / S288c) GN=IPP1 PE=1 SV=4		PROKKA_00920	dTDP-glucose 4,6-dehydratase		SP|P38701|RS20_YEAST	40S ribosomal protein S20 OS=Saccharomyces cerevisiae (strain ATCC 204508 / S288c) GN=RPS20 PE=1 SV=3		PROKKA_01253	Elongation factor Tu				PROKKA_01002	Phospho-2-dehydro-3-deoxyheptonate aldolase, Tyr-sensitive					PROKKA_00784	Anthranilate synthase component 1		sp|P03965|CARB_YEAST	Carbamoyl-phosphate synthase arginine-specific large chain OS=Saccharomyces cerevisiae (strain ATCC 204508 / S288c) GN=CPA2 PE=1 SV=1		PROKKA_01059	Dihydrolipoyllysine-residue acetyltransferase component of pyruvate dehydrogenase complex		SP|P02557|TBB_YEAST	Tubulin beta chain OS=Saccharomyces cerevisiae (strain ATCC 204508 / S288c) GN=TUB2 PE=1 SV=2		PROKKA_00701	Orotate phosphoribosyltransferase
PROKKA_00065	Oligopeptide transport system permease protein OppC		SP|P00890|CISY1_YEAST	Citrate synthase, mitochondrial OS=Saccharomyces cerevisiae (strain ATCC 204508 / S288c) GN=CIT1 PE=1 SV=2		PROKKA_00065	Oligopeptide transport system permease protein OppC		SP|P00890|CISY1_YEAST	Citrate synthase, mitochondrial OS=Saccharomyces cerevisiae (strain ATCC 204508 / S288c) GN=CIT1 PE=1 SV=2		PROKKA_00063	Oligopeptide-binding protein OppA precursor		SP|P00830|ATPB_YEAST	ATP synthase subunit beta, mitochondrial OS=Saccharomyces cerevisiae (strain ATCC 204508 / S288c) GN=ATP2 PE=1 SV=2		PROKKA_00956	Glutamyl-tRNA(Gln) amidotransferase subunit A		SP|P38707|SYNC_YEAST	Asparagine--tRNA ligase, cytoplasmic OS=Saccharomyces cerevisiae (strain ATCC 204508 / S288c) GN=DED81 PE=1 SV=1		PROKKA_01467	Chaperone protein DnaK				PROKKA_01107	Arginine--tRNA ligase					PROKKA_00872	Phosphoglycerate kinase		sp|P04039|COX8_YEAST	Cytochrome c oxidase polypeptide VIII, mitochondrial OS=Saccharomyces cerevisiae (strain ATCC 204508 / S288c) GN=COX8 PE=1 SV=2		PROKKA_01107	Arginine--tRNA ligase		SP|P02992|EFTU_YEAST	Elongation factor Tu, mitochondrial OS=Saccharomyces cerevisiae (strain ATCC 204508 / S288c) GN=TUF1 PE=1 SV=1		PROKKA_00727	Chaperone protein ClpB
PROKKA_00066	Oligopeptide transport ATP-binding protein OppD		SP|P00899|TRPE_YEAST	Anthranilate synthase component 1 OS=Saccharomyces cerevisiae (strain ATCC 204508 / S288c) GN=TRP2 PE=1 SV=4		PROKKA_00066	Oligopeptide transport ATP-binding protein OppD		SP|P00899|TRPE_YEAST	Anthranilate synthase component 1 OS=Saccharomyces cerevisiae (strain ATCC 204508 / S288c) GN=TRP2 PE=1 SV=4		PROKKA_00064	Oligopeptide transport system permease protein OppB		SP|P00890|CISY1_YEAST	Citrate synthase, mitochondrial OS=Saccharomyces cerevisiae (strain ATCC 204508 / S288c) GN=CIT1 PE=1 SV=2		PROKKA_01000	Phosphoenolpyruvate-protein phosphotransferase		SP|P46367|ALDH4_YEAST	Potassium-activated aldehyde dehydrogenase, mitochondrial OS=Saccharomyces cerevisiae (strain ATCC 204508 / S288c) GN=ALD4 PE=1 SV=2		PROKKA_01517	Glutamine--fructose-6-phosphate aminotransferase [isomerizing]				PROKKA_01109	Ornithine carbamoyltransferase, catabolic					PROKKA_00893	Inosine-5'-monophosphate dehydrogenase		sp|P04046|PUR1_YEAST	Amidophosphoribosyltransferase OS=Saccharomyces cerevisiae (strain ATCC 204508 / S288c) GN=ADE4 PE=1 SV=2		PROKKA_01109	Ornithine carbamoyltransferase, catabolic		SP|P02994|EF1A_YEAST	Elongation factor 1-alpha OS=Saccharomyces cerevisiae (strain ATCC 204508 / S288c) GN=TEF1 PE=1 SV=1		PROKKA_00741	N5-carboxyaminoimidazole ribonucleotide synthase
PROKKA_00067	Oligopeptide transport ATP-binding protein OppF		SP|P00924|ENO1_YEAST	Enolase 1 OS=Saccharomyces cerevisiae (strain ATCC 204508 / S288c) GN=ENO1 PE=1 SV=3		PROKKA_00067	Oligopeptide transport ATP-binding protein OppF		SP|P00924|ENO1_YEAST	Enolase 1 OS=Saccharomyces cerevisiae (strain ATCC 204508 / S288c) GN=ENO1 PE=1 SV=3		PROKKA_00065	Oligopeptide transport system permease protein OppC		SP|P00899|TRPE_YEAST	Anthranilate synthase component 1 OS=Saccharomyces cerevisiae (strain ATCC 204508 / S288c) GN=TRP2 PE=1 SV=4		PROKKA_01001	Phosphocarrier protein HPr		SP|P49723|RIR4_YEAST	Ribonucleoside-diphosphate reductase small chain 2 OS=Saccharomyces cerevisiae (strain ATCC 204508 / S288c) GN=RNR4 PE=1 SV=1		PROKKA_01540	30S Ribosomal protein S1				PROKKA_01120	Glucokinase					PROKKA_00920	dTDP-glucose 4,6-dehydratase		sp|P04076|ARLY_YEAST	Argininosuccinate lyase OS=Saccharomyces cerevisiae (strain ATCC 204508 / S288c) GN=ARG4 PE=1 SV=2		PROKKA_01128	GTP-binding protein TypA/BipA		SP|P03965|CARB_YEAST	Carbamoyl-phosphate synthase arginine-specific large chain OS=Saccharomyces cerevisiae (strain ATCC 204508 / S288c) GN=CPA2 PE=1 SV=1		PROKKA_00767	GMP synthase [glutamine-hydrolyzing]
PROKKA_00068	Peptide chain release factor 3		SP|P00925|ENO2_YEAST	Enolase 2 OS=Saccharomyces cerevisiae (strain ATCC 204508 / S288c) GN=ENO2 PE=1 SV=2		PROKKA_00068	Peptide chain release factor 3		SP|P00925|ENO2_YEAST	Enolase 2 OS=Saccharomyces cerevisiae (strain ATCC 204508 / S288c) GN=ENO2 PE=1 SV=2		PROKKA_00066	Oligopeptide transport ATP-binding protein OppD		SP|P00924|ENO1_YEAST	Enolase 1 OS=Saccharomyces cerevisiae (strain ATCC 204508 / S288c) GN=ENO1 PE=1 SV=3		PROKKA_01107	Arginine--tRNA ligase		SP|P60010|ACT_YEAST	Actin OS=Saccharomyces cerevisiae (strain ATCC 204508 / S288c) GN=ACT1 PE=1 SV=1		PROKKA_01600	3-oxoacyl-[acyl-carrier-protein] reductase FabG				PROKKA_01128	GTP-binding protein TypA/BipA					PROKKA_01000	Phosphoenolpyruvate-protein phosphotransferase		sp|P04147|PABP_YEAST	Polyadenylate-binding protein, cytoplasmic and nuclear OS=Saccharomyces cerevisiae (strain ATCC 204508 / S288c) GN=PAB1 PE=1 SV=4		PROKKA_01135	Ribosome-recycling factor		SP|P04046|PUR1_YEAST	Amidophosphoribosyltransferase OS=Saccharomyces cerevisiae (strain ATCC 204508 / S288c) GN=ADE4 PE=1 SV=2		PROKKA_00784	Anthranilate synthase component 1
PROKKA_00069	DEAD-box ATP-dependent RNA helicase CshA		SP|P00927|THDH_YEAST	Threonine dehydratase, mitochondrial OS=Saccharomyces cerevisiae (strain ATCC 204508 / S288c) GN=ILV1 PE=1 SV=2		PROKKA_00070	GTPase Era		SP|P00927|THDH_YEAST	Threonine dehydratase, mitochondrial OS=Saccharomyces cerevisiae (strain ATCC 204508 / S288c) GN=ILV1 PE=1 SV=2		PROKKA_00067	Oligopeptide transport ATP-binding protein OppF		SP|P00925|ENO2_YEAST	Enolase 2 OS=Saccharomyces cerevisiae (strain ATCC 204508 / S288c) GN=ENO2 PE=1 SV=2		PROKKA_01109	Ornithine carbamoyltransferase, catabolic					PROKKA_01643	DNA-directed RNA polymerase subunit alpha				PROKKA_01135	Ribosome-recycling factor					PROKKA_01001	Phosphocarrier protein HPr		sp|P04385|GAL1_YEAST	Galactokinase OS=Saccharomyces cerevisiae (strain ATCC 204508 / S288c) GN=GAL1 PE=1 SV=4		PROKKA_01143	50S ribosomal protein L1		SP|P04076|ARLY_YEAST	Argininosuccinate lyase OS=Saccharomyces cerevisiae (strain ATCC 204508 / S288c) GN=ARG4 PE=1 SV=2		PROKKA_00872	Phosphoglycerate kinase
PROKKA_00070	GTPase Era		SP|P00931|TRP_YEAST	Tryptophan synthase OS=Saccharomyces cerevisiae (strain ATCC 204508 / S288c) GN=TRP5 PE=1 SV=1		PROKKA_00071	Asparagine synthetase B [glutamine-hydrolyzing]		SP|P00931|TRP_YEAST	Tryptophan synthase OS=Saccharomyces cerevisiae (strain ATCC 204508 / S288c) GN=TRP5 PE=1 SV=1		PROKKA_00068	Peptide chain release factor 3		SP|P00927|THDH_YEAST	Threonine dehydratase, mitochondrial OS=Saccharomyces cerevisiae (strain ATCC 204508 / S288c) GN=ILV1 PE=1 SV=2		PROKKA_01128	GTP-binding protein TypA/BipA					PROKKA_01645	30S ribosomal protein S13				PROKKA_01143	50S ribosomal protein L1					PROKKA_01059	Dihydrolipoyllysine-residue acetyltransferase component of pyruvate dehydrogenase complex		sp|P04397|GAL10_YEAST	Bifunctional protein GAL10 OS=Saccharomyces cerevisiae (strain ATCC 204508 / S288c) GN=GAL10 PE=1 SV=2		PROKKA_01197	Adenylosuccinate synthetase		SP|P04147|PABP_YEAST	Polyadenylate-binding protein, cytoplasmic and nuclear OS=Saccharomyces cerevisiae (strain ATCC 204508 / S288c) GN=PAB1 PE=1 SV=4		PROKKA_00893	Inosine-5'-monophosphate dehydrogenase
PROKKA_00071	Asparagine synthetase B [glutamine-hydrolyzing]		SP|P00942|TPIS_YEAST	Triosephosphate isomerase OS=Saccharomyces cerevisiae (strain ATCC 204508 / S288c) GN=TPI1 PE=1 SV=2		PROKKA_00073	recombinase A		SP|P00937|TRPG_YEAST	Multifunctional tryptophan biosynthesis protein OS=Saccharomyces cerevisiae (strain ATCC 204508 / S288c) GN=TRP3 PE=1 SV=2		PROKKA_00069	DEAD-box ATP-dependent RNA helicase CshA		SP|P00931|TRP_YEAST	Tryptophan synthase OS=Saccharomyces cerevisiae (strain ATCC 204508 / S288c) GN=TRP5 PE=1 SV=1		PROKKA_01135	Ribosome-recycling factor					PROKKA_01651	30S ribosomal protein S5				PROKKA_01197	Adenylosuccinate synthetase					PROKKA_01107	Arginine--tRNA ligase		sp|P04456|RL25_YEAST	60S ribosomal protein L25 OS=Saccharomyces cerevisiae (strain ATCC 204508 / S288c) GN=RPL25 PE=1 SV=4		PROKKA_01218	Uracil phosphoribosyltransferase		SP|P04385|GAL1_YEAST	Galactokinase OS=Saccharomyces cerevisiae (strain ATCC 204508 / S288c) GN=GAL1 PE=1 SV=4		PROKKA_00920	dTDP-glucose 4,6-dehydratase
PROKKA_00073	recombinase A		SP|P00950|PMG1_YEAST	Phosphoglycerate mutase 1 OS=Saccharomyces cerevisiae (strain ATCC 204508 / S288c) GN=GPM1 PE=1 SV=3		PROKKA_00084	Putative peptidyl-prolyl cis-trans isomerase		SP|P00942|TPIS_YEAST	Triosephosphate isomerase OS=Saccharomyces cerevisiae (strain ATCC 204508 / S288c) GN=TPI1 PE=1 SV=2		PROKKA_00070	GTPase Era		SP|P00937|TRPG_YEAST	Multifunctional tryptophan biosynthesis protein OS=Saccharomyces cerevisiae (strain ATCC 204508 / S288c) GN=TRP3 PE=1 SV=2		PROKKA_01143	50S ribosomal protein L1					PROKKA_01653	50S ribosomal protein L6				PROKKA_01218	Uracil phosphoribosyltransferase					PROKKA_01109	Ornithine carbamoyltransferase, catabolic		sp|P04801|SYTC_YEAST	Threonine--tRNA ligase, cytoplasmic OS=Saccharomyces cerevisiae (strain ATCC 204508 / S288c) GN=THS1 PE=1 SV=2		PROKKA_01253	Elongation factor Tu		SP|P04397|GAL10_YEAST	Bifunctional protein GAL10 OS=Saccharomyces cerevisiae (strain ATCC 204508 / S288c) GN=GAL10 PE=1 SV=2		PROKKA_01000	Phosphoenolpyruvate-protein phosphotransferase
PROKKA_00075	D-serine/D-alanine/glycine transporter		SP|P00958|SYMC_YEAST	Methionine--tRNA ligase, cytoplasmic OS=Saccharomyces cerevisiae (strain ATCC 204508 / S288c) GN=MES1 PE=1 SV=4		PROKKA_00085	Lysine-specific permease		SP|P00950|PMG1_YEAST	Phosphoglycerate mutase 1 OS=Saccharomyces cerevisiae (strain ATCC 204508 / S288c) GN=GPM1 PE=1 SV=3		PROKKA_00071	Asparagine synthetase B [glutamine-hydrolyzing]		SP|P00942|TPIS_YEAST	Triosephosphate isomerase OS=Saccharomyces cerevisiae (strain ATCC 204508 / S288c) GN=TPI1 PE=1 SV=2		PROKKA_01181	Aspartate--tRNA ligase					PROKKA_01654	30S ribosomal protein S8				PROKKA_01253	Elongation factor Tu					PROKKA_01120	Glucokinase		sp|P04802|SYDC_YEAST	Aspartate--tRNA ligase, cytoplasmic OS=Saccharomyces cerevisiae (strain ATCC 204508 / S288c) GN=DPS1 PE=1 SV=3		PROKKA_01258	hypothetical protein		SP|P04801|SYTC_YEAST	Threonine--tRNA ligase, cytoplasmic OS=Saccharomyces cerevisiae (strain ATCC 204508 / S288c) GN=THS1 PE=1 SV=2		PROKKA_01001	Phosphocarrier protein HPr
PROKKA_00084	Putative peptidyl-prolyl cis-trans isomerase		SP|P01097|ATIF_YEAST	ATPase inhibitor, mitochondrial OS=Saccharomyces cerevisiae (strain ATCC 204508 / S288c) GN=INH1 PE=1 SV=2		PROKKA_00088	Lysine--tRNA ligase		SP|P00958|SYMC_YEAST	Methionine--tRNA ligase, cytoplasmic OS=Saccharomyces cerevisiae (strain ATCC 204508 / S288c) GN=MES1 PE=1 SV=4		PROKKA_00073	recombinase A		SP|P00950|PMG1_YEAST	Phosphoglycerate mutase 1 OS=Saccharomyces cerevisiae (strain ATCC 204508 / S288c) GN=GPM1 PE=1 SV=3		PROKKA_01197	Adenylosuccinate synthetase					PROKKA_01659	50S ribosomal protein L14				PROKKA_01462	2,3-bisphosphoglycerate-dependent phosphoglycerate mutase					PROKKA_01131	Acetate kinase		sp|P04806|HXKA_YEAST	Hexokinase-1 OS=Saccharomyces cerevisiae (strain ATCC 204508 / S288c) GN=HXK1 PE=1 SV=2		PROKKA_01359	DNA gyrase subunit B		SP|P04802|SYDC_YEAST	Aspartate--tRNA ligase, cytoplasmic OS=Saccharomyces cerevisiae (strain ATCC 204508 / S288c) GN=DPS1 PE=1 SV=3		PROKKA_01059	Dihydrolipoyllysine-residue acetyltransferase component of pyruvate dehydrogenase complex
PROKKA_00088	Lysine--tRNA ligase		SP|P01120|RAS2_YEAST	Ras-like protein 2 OS=Saccharomyces cerevisiae (strain ATCC 204508 / S288c) GN=RAS2 PE=1 SV=4		PROKKA_00091	L-lactate dehydrogenase 2		SP|P01097|ATIF_YEAST	ATPase inhibitor, mitochondrial OS=Saccharomyces cerevisiae (strain ATCC 204508 / S288c) GN=INH1 PE=1 SV=2		PROKKA_00075	D-serine/D-alanine/glycine transporter		SP|P00958|SYMC_YEAST	Methionine--tRNA ligase, cytoplasmic OS=Saccharomyces cerevisiae (strain ATCC 204508 / S288c) GN=MES1 PE=1 SV=4		PROKKA_01218	Uracil phosphoribosyltransferase					PROKKA_01663	30S ribosomal protein S3				PROKKA_01467	Chaperone protein DnaK					PROKKA_01197	Adenylosuccinate synthetase		sp|P04807|HXKB_YEAST	Hexokinase-2 OS=Saccharomyces cerevisiae (strain ATCC 204508 / S288c) GN=HXK2 PE=1 SV=4		PROKKA_01453	Thioredoxin reductase		SP|P04806|HXKA_YEAST	Hexokinase-1 OS=Saccharomyces cerevisiae (strain ATCC 204508 / S288c) GN=HXK1 PE=1 SV=2		PROKKA_01109	Ornithine carbamoyltransferase, catabolic
PROKKA_00091	L-lactate dehydrogenase 2		SP|P01123|YPT1_YEAST	GTP-binding protein YPT1 OS=Saccharomyces cerevisiae (strain ATCC 204508 / S288c) GN=YPT1 PE=1 SV=2		PROKKA_00096	FMN-dependent NADH-azoreductase		SP|P01120|RAS2_YEAST	Ras-like protein 2 OS=Saccharomyces cerevisiae (strain ATCC 204508 / S288c) GN=RAS2 PE=1 SV=4		PROKKA_00084	Putative peptidyl-prolyl cis-trans isomerase		SP|P01097|ATIF_YEAST	ATPase inhibitor, mitochondrial OS=Saccharomyces cerevisiae (strain ATCC 204508 / S288c) GN=INH1 PE=1 SV=2		PROKKA_01222	Threonine--tRNA ligase					PROKKA_01666	50S ribosomal protein L2				PROKKA_01468	Oleate hydratase					PROKKA_01218	Uracil phosphoribosyltransferase		sp|P04840|VDAC1_YEAST	Mitochondrial outer membrane protein porin 1 OS=Saccharomyces cerevisiae (strain ATCC 204508 / S288c) GN=POR1 PE=1 SV=4		PROKKA_01467	Chaperone protein DnaK		SP|P04807|HXKB_YEAST	Hexokinase-2 OS=Saccharomyces cerevisiae (strain ATCC 204508 / S288c) GN=HXK2 PE=1 SV=4		PROKKA_01118	DNA protection during starvation protein
PROKKA_00096	FMN-dependent NADH-azoreductase		SP|P02309|H4_YEAST	Histone H4 OS=Saccharomyces cerevisiae (strain ATCC 204508 / S288c) GN=HHF1 PE=1 SV=2		PROKKA_00099	hypothetical protein		SP|P01123|YPT1_YEAST	GTP-binding protein YPT1 OS=Saccharomyces cerevisiae (strain ATCC 204508 / S288c) GN=YPT1 PE=1 SV=2		PROKKA_00088	Lysine--tRNA ligase		SP|P01120|RAS2_YEAST	Ras-like protein 2 OS=Saccharomyces cerevisiae (strain ATCC 204508 / S288c) GN=RAS2 PE=1 SV=4		PROKKA_01229	Bifunctional protein GlmU					PROKKA_01667	50S ribosomal protein L23				PROKKA_01517	Glutamine--fructose-6-phosphate aminotransferase [isomerizing]					PROKKA_01234	Aminopeptidase C		sp|P05030|PMA1_YEAST	Plasma membrane ATPase 1 OS=Saccharomyces cerevisiae (strain ATCC 204508 / S288c) GN=PMA1 PE=1 SV=2		PROKKA_01517	Glutamine--fructose-6-phosphate aminotransferase [isomerizing]		SP|P04840|VDAC1_YEAST	Mitochondrial outer membrane protein porin 1 OS=Saccharomyces cerevisiae (strain ATCC 204508 / S288c) GN=POR1 PE=1 SV=4		PROKKA_01128	GTP-binding protein TypA/BipA
PROKKA_00099	hypothetical protein		SP|P02381|RMAR_YEAST	Ribosomal protein VAR1, mitochondrial OS=Saccharomyces cerevisiae (strain ATCC 204508 / S288c) GN=VAR1 PE=1 SV=3		PROKKA_00100	Tyrosine--tRNA ligase		SP|P02309|H4_YEAST	Histone H4 OS=Saccharomyces cerevisiae (strain ATCC 204508 / S288c) GN=HHF1 PE=1 SV=2		PROKKA_00091	L-lactate dehydrogenase 2		SP|P01123|YPT1_YEAST	GTP-binding protein YPT1 OS=Saccharomyces cerevisiae (strain ATCC 204508 / S288c) GN=YPT1 PE=1 SV=2		PROKKA_01234	Aminopeptidase C					PROKKA_01668	50S ribosomal protein L4				PROKKA_01540	30S Ribosomal protein S1					PROKKA_01253	Elongation factor Tu		sp|P05317|RLA0_YEAST	60S acidic ribosomal protein P0 OS=Saccharomyces cerevisiae (strain ATCC 204508 / S288c) GN=RPP0 PE=1 SV=2		PROKKA_01535	Beta-Ala-Xaa dipeptidase		SP|P05030|PMA1_YEAST	Plasma membrane ATPase 1 OS=Saccharomyces cerevisiae (strain ATCC 204508 / S288c) GN=PMA1 PE=1 SV=2		PROKKA_01134	Uridylate kinase
PROKKA_00100	Tyrosine--tRNA ligase		SP|P02400|RLA4_YEAST	60S acidic ribosomal protein P2-beta OS=Saccharomyces cerevisiae (strain ATCC 204508 / S288c) GN=RPP2B PE=1 SV=2		PROKKA_00101	Penicillin-binding protein 1F		SP|P02381|RMAR_YEAST	Ribosomal protein VAR1, mitochondrial OS=Saccharomyces cerevisiae (strain ATCC 204508 / S288c) GN=VAR1 PE=1 SV=3		PROKKA_00096	FMN-dependent NADH-azoreductase		SP|P02309|H4_YEAST	Histone H4 OS=Saccharomyces cerevisiae (strain ATCC 204508 / S288c) GN=HHF1 PE=1 SV=2		PROKKA_01253	Elongation factor Tu					PROKKA_01670	30S ribosomal protein S10				PROKKA_01582	Methionine--tRNA ligase					PROKKA_01257	Ribose-phosphate pyrophosphokinase 2		sp|P05373|HEM2_YEAST	Delta-aminolevulinic acid dehydratase OS=Saccharomyces cerevisiae (strain ATCC 204508 / S288c) GN=HEM2 PE=1 SV=2		PROKKA_01540	30S Ribosomal protein S1		SP|P05317|RLA0_YEAST	60S acidic ribosomal protein P0 OS=Saccharomyces cerevisiae (strain ATCC 204508 / S288c) GN=RPP0 PE=1 SV=2		PROKKA_01143	50S ribosomal protein L1
PROKKA_00101	Penicillin-binding protein 1F		SP|P02406|RL28_YEAST	60S ribosomal protein L28 OS=Saccharomyces cerevisiae (strain ATCC 204508 / S288c) GN=RPL28 PE=1 SV=3		PROKKA_00102	Glutamyl aminopeptidase		SP|P02400|RLA4_YEAST	60S acidic ribosomal protein P2-beta OS=Saccharomyces cerevisiae (strain ATCC 204508 / S288c) GN=RPP2B PE=1 SV=2		PROKKA_00097	OsmC-like protein		SP|P02381|RMAR_YEAST	Ribosomal protein VAR1, mitochondrial OS=Saccharomyces cerevisiae (strain ATCC 204508 / S288c) GN=VAR1 PE=1 SV=3		PROKKA_01257	Ribose-phosphate pyrophosphokinase 2					PROKKA_01696	Proline--tRNA ligase				PROKKA_01600	3-oxoacyl-[acyl-carrier-protein] reductase FabG					PROKKA_01258	hypothetical protein		sp|P05626|ATPF_YEAST	ATP synthase subunit 4, mitochondrial OS=Saccharomyces cerevisiae (strain ATCC 204508 / S288c) GN=ATP4 PE=1 SV=2		PROKKA_01582	Methionine--tRNA ligase		SP|P05373|HEM2_YEAST	Delta-aminolevulinic acid dehydratase OS=Saccharomyces cerevisiae (strain ATCC 204508 / S288c) GN=HEM2 PE=1 SV=2		PROKKA_01178	Histidine--tRNA ligase
PROKKA_00102	Glutamyl aminopeptidase		SP|P02557|TBB_YEAST	Tubulin beta chain OS=Saccharomyces cerevisiae (strain ATCC 204508 / S288c) GN=TUB2 PE=1 SV=2		PROKKA_00106	NADH oxidase		SP|P02406|RL28_YEAST	60S ribosomal protein L28 OS=Saccharomyces cerevisiae (strain ATCC 204508 / S288c) GN=RPL28 PE=1 SV=3		PROKKA_00099	hypothetical protein		SP|P02400|RLA4_YEAST	60S acidic ribosomal protein P2-beta OS=Saccharomyces cerevisiae (strain ATCC 204508 / S288c) GN=RPP2B PE=1 SV=2		PROKKA_01467	Chaperone protein DnaK					PROKKA_01824	DNA-directed RNA polymerase subunit beta				PROKKA_01607	Translation initiation factor IF-2					PROKKA_01462	2,3-bisphosphoglycerate-dependent phosphoglycerate mutase		sp|P05694|METE_YEAST	5-methyltetrahydropteroyltriglutamate--homocysteine methyltransferase OS=Saccharomyces cerevisiae (strain ATCC 204508 / S288c) GN=MET6 PE=1 SV=4		PROKKA_01605	putative mannose-6-phosphate isomerase GmuF		SP|P05626|ATPF_YEAST	ATP synthase subunit 4, mitochondrial OS=Saccharomyces cerevisiae (strain ATCC 204508 / S288c) GN=ATP4 PE=1 SV=2		PROKKA_01181	Aspartate--tRNA ligase
PROKKA_00106	NADH oxidase		SP|P02829|HSP82_YEAST	ATP-dependent molecular chaperone HSP82 OS=Saccharomyces cerevisiae (strain ATCC 204508 / S288c) GN=HSP82 PE=1 SV=1		PROKKA_00108	10 kDa chaperonin		SP|P02557|TBB_YEAST	Tubulin beta chain OS=Saccharomyces cerevisiae (strain ATCC 204508 / S288c) GN=TUB2 PE=1 SV=2		PROKKA_00100	Tyrosine--tRNA ligase		SP|P02406|RL28_YEAST	60S ribosomal protein L28 OS=Saccharomyces cerevisiae (strain ATCC 204508 / S288c) GN=RPL28 PE=1 SV=3		PROKKA_01517	Glutamine--fructose-6-phosphate aminotransferase [isomerizing]					PROKKA_01825	DNA-directed RNA polymerase subunit beta'				PROKKA_01629	Glutamate--tRNA ligase					PROKKA_01467	Chaperone protein DnaK		sp|P05750|RS3_YEAST	40S ribosomal protein S3 OS=Saccharomyces cerevisiae (strain ATCC 204508 / S288c) GN=RPS3 PE=1 SV=5		PROKKA_01629	Glutamate--tRNA ligase		SP|P05694|METE_YEAST	5-methyltetrahydropteroyltriglutamate--homocysteine methyltransferase OS=Saccharomyces cerevisiae (strain ATCC 204508 / S288c) GN=MET6 PE=1 SV=4		PROKKA_01197	Adenylosuccinate synthetase
PROKKA_00108	10 kDa chaperonin		SP|P02992|EFTU_YEAST	Elongation factor Tu, mitochondrial OS=Saccharomyces cerevisiae (strain ATCC 204508 / S288c) GN=TUF1 PE=1 SV=1		PROKKA_00109	60 kDa chaperonin		SP|P02829|HSP82_YEAST	ATP-dependent molecular chaperone HSP82 OS=Saccharomyces cerevisiae (strain ATCC 204508 / S288c) GN=HSP82 PE=1 SV=1		PROKKA_00101	Penicillin-binding protein 1F		SP|P02557|TBB_YEAST	Tubulin beta chain OS=Saccharomyces cerevisiae (strain ATCC 204508 / S288c) GN=TUB2 PE=1 SV=2		PROKKA_01540	30S Ribosomal protein S1					PROKKA_01860	ATP synthase subunit beta				PROKKA_01643	DNA-directed RNA polymerase subunit alpha					PROKKA_01488	Ribonucleoside-diphosphate reductase subunit alpha 2		sp|P05756|RS13_YEAST	40S ribosomal protein S13 OS=Saccharomyces cerevisiae (strain ATCC 204508 / S288c) GN=RPS13 PE=1 SV=3		PROKKA_01643	DNA-directed RNA polymerase subunit alpha		SP|P05750|RS3_YEAST	40S ribosomal protein S3 OS=Saccharomyces cerevisiae (strain ATCC 204508 / S288c) GN=RPS3 PE=1 SV=5		PROKKA_01203	Phenylalanine--tRNA ligase beta subunit
PROKKA_00109	60 kDa chaperonin		SP|P02994|EF1A_YEAST	Elongation factor 1-alpha OS=Saccharomyces cerevisiae (strain ATCC 204508 / S288c) GN=TEF1 PE=1 SV=1		PROKKA_00112	Transcriptional regulatory protein YycF		SP|P02992|EFTU_YEAST	Elongation factor Tu, mitochondrial OS=Saccharomyces cerevisiae (strain ATCC 204508 / S288c) GN=TUF1 PE=1 SV=1		PROKKA_00102	Glutamyl aminopeptidase		SP|P02829|HSP82_YEAST	ATP-dependent molecular chaperone HSP82 OS=Saccharomyces cerevisiae (strain ATCC 204508 / S288c) GN=HSP82 PE=1 SV=1		PROKKA_01607	Translation initiation factor IF-2					PROKKA_01949	Aspartate carbamoyltransferase				PROKKA_01645	30S ribosomal protein S13					PROKKA_01517	Glutamine--fructose-6-phosphate aminotransferase [isomerizing]		sp|P06105|SC160_YEAST	Protein SCP160 OS=Saccharomyces cerevisiae (strain ATCC 204508 / S288c) GN=SCP160 PE=1 SV=3		PROKKA_01645	30S ribosomal protein S13		SP|P05756|RS13_YEAST	40S ribosomal protein S13 OS=Saccharomyces cerevisiae (strain ATCC 204508 / S288c) GN=RPS13 PE=1 SV=3		PROKKA_01218	Uracil phosphoribosyltransferase
PROKKA_00112	Transcriptional regulatory protein YycF		SP|P03962|PYRF_YEAST	Orotidine 5'-phosphate decarboxylase OS=Saccharomyces cerevisiae (strain ATCC 204508 / S288c) GN=URA3 PE=1 SV=2		PROKKA_00119	D-glycero-alpha-D-manno-heptose 7-phosphate kinase		SP|P02994|EF1A_YEAST	Elongation factor 1-alpha OS=Saccharomyces cerevisiae (strain ATCC 204508 / S288c) GN=TEF1 PE=1 SV=1		PROKKA_00106	NADH oxidase		SP|P02992|EFTU_YEAST	Elongation factor Tu, mitochondrial OS=Saccharomyces cerevisiae (strain ATCC 204508 / S288c) GN=TUF1 PE=1 SV=1		PROKKA_01643	DNA-directed RNA polymerase subunit alpha					PROKKA_01951	Bifunctional protein PyrR				PROKKA_01651	30S ribosomal protein S5					PROKKA_01540	30S Ribosomal protein S1		sp|P06106|CYSD_YEAST	Homocysteine/cysteine synthase OS=Saccharomyces cerevisiae (strain ATCC 204508 / S288c) GN=MET17 PE=1 SV=3		PROKKA_01651	30S ribosomal protein S5		SP|P06168|ILV5_YEAST	Ketol-acid reductoisomerase, mitochondrial OS=Saccharomyces cerevisiae (strain ATCC 204508 / S288c) GN=ILV5 PE=1 SV=1		PROKKA_01234	Aminopeptidase C
PROKKA_00119	D-glycero-alpha-D-manno-heptose 7-phosphate kinase		SP|P03965|CARB_YEAST	Carbamoyl-phosphate synthase arginine-specific large chain OS=Saccharomyces cerevisiae (strain ATCC 204508 / S288c) GN=CPA2 PE=1 SV=1		PROKKA_00123	Superoxide dismutase [Mn]		SP|P03872|REP2_YEAST	Partitioning protein REP2 OS=Saccharomyces cerevisiae (strain ATCC 204508 / S288c) GN=REP2 PE=1 SV=1		PROKKA_00108	10 kDa chaperonin		SP|P02994|EF1A_YEAST	Elongation factor 1-alpha OS=Saccharomyces cerevisiae (strain ATCC 204508 / S288c) GN=TEF1 PE=1 SV=1		PROKKA_01645	30S ribosomal protein S13					PROKKA_01975	1,4-Dihydroxy-2-naphthoyl-CoA synthase				PROKKA_01652	50S ribosomal protein L18					PROKKA_01629	Glutamate--tRNA ligase		sp|P06168|ILV5_YEAST	Ketol-acid reductoisomerase, mitochondrial OS=Saccharomyces cerevisiae (strain ATCC 204508 / S288c) GN=ILV5 PE=1 SV=1		PROKKA_01652	50S ribosomal protein L18		SP|P06169|PDC1_YEAST	Pyruvate decarboxylase isozyme 1 OS=Saccharomyces cerevisiae (strain ATCC 204508 / S288c) GN=PDC1 PE=1 SV=7		PROKKA_01253	Elongation factor Tu
PROKKA_00120	shikimate kinase		SP|P04039|COX8_YEAST	Cytochrome c oxidase polypeptide VIII, mitochondrial OS=Saccharomyces cerevisiae (strain ATCC 204508 / S288c) GN=COX8 PE=1 SV=2		PROKKA_00127	HTH-type transcriptional regulator GlvR		SP|P03962|PYRF_YEAST	Orotidine 5'-phosphate decarboxylase OS=Saccharomyces cerevisiae (strain ATCC 204508 / S288c) GN=URA3 PE=1 SV=2		PROKKA_00109	60 kDa chaperonin		SP|P03962|PYRF_YEAST	Orotidine 5'-phosphate decarboxylase OS=Saccharomyces cerevisiae (strain ATCC 204508 / S288c) GN=URA3 PE=1 SV=2		PROKKA_01651	30S ribosomal protein S5					PROKKA_02148	Glucose-6-phosphate isomerase				PROKKA_01653	50S ribosomal protein L6					PROKKA_01643	DNA-directed RNA polymerase subunit alpha		sp|P06169|PDC1_YEAST	Pyruvate decarboxylase isozyme 1 OS=Saccharomyces cerevisiae (strain ATCC 204508 / S288c) GN=PDC1 PE=1 SV=7		PROKKA_01653	50S ribosomal protein L6		SP|P06208|LEU1_YEAST	2-isopropylmalate synthase OS=Saccharomyces cerevisiae (strain ATCC 204508 / S288c) GN=LEU4 PE=1 SV=1		PROKKA_01257	Ribose-phosphate pyrophosphokinase 2
PROKKA_00123	Superoxide dismutase [Mn]		SP|P04046|PUR1_YEAST	Amidophosphoribosyltransferase OS=Saccharomyces cerevisiae (strain ATCC 204508 / S288c) GN=ADE4 PE=1 SV=2		PROKKA_00135	DNA ligase		SP|P03965|CARB_YEAST	Carbamoyl-phosphate synthase arginine-specific large chain OS=Saccharomyces cerevisiae (strain ATCC 204508 / S288c) GN=CPA2 PE=1 SV=1		PROKKA_00112	Transcriptional regulatory protein YycF		SP|P03965|CARB_YEAST	Carbamoyl-phosphate synthase arginine-specific large chain OS=Saccharomyces cerevisiae (strain ATCC 204508 / S288c) GN=CPA2 PE=1 SV=1		PROKKA_01652	50S ribosomal protein L18					PROKKA_02165	30S ribosomal protein S2				PROKKA_01654	30S ribosomal protein S8					PROKKA_01651	30S ribosomal protein S5		sp|P06738|PHSG_YEAST	Glycogen phosphorylase OS=Saccharomyces cerevisiae (strain ATCC 204508 / S288c) GN=GPH1 PE=1 SV=4		PROKKA_01654	30S ribosomal protein S8		SP|P06738|PHSG_YEAST	Glycogen phosphorylase OS=Saccharomyces cerevisiae (strain ATCC 204508 / S288c) GN=GPH1 PE=1 SV=4		PROKKA_01258	hypothetical protein
PROKKA_00127	HTH-type transcriptional regulator GlvR		SP|P04050|RPB1_YEAST	DNA-directed RNA polymerase II subunit RPB1 OS=Saccharomyces cerevisiae (strain ATCC 204508 / S288c) GN=RPO21 PE=1 SV=2		PROKKA_00136	Diacylglycerol kinase		SP|P04037|COX4_YEAST	Cytochrome c oxidase subunit 4, mitochondrial OS=Saccharomyces cerevisiae (strain ATCC 204508 / S288c) GN=COX4 PE=1 SV=1		PROKKA_00119	D-glycero-alpha-D-manno-heptose 7-phosphate kinase		SP|P04046|PUR1_YEAST	Amidophosphoribosyltransferase OS=Saccharomyces cerevisiae (strain ATCC 204508 / S288c) GN=ADE4 PE=1 SV=2		PROKKA_01653	50S ribosomal protein L6					PROKKA_02166	Elongation factor Ts				PROKKA_01659	50S ribosomal protein L14					PROKKA_01652	50S ribosomal protein L18		sp|P07143|CY1_YEAST	Cytochrome c1, heme protein, mitochondrial OS=Saccharomyces cerevisiae (strain ATCC 204508 / S288c) GN=CYT1 PE=1 SV=1		PROKKA_01657	50S ribosomal protein L5		SP|P07143|CY1_YEAST	Cytochrome c1, heme protein, mitochondrial OS=Saccharomyces cerevisiae (strain ATCC 204508 / S288c) GN=CYT1 PE=1 SV=1		PROKKA_01359	DNA gyrase subunit B
PROKKA_00135	DNA ligase		SP|P04076|ARLY_YEAST	Argininosuccinate lyase OS=Saccharomyces cerevisiae (strain ATCC 204508 / S288c) GN=ARG4 PE=1 SV=2		PROKKA_00137	Trehalose import ATP-binding protein SugC		SP|P04039|COX8_YEAST	Cytochrome c oxidase polypeptide VIII, mitochondrial OS=Saccharomyces cerevisiae (strain ATCC 204508 / S288c) GN=COX8 PE=1 SV=2		PROKKA_00123	Superoxide dismutase [Mn]		SP|P04050|RPB1_YEAST	DNA-directed RNA polymerase II subunit RPB1 OS=Saccharomyces cerevisiae (strain ATCC 204508 / S288c) GN=RPO21 PE=1 SV=2		PROKKA_01654	30S ribosomal protein S8					PROKKA_02215	S-adenosylmethionine synthase				PROKKA_01663	30S ribosomal protein S3					PROKKA_01653	50S ribosomal protein L6		sp|P07149|FAS1_YEAST	Fatty acid synthase subunit beta OS=Saccharomyces cerevisiae (strain ATCC 204508 / S288c) GN=FAS1 PE=1 SV=2		PROKKA_01663	30S ribosomal protein S3		SP|P07149|FAS1_YEAST	Fatty acid synthase subunit beta OS=Saccharomyces cerevisiae (strain ATCC 204508 / S288c) GN=FAS1 PE=1 SV=2		PROKKA_01382	Phosphopentomutase
PROKKA_00136	Diacylglycerol kinase		SP|P04147|PABP_YEAST	Polyadenylate-binding protein, cytoplasmic and nuclear OS=Saccharomyces cerevisiae (strain ATCC 204508 / S288c) GN=PAB1 PE=1 SV=4		PROKKA_00138	Pyruvate-flavodoxin oxidoreductase		SP|P04046|PUR1_YEAST	Amidophosphoribosyltransferase OS=Saccharomyces cerevisiae (strain ATCC 204508 / S288c) GN=ADE4 PE=1 SV=2		PROKKA_00127	HTH-type transcriptional regulator GlvR		SP|P04076|ARLY_YEAST	Argininosuccinate lyase OS=Saccharomyces cerevisiae (strain ATCC 204508 / S288c) GN=ARG4 PE=1 SV=2		PROKKA_01659	50S ribosomal protein L14					PROKKA_02216	Cyclopropane-fatty-acyl-phospholipid synthase				PROKKA_01667	50S ribosomal protein L23					PROKKA_01654	30S ribosomal protein S8		sp|P07244|PUR2_YEAST	Bifunctional purine biosynthetic protein ADE5,7 OS=Saccharomyces cerevisiae (strain ATCC 204508 / S288c) GN=ADE5,7 PE=1 SV=1		PROKKA_01664	50S ribosomal protein L22		SP|P07244|PUR2_YEAST	Bifunctional purine biosynthetic protein ADE5,7 OS=Saccharomyces cerevisiae (strain ATCC 204508 / S288c) GN=ADE5,7 PE=1 SV=1		PROKKA_01453	Thioredoxin reductase
PROKKA_00137	Trehalose import ATP-binding protein SugC		SP|P04173|LEU3_YEAST	3-isopropylmalate dehydrogenase OS=Saccharomyces cerevisiae (strain ATCC 204508 / S288c) GN=LEU2 PE=1 SV=4		PROKKA_00139	DNA integrity scanning protein DisA		SP|P04050|RPB1_YEAST	DNA-directed RNA polymerase II subunit RPB1 OS=Saccharomyces cerevisiae (strain ATCC 204508 / S288c) GN=RPO21 PE=1 SV=2		PROKKA_00135	DNA ligase		SP|P04147|PABP_YEAST	Polyadenylate-binding protein, cytoplasmic and nuclear OS=Saccharomyces cerevisiae (strain ATCC 204508 / S288c) GN=PAB1 PE=1 SV=4		PROKKA_01663	30S ribosomal protein S3					PROKKA_02220	hypothetical protein				PROKKA_01668	50S ribosomal protein L4					PROKKA_01657	50S ribosomal protein L5		sp|P07245|C1TC_YEAST	C-1-tetrahydrofolate synthase, cytoplasmic OS=Saccharomyces cerevisiae (strain ATCC 204508 / S288c) GN=ADE3 PE=1 SV=1		PROKKA_01667	50S ribosomal protein L23		SP|P07245|C1TC_YEAST	C-1-tetrahydrofolate synthase, cytoplasmic OS=Saccharomyces cerevisiae (strain ATCC 204508 / S288c) GN=ADE3 PE=1 SV=1		PROKKA_01462	2,3-bisphosphoglycerate-dependent phosphoglycerate mutase
PROKKA_00140	YbbR-like protein		SP|P04385|GAL1_YEAST	Galactokinase OS=Saccharomyces cerevisiae (strain ATCC 204508 / S288c) GN=GAL1 PE=1 SV=4		PROKKA_00140	YbbR-like protein		SP|P04076|ARLY_YEAST	Argininosuccinate lyase OS=Saccharomyces cerevisiae (strain ATCC 204508 / S288c) GN=ARG4 PE=1 SV=2		PROKKA_00136	Diacylglycerol kinase		SP|P04173|LEU3_YEAST	3-isopropylmalate dehydrogenase OS=Saccharomyces cerevisiae (strain ATCC 204508 / S288c) GN=LEU2 PE=1 SV=4		PROKKA_01666	50S ribosomal protein L2					PROKKA_02222	Fructose-bisphosphate aldolase				PROKKA_01696	Proline--tRNA ligase					PROKKA_01663	30S ribosomal protein S3		sp|P07246|ADH3_YEAST	Alcohol dehydrogenase 3, mitochondrial OS=Saccharomyces cerevisiae (strain ATCC 204508 / S288c) GN=ADH3 PE=1 SV=2		PROKKA_01668	50S ribosomal protein L4		SP|P07246|ADH3_YEAST	Alcohol dehydrogenase 3, mitochondrial OS=Saccharomyces cerevisiae (strain ATCC 204508 / S288c) GN=ADH3 PE=1 SV=2		PROKKA_01466	heat shock protein GrpE
PROKKA_00141	Phosphoglucosamine mutase		SP|P04397|GAL10_YEAST	Bifunctional protein GAL10 OS=Saccharomyces cerevisiae (strain ATCC 204508 / S288c) GN=GAL10 PE=1 SV=2		PROKKA_00141	Phosphoglucosamine mutase		SP|P04147|PABP_YEAST	Polyadenylate-binding protein, cytoplasmic and nuclear OS=Saccharomyces cerevisiae (strain ATCC 204508 / S288c) GN=PAB1 PE=1 SV=4		PROKKA_00137	Trehalose import ATP-binding protein SugC		SP|P04385|GAL1_YEAST	Galactokinase OS=Saccharomyces cerevisiae (strain ATCC 204508 / S288c) GN=GAL1 PE=1 SV=4		PROKKA_01667	50S ribosomal protein L23					PROKKA_02241	hypothetical protein				PROKKA_01714	Alanine--tRNA ligase					PROKKA_01664	50S ribosomal protein L22		sp|P07251|ATPA_YEAST	ATP synthase subunit alpha, mitochondrial OS=Saccharomyces cerevisiae (strain ATCC 204508 / S288c) GN=ATP1 PE=1 SV=5		PROKKA_01670	30S ribosomal protein S10		SP|P07251|ATPA_YEAST	ATP synthase subunit alpha, mitochondrial OS=Saccharomyces cerevisiae (strain ATCC 204508 / S288c) GN=ATP1 PE=1 SV=5		PROKKA_01467	Chaperone protein DnaK
PROKKA_00148	hypothetical protein		SP|P04456|RL25_YEAST	60S ribosomal protein L25 OS=Saccharomyces cerevisiae (strain ATCC 204508 / S288c) GN=RPL25 PE=1 SV=4		PROKKA_00148	hypothetical protein		SP|P04161|PUR3_YEAST	Phosphoribosylglycinamide formyltransferase OS=Saccharomyces cerevisiae (strain ATCC 204508 / S288c) GN=ADE8 PE=1 SV=1		PROKKA_00139	DNA integrity scanning protein DisA		SP|P04397|GAL10_YEAST	Bifunctional protein GAL10 OS=Saccharomyces cerevisiae (strain ATCC 204508 / S288c) GN=GAL10 PE=1 SV=2		PROKKA_01668	50S ribosomal protein L4					PROKKA_02326	Trigger factor				PROKKA_01730	Mannose permease IID component					PROKKA_01667	50S ribosomal protein L23		sp|P07256|QCR1_YEAST	Cytochrome b-c1 complex subunit 1, mitochondrial OS=Saccharomyces cerevisiae (strain ATCC 204508 / S288c) GN=COR1 PE=1 SV=1		PROKKA_01714	Alanine--tRNA ligase		SP|P07256|QCR1_YEAST	Cytochrome b-c1 complex subunit 1, mitochondrial OS=Saccharomyces cerevisiae (strain ATCC 204508 / S288c) GN=COR1 PE=1 SV=1		PROKKA_01517	Glutamine--fructose-6-phosphate aminotransferase [isomerizing]
PROKKA_00156	hypothetical protein		SP|P04710|ADT1_YEAST	ADP,ATP carrier protein 1 OS=Saccharomyces cerevisiae (strain ATCC 204508 / S288c) GN=AAC1 PE=1 SV=1		PROKKA_00157	Purine catabolism protein PucG		SP|P04173|LEU3_YEAST	3-isopropylmalate dehydrogenase OS=Saccharomyces cerevisiae (strain ATCC 204508 / S288c) GN=LEU2 PE=1 SV=4		PROKKA_00140	YbbR-like protein		SP|P04456|RL25_YEAST	60S ribosomal protein L25 OS=Saccharomyces cerevisiae (strain ATCC 204508 / S288c) GN=RPL25 PE=1 SV=4		PROKKA_01670	30S ribosomal protein S10					PROKKA_02337	30S ribosomal protein S9				PROKKA_01813	Transketolase					PROKKA_01668	50S ribosomal protein L4		sp|P07257|QCR2_YEAST	Cytochrome b-c1 complex subunit 2, mitochondrial OS=Saccharomyces cerevisiae (strain ATCC 204508 / S288c) GN=QCR2 PE=1 SV=1		PROKKA_01730	Mannose permease IID component		SP|P07257|QCR2_YEAST	Cytochrome b-c1 complex subunit 2, mitochondrial OS=Saccharomyces cerevisiae (strain ATCC 204508 / S288c) GN=QCR2 PE=1 SV=1		PROKKA_01535	Beta-Ala-Xaa dipeptidase
PROKKA_00157	Purine catabolism protein PucG		SP|P04801|SYTC_YEAST	Threonine--tRNA ligase, cytoplasmic OS=Saccharomyces cerevisiae (strain ATCC 204508 / S288c) GN=THS1 PE=1 SV=2		PROKKA_00158	CTP synthase		SP|P04385|GAL1_YEAST	Galactokinase OS=Saccharomyces cerevisiae (strain ATCC 204508 / S288c) GN=GAL1 PE=1 SV=4		PROKKA_00141	Phosphoglucosamine mutase		SP|P04710|ADT1_YEAST	ADP,ATP carrier protein 1 OS=Saccharomyces cerevisiae (strain ATCC 204508 / S288c) GN=AAC1 PE=1 SV=1		PROKKA_01730	Mannose permease IID component					PROKKA_02338	50S ribosomal protein L13				PROKKA_01824	DNA-directed RNA polymerase subunit beta					PROKKA_01714	Alanine--tRNA ligase		sp|P07259|PYR1_YEAST	Protein URA2 OS=Saccharomyces cerevisiae (strain ATCC 204508 / S288c) GN=URA2 PE=1 SV=5		PROKKA_01732	PTS system mannose-specific EIIAB component		SP|P07259|PYR1_YEAST	Protein URA2 OS=Saccharomyces cerevisiae (strain ATCC 204508 / S288c) GN=URA2 PE=1 SV=5		PROKKA_01540	30S Ribosomal protein S1
PROKKA_00158	CTP synthase		SP|P04802|SYDC_YEAST	Aspartate--tRNA ligase, cytoplasmic OS=Saccharomyces cerevisiae (strain ATCC 204508 / S288c) GN=DPS1 PE=1 SV=3		PROKKA_00168	DegV domain-containing protein		SP|P04397|GAL10_YEAST	Bifunctional protein GAL10 OS=Saccharomyces cerevisiae (strain ATCC 204508 / S288c) GN=GAL10 PE=1 SV=2		PROKKA_00145	Trehalose 6-phosphate phosphorylase		SP|P04801|SYTC_YEAST	Threonine--tRNA ligase, cytoplasmic OS=Saccharomyces cerevisiae (strain ATCC 204508 / S288c) GN=THS1 PE=1 SV=2		PROKKA_01824	DNA-directed RNA polymerase subunit beta					PROKKA_02344	Elongation factor G				PROKKA_01825	DNA-directed RNA polymerase subunit beta'					PROKKA_01730	Mannose permease IID component		sp|P07263|SYH_YEAST	Histidine--tRNA ligase, mitochondrial OS=Saccharomyces cerevisiae (strain ATCC 204508 / S288c) GN=HTS1 PE=1 SV=2		PROKKA_01813	Transketolase		SP|P07263|SYH_YEAST	Histidine--tRNA ligase, mitochondrial OS=Saccharomyces cerevisiae (strain ATCC 204508 / S288c) GN=HTS1 PE=1 SV=2		PROKKA_01582	Methionine--tRNA ligase
PROKKA_00168	DegV domain-containing protein		SP|P04806|HXKA_YEAST	Hexokinase-1 OS=Saccharomyces cerevisiae (strain ATCC 204508 / S288c) GN=HXK1 PE=1 SV=2		PROKKA_00172	DNA-binding protein HU		SP|P04456|RL25_YEAST	60S ribosomal protein L25 OS=Saccharomyces cerevisiae (strain ATCC 204508 / S288c) GN=RPL25 PE=1 SV=4		PROKKA_00148	hypothetical protein		SP|P04802|SYDC_YEAST	Aspartate--tRNA ligase, cytoplasmic OS=Saccharomyces cerevisiae (strain ATCC 204508 / S288c) GN=DPS1 PE=1 SV=3		PROKKA_01825	DNA-directed RNA polymerase subunit beta'					PROKKA_02345	30S ribosomal protein S7				PROKKA_01856	ATP synthase subunit b					PROKKA_01732	PTS system mannose-specific EIIAB component		sp|P07267|CARP_YEAST	Saccharopepsin OS=Saccharomyces cerevisiae (strain ATCC 204508 / S288c) GN=PEP4 PE=1 SV=1		PROKKA_01820	Ribonuclease J 2		SP|P07267|CARP_YEAST	Saccharopepsin OS=Saccharomyces cerevisiae (strain ATCC 204508 / S288c) GN=PEP4 PE=1 SV=1		PROKKA_01591	CsbD-like protein
PROKKA_00172	DNA-binding protein HU		SP|P04807|HXKB_YEAST	Hexokinase-2 OS=Saccharomyces cerevisiae (strain ATCC 204508 / S288c) GN=HXK2 PE=1 SV=4		PROKKA_00174	hypothetical protein		SP|P04710|ADT1_YEAST	ADP,ATP carrier protein 1 OS=Saccharomyces cerevisiae (strain ATCC 204508 / S288c) GN=AAC1 PE=1 SV=1		PROKKA_00156	hypothetical protein		SP|P04806|HXKA_YEAST	Hexokinase-1 OS=Saccharomyces cerevisiae (strain ATCC 204508 / S288c) GN=HXK1 PE=1 SV=2		PROKKA_01860	ATP synthase subunit beta					PROKKA_02484	Tagatose 1,6-diphosphate aldolase				PROKKA_01860	ATP synthase subunit beta					PROKKA_01797	Adenylosuccinate lyase		sp|P07275|PUT2_YEAST	Delta-1-pyrroline-5-carboxylate dehydrogenase, mitochondrial OS=Saccharomyces cerevisiae (strain ATCC 204508 / S288c) GN=PUT2 PE=1 SV=2		PROKKA_01824	DNA-directed RNA polymerase subunit beta		SP|P07283|PMM_YEAST	Phosphomannomutase OS=Saccharomyces cerevisiae (strain ATCC 204508 / S288c) GN=SEC53 PE=1 SV=1		PROKKA_01600	3-oxoacyl-[acyl-carrier-protein] reductase FabG
PROKKA_00174	hypothetical protein		SP|P04840|VDAC1_YEAST	Mitochondrial outer membrane protein porin 1 OS=Saccharomyces cerevisiae (strain ATCC 204508 / S288c) GN=POR1 PE=1 SV=4		PROKKA_00194	hypothetical protein		SP|P04801|SYTC_YEAST	Threonine--tRNA ligase, cytoplasmic OS=Saccharomyces cerevisiae (strain ATCC 204508 / S288c) GN=THS1 PE=1 SV=2		PROKKA_00157	Purine catabolism protein PucG		SP|P04807|HXKB_YEAST	Hexokinase-2 OS=Saccharomyces cerevisiae (strain ATCC 204508 / S288c) GN=HXK2 PE=1 SV=4		PROKKA_01949	Aspartate carbamoyltransferase					PROKKA_02496	Glyceraldehyde-3-phosphate dehydrogenase				PROKKA_01949	Aspartate carbamoyltransferase					PROKKA_01813	Transketolase		sp|P07278|KAPR_YEAST	cAMP-dependent protein kinase regulatory subunit OS=Saccharomyces cerevisiae (strain ATCC 204508 / S288c) GN=BCY1 PE=1 SV=4		PROKKA_01825	DNA-directed RNA polymerase subunit beta'		SP|P07284|SYSC_YEAST	Serine--tRNA ligase, cytoplasmic OS=Saccharomyces cerevisiae (strain ATCC 204508 / S288c) GN=SES1 PE=1 SV=2		PROKKA_01605	putative mannose-6-phosphate isomerase GmuF
PROKKA_00194	hypothetical protein		SP|P05030|PMA1_YEAST	Plasma membrane ATPase 1 OS=Saccharomyces cerevisiae (strain ATCC 204508 / S288c) GN=PMA1 PE=1 SV=2		PROKKA_00199	carbamoyl phosphate synthase-like protein		SP|P04802|SYDC_YEAST	Aspartate--tRNA ligase, cytoplasmic OS=Saccharomyces cerevisiae (strain ATCC 204508 / S288c) GN=DPS1 PE=1 SV=3		PROKKA_00158	CTP synthase		SP|P04840|VDAC1_YEAST	Mitochondrial outer membrane protein porin 1 OS=Saccharomyces cerevisiae (strain ATCC 204508 / S288c) GN=POR1 PE=1 SV=4		PROKKA_01951	Bifunctional protein PyrR										PROKKA_01951	Bifunctional protein PyrR					PROKKA_01824	DNA-directed RNA polymerase subunit beta		sp|P07283|PMM_YEAST	Phosphomannomutase OS=Saccharomyces cerevisiae (strain ATCC 204508 / S288c) GN=SEC53 PE=1 SV=1		PROKKA_01856	ATP synthase subunit b		SP|P07342|ILVB_YEAST	Acetolactate synthase catalytic subunit, mitochondrial OS=Saccharomyces cerevisiae (strain ATCC 204508 / S288c) GN=ILV2 PE=1 SV=1		PROKKA_01629	Glutamate--tRNA ligase
PROKKA_00199	carbamoyl phosphate synthase-like protein		SP|P05150|OTC_YEAST	Ornithine carbamoyltransferase OS=Saccharomyces cerevisiae (strain ATCC 204508 / S288c) GN=ARG3 PE=1 SV=1		PROKKA_00201	UDP-glucose 4-epimerase		SP|P04803|SYWM_YEAST	Tryptophan--tRNA ligase, mitochondrial OS=Saccharomyces cerevisiae (strain ATCC 204508 / S288c) GN=MSW1 PE=1 SV=2		PROKKA_00166	DNA polymerase III subunit alpha		SP|P05030|PMA1_YEAST	Plasma membrane ATPase 1 OS=Saccharomyces cerevisiae (strain ATCC 204508 / S288c) GN=PMA1 PE=1 SV=2		PROKKA_01975	1,4-Dihydroxy-2-naphthoyl-CoA synthase										PROKKA_01975	1,4-Dihydroxy-2-naphthoyl-CoA synthase					PROKKA_01825	DNA-directed RNA polymerase subunit beta'		sp|P07284|SYSC_YEAST	Serine--tRNA ligase, cytoplasmic OS=Saccharomyces cerevisiae (strain ATCC 204508 / S288c) GN=SES1 PE=1 SV=2		PROKKA_01857	ATP synthase subunit delta		SP|P07806|SYV_YEAST	Valine--tRNA ligase, mitochondrial OS=Saccharomyces cerevisiae (strain ATCC 204508 / S288c) GN=VAS1 PE=1 SV=2		PROKKA_01643	DNA-directed RNA polymerase subunit alpha
PROKKA_00201	UDP-glucose 4-epimerase		SP|P05317|RLA0_YEAST	60S acidic ribosomal protein P0 OS=Saccharomyces cerevisiae (strain ATCC 204508 / S288c) GN=RPP0 PE=1 SV=2		PROKKA_00203	hypothetical protein		SP|P04806|HXKA_YEAST	Hexokinase-1 OS=Saccharomyces cerevisiae (strain ATCC 204508 / S288c) GN=HXK1 PE=1 SV=2		PROKKA_00168	DegV domain-containing protein		SP|P05150|OTC_YEAST	Ornithine carbamoyltransferase OS=Saccharomyces cerevisiae (strain ATCC 204508 / S288c) GN=ARG3 PE=1 SV=1		PROKKA_02076	ATP-dependent zinc metalloprotease FtsH										PROKKA_02032	50S ribosomal protein L19					PROKKA_01860	ATP synthase subunit beta		sp|P07342|ILVB_YEAST	Acetolactate synthase catalytic subunit, mitochondrial OS=Saccharomyces cerevisiae (strain ATCC 204508 / S288c) GN=ILV2 PE=1 SV=1		PROKKA_01860	ATP synthase subunit beta		SP|P08067|UCRI_YEAST	Cytochrome b-c1 complex subunit Rieske, mitochondrial OS=Saccharomyces cerevisiae (strain ATCC 204508 / S288c) GN=RIP1 PE=1 SV=1		PROKKA_01649	50S ribosomal protein L15
PROKKA_00203	hypothetical protein		SP|P05319|RLA2_YEAST	60S acidic ribosomal protein P2-alpha OS=Saccharomyces cerevisiae (strain ATCC 204508 / S288c) GN=RPP2A PE=1 SV=1		PROKKA_00217	Ribonuclease BN		SP|P04807|HXKB_YEAST	Hexokinase-2 OS=Saccharomyces cerevisiae (strain ATCC 204508 / S288c) GN=HXK2 PE=1 SV=4		PROKKA_00172	DNA-binding protein HU		SP|P05317|RLA0_YEAST	60S acidic ribosomal protein P0 OS=Saccharomyces cerevisiae (strain ATCC 204508 / S288c) GN=RPP0 PE=1 SV=2		PROKKA_02107	Asparagine--tRNA ligase										PROKKA_02076	ATP-dependent zinc metalloprotease FtsH					PROKKA_01949	Aspartate carbamoyltransferase		sp|P07702|LYS2_YEAST	L-2-aminoadipate reductase OS=Saccharomyces cerevisiae (strain ATCC 204508 / S288c) GN=LYS2 PE=1 SV=2		PROKKA_01949	Aspartate carbamoyltransferase		SP|P08417|FUMH_YEAST	Fumarate hydratase, mitochondrial OS=Saccharomyces cerevisiae (strain ATCC 204508 / S288c) GN=FUM1 PE=1 SV=2		PROKKA_01651	30S ribosomal protein S5
PROKKA_00205	hypothetical protein		SP|P05373|HEM2_YEAST	Delta-aminolevulinic acid dehydratase OS=Saccharomyces cerevisiae (strain ATCC 204508 / S288c) GN=HEM2 PE=1 SV=2		PROKKA_00218	5-methyltetrahydropteroyltriglutamate--homocysteine methyltransferase		SP|P04840|VDAC1_YEAST	Mitochondrial outer membrane protein porin 1 OS=Saccharomyces cerevisiae (strain ATCC 204508 / S288c) GN=POR1 PE=1 SV=4		PROKKA_00194	hypothetical protein		SP|P05373|HEM2_YEAST	Delta-aminolevulinic acid dehydratase OS=Saccharomyces cerevisiae (strain ATCC 204508 / S288c) GN=HEM2 PE=1 SV=2		PROKKA_02148	Glucose-6-phosphate isomerase										PROKKA_02148	Glucose-6-phosphate isomerase					PROKKA_01951	Bifunctional protein PyrR		sp|P07806|SYV_YEAST	Valine--tRNA ligase, mitochondrial OS=Saccharomyces cerevisiae (strain ATCC 204508 / S288c) GN=VAS1 PE=1 SV=2		PROKKA_01951	Bifunctional protein PyrR		SP|P08431|GAL7_YEAST	Galactose-1-phosphate uridylyltransferase OS=Saccharomyces cerevisiae (strain ATCC 204508 / S288c) GN=GAL7 PE=1 SV=4		PROKKA_01653	50S ribosomal protein L6
PROKKA_00217	Ribonuclease BN		SP|P05374|CHO2_YEAST	Phosphatidylethanolamine N-methyltransferase OS=Saccharomyces cerevisiae (strain ATCC 204508 / S288c) GN=CHO2 PE=1 SV=1		PROKKA_00219	Zinc-type alcohol dehydrogenase-like protein		SP|P05030|PMA1_YEAST	Plasma membrane ATPase 1 OS=Saccharomyces cerevisiae (strain ATCC 204508 / S288c) GN=PMA1 PE=1 SV=2		PROKKA_00199	carbamoyl phosphate synthase-like protein		SP|P05374|CHO2_YEAST	Phosphatidylethanolamine N-methyltransferase OS=Saccharomyces cerevisiae (strain ATCC 204508 / S288c) GN=CHO2 PE=1 SV=1		PROKKA_02165	30S ribosomal protein S2										PROKKA_02165	30S ribosomal protein S2					PROKKA_01975	1,4-Dihydroxy-2-naphthoyl-CoA synthase		sp|P08067|UCRI_YEAST	Cytochrome b-c1 complex subunit Rieske, mitochondrial OS=Saccharomyces cerevisiae (strain ATCC 204508 / S288c) GN=RIP1 PE=1 SV=1		PROKKA_01975	1,4-Dihydroxy-2-naphthoyl-CoA synthase		SP|P08566|ARO1_YEAST	Pentafunctional AROM polypeptide OS=Saccharomyces cerevisiae (strain ATCC 204508 / S288c) GN=ARO1 PE=1 SV=1		PROKKA_01654	30S ribosomal protein S8
PROKKA_00218	5-methyltetrahydropteroyltriglutamate--homocysteine methyltransferase		SP|P05375|PLMT_YEAST	Phosphatidyl-N-methylethanolamine N-methyltransferase OS=Saccharomyces cerevisiae (strain ATCC 204508 / S288c) GN=OPI3 PE=1 SV=1		PROKKA_00222	Macrolide export ATP-binding/permease protein MacB		SP|P05150|OTC_YEAST	Ornithine carbamoyltransferase OS=Saccharomyces cerevisiae (strain ATCC 204508 / S288c) GN=ARG3 PE=1 SV=1		PROKKA_00201	UDP-glucose 4-epimerase		SP|P05375|PLMT_YEAST	Phosphatidyl-N-methylethanolamine N-methyltransferase OS=Saccharomyces cerevisiae (strain ATCC 204508 / S288c) GN=OPI3 PE=1 SV=1		PROKKA_02166	Elongation factor Ts										PROKKA_02166	Elongation factor Ts					PROKKA_02032	50S ribosomal protein L19		sp|P08417|FUMH_YEAST	Fumarate hydratase, mitochondrial OS=Saccharomyces cerevisiae (strain ATCC 204508 / S288c) GN=FUM1 PE=1 SV=2		PROKKA_02123	putative manganese-dependent inorganic pyrophosphatase		SP|P09436|SYIC_YEAST	Isoleucine--tRNA ligase, cytoplasmic OS=Saccharomyces cerevisiae (strain ATCC 204508 / S288c) GN=ILS1 PE=1 SV=1		PROKKA_01657	50S ribosomal protein L5
PROKKA_00219	Zinc-type alcohol dehydrogenase-like protein		SP|P05453|ERF3_YEAST	Eukaryotic peptide chain release factor GTP-binding subunit OS=Saccharomyces cerevisiae (strain ATCC 204508 / S288c) GN=SUP35 PE=1 SV=1		PROKKA_00229	putative HTH-type transcriptional regulator YusO		SP|P05317|RLA0_YEAST	60S acidic ribosomal protein P0 OS=Saccharomyces cerevisiae (strain ATCC 204508 / S288c) GN=RPP0 PE=1 SV=2		PROKKA_00203	hypothetical protein		SP|P05453|ERF3_YEAST	Eukaryotic peptide chain release factor GTP-binding subunit OS=Saccharomyces cerevisiae (strain ATCC 204508 / S288c) GN=SUP35 PE=1 SV=1		PROKKA_02167	Septation ring formation regulator EzrA										PROKKA_02215	S-adenosylmethionine synthase					PROKKA_02076	ATP-dependent zinc metalloprotease FtsH		sp|P08431|GAL7_YEAST	Galactose-1-phosphate uridylyltransferase OS=Saccharomyces cerevisiae (strain ATCC 204508 / S288c) GN=GAL7 PE=1 SV=4		PROKKA_02148	Glucose-6-phosphate isomerase		SP|P09440|C1TM_YEAST	C-1-tetrahydrofolate synthase, mitochondrial OS=Saccharomyces cerevisiae (strain ATCC 204508 / S288c) GN=MIS1 PE=1 SV=1		PROKKA_01659	50S ribosomal protein L14
PROKKA_00222	Macrolide export ATP-binding/permease protein MacB		SP|P05626|ATPF_YEAST	ATP synthase subunit 4, mitochondrial OS=Saccharomyces cerevisiae (strain ATCC 204508 / S288c) GN=ATP4 PE=1 SV=2		PROKKA_00231	putative ABC transporter ATP-binding protein		SP|P05373|HEM2_YEAST	Delta-aminolevulinic acid dehydratase OS=Saccharomyces cerevisiae (strain ATCC 204508 / S288c) GN=HEM2 PE=1 SV=2		PROKKA_00205	hypothetical protein		SP|P05626|ATPF_YEAST	ATP synthase subunit 4, mitochondrial OS=Saccharomyces cerevisiae (strain ATCC 204508 / S288c) GN=ATP4 PE=1 SV=2		PROKKA_02173	Asparagine synthetase [glutamine-hydrolyzing] 1										PROKKA_02216	Cyclopropane-fatty-acyl-phospholipid synthase					PROKKA_02123	putative manganese-dependent inorganic pyrophosphatase		sp|P08566|ARO1_YEAST	Pentafunctional AROM polypeptide OS=Saccharomyces cerevisiae (strain ATCC 204508 / S288c) GN=ARO1 PE=1 SV=1		PROKKA_02163	Aldehyde-alcohol dehydrogenase		SP|P09457|ATPO_YEAST	ATP synthase subunit 5, mitochondrial OS=Saccharomyces cerevisiae (strain ATCC 204508 / S288c) GN=ATP5 PE=1 SV=1		PROKKA_01663	30S ribosomal protein S3
PROKKA_00229	putative HTH-type transcriptional regulator YusO		SP|P05694|METE_YEAST	5-methyltetrahydropteroyltriglutamate--homocysteine methyltransferase OS=Saccharomyces cerevisiae (strain ATCC 204508 / S288c) GN=MET6 PE=1 SV=4		PROKKA_00232	ATP-binding/permease protein CydD		SP|P05374|CHO2_YEAST	Phosphatidylethanolamine N-methyltransferase OS=Saccharomyces cerevisiae (strain ATCC 204508 / S288c) GN=CHO2 PE=1 SV=1		PROKKA_00217	Ribonuclease BN		SP|P05694|METE_YEAST	5-methyltetrahydropteroyltriglutamate--homocysteine methyltransferase OS=Saccharomyces cerevisiae (strain ATCC 204508 / S288c) GN=MET6 PE=1 SV=4		PROKKA_02215	S-adenosylmethionine synthase										PROKKA_02220	hypothetical protein					PROKKA_02148	Glucose-6-phosphate isomerase		sp|P09232|PRTB_YEAST	Cerevisin OS=Saccharomyces cerevisiae (strain ATCC 204508 / S288c) GN=PRB1 PE=1 SV=1		PROKKA_02165	30S ribosomal protein S2		SP|P09624|DLDH_YEAST	Dihydrolipoyl dehydrogenase, mitochondrial OS=Saccharomyces cerevisiae (strain ATCC 204508 / S288c) GN=LPD1 PE=1 SV=1		PROKKA_01664	50S ribosomal protein L22
PROKKA_00232	ATP-binding/permease protein CydD		SP|P05739|RL6B_YEAST	60S ribosomal protein L6-B OS=Saccharomyces cerevisiae (strain ATCC 204508 / S288c) GN=RPL6B PE=1 SV=4		PROKKA_00233	Cytochrome bd-I ubiquinol oxidase subunit 2		SP|P05375|PLMT_YEAST	Phosphatidyl-N-methylethanolamine N-methyltransferase OS=Saccharomyces cerevisiae (strain ATCC 204508 / S288c) GN=OPI3 PE=1 SV=1		PROKKA_00218	5-methyltetrahydropteroyltriglutamate--homocysteine methyltransferase		SP|P05739|RL6B_YEAST	60S ribosomal protein L6-B OS=Saccharomyces cerevisiae (strain ATCC 204508 / S288c) GN=RPL6B PE=1 SV=4		PROKKA_02216	Cyclopropane-fatty-acyl-phospholipid synthase										PROKKA_02222	Fructose-bisphosphate aldolase					PROKKA_02165	30S ribosomal protein S2		sp|P09436|SYIC_YEAST	Isoleucine--tRNA ligase, cytoplasmic OS=Saccharomyces cerevisiae (strain ATCC 204508 / S288c) GN=ILS1 PE=1 SV=1		PROKKA_02166	Elongation factor Ts		SP|P09938|RIR2_YEAST	Ribonucleoside-diphosphate reductase small chain 1 OS=Saccharomyces cerevisiae (strain ATCC 204508 / S288c) GN=RNR2 PE=1 SV=2		PROKKA_01667	50S ribosomal protein L23
PROKKA_00233	Cytochrome bd-I ubiquinol oxidase subunit 2		SP|P05749|RL22A_YEAST	60S ribosomal protein L22-A OS=Saccharomyces cerevisiae (strain ATCC 204508 / S288c) GN=RPL22A PE=1 SV=3		PROKKA_00234	Cytochrome bd ubiquinol oxidase subunit 1		SP|P05453|ERF3_YEAST	Eukaryotic peptide chain release factor GTP-binding subunit OS=Saccharomyces cerevisiae (strain ATCC 204508 / S288c) GN=SUP35 PE=1 SV=1		PROKKA_00219	Zinc-type alcohol dehydrogenase-like protein		SP|P05749|RL22A_YEAST	60S ribosomal protein L22-A OS=Saccharomyces cerevisiae (strain ATCC 204508 / S288c) GN=RPL22A PE=1 SV=3		PROKKA_02220	hypothetical protein										PROKKA_02226	Glutamine synthetase					PROKKA_02166	Elongation factor Ts		sp|P09457|ATPO_YEAST	ATP synthase subunit 5, mitochondrial OS=Saccharomyces cerevisiae (strain ATCC 204508 / S288c) GN=ATP5 PE=1 SV=1		PROKKA_02169	Chaperone protein DnaJ		SP|P09950|HEM1_YEAST	5-aminolevulinate synthase, mitochondrial OS=Saccharomyces cerevisiae (strain ATCC 204508 / S288c) GN=HEM1 PE=1 SV=1		PROKKA_01668	50S ribosomal protein L4
PROKKA_00234	Cytochrome bd ubiquinol oxidase subunit 1		SP|P05750|RS3_YEAST	40S ribosomal protein S3 OS=Saccharomyces cerevisiae (strain ATCC 204508 / S288c) GN=RPS3 PE=1 SV=5		PROKKA_00239	Glycogen biosynthesis protein GlgD		SP|P05626|ATPF_YEAST	ATP synthase subunit 4, mitochondrial OS=Saccharomyces cerevisiae (strain ATCC 204508 / S288c) GN=ATP4 PE=1 SV=2		PROKKA_00222	Macrolide export ATP-binding/permease protein MacB		SP|P05750|RS3_YEAST	40S ribosomal protein S3 OS=Saccharomyces cerevisiae (strain ATCC 204508 / S288c) GN=RPS3 PE=1 SV=5		PROKKA_02222	Fructose-bisphosphate aldolase										PROKKA_02254	30S ribosomal protein S4					PROKKA_02215	S-adenosylmethionine synthase		sp|P09624|DLDH_YEAST	Dihydrolipoyl dehydrogenase, mitochondrial OS=Saccharomyces cerevisiae (strain ATCC 204508 / S288c) GN=LPD1 PE=1 SV=1		PROKKA_02215	S-adenosylmethionine synthase		SP|P0CS90|HSP77_YEAST	Heat shock protein SSC1, mitochondrial OS=Saccharomyces cerevisiae (strain ATCC 204508 / S288c) GN=SSC1 PE=1 SV=1		PROKKA_01670	30S ribosomal protein S10
PROKKA_00239	Glycogen biosynthesis protein GlgD		SP|P05756|RS13_YEAST	40S ribosomal protein S13 OS=Saccharomyces cerevisiae (strain ATCC 204508 / S288c) GN=RPS13 PE=1 SV=3		PROKKA_00242	hypothetical protein		SP|P05694|METE_YEAST	5-methyltetrahydropteroyltriglutamate--homocysteine methyltransferase OS=Saccharomyces cerevisiae (strain ATCC 204508 / S288c) GN=MET6 PE=1 SV=4		PROKKA_00229	putative HTH-type transcriptional regulator YusO		SP|P05756|RS13_YEAST	40S ribosomal protein S13 OS=Saccharomyces cerevisiae (strain ATCC 204508 / S288c) GN=RPS13 PE=1 SV=3		PROKKA_02226	Glutamine synthetase										PROKKA_02326	Trigger factor					PROKKA_02216	Cyclopropane-fatty-acyl-phospholipid synthase		sp|P09938|RIR2_YEAST	Ribonucleoside-diphosphate reductase small chain 1 OS=Saccharomyces cerevisiae (strain ATCC 204508 / S288c) GN=RNR2 PE=1 SV=2		PROKKA_02216	Cyclopropane-fatty-acyl-phospholipid synthase		SP|P10081|IF4A_YEAST	ATP-dependent RNA helicase eIF4A OS=Saccharomyces cerevisiae (strain ATCC 204508 / S288c) GN=TIF1 PE=1 SV=3		PROKKA_01730	Mannose permease IID component
PROKKA_00242	hypothetical protein		SP|P06101|CDC37_YEAST	Hsp90 co-chaperone Cdc37 OS=Saccharomyces cerevisiae (strain ATCC 204508 / S288c) GN=CDC37 PE=1 SV=2		PROKKA_00243	Alkaline shock protein 23		SP|P05739|RL6B_YEAST	60S ribosomal protein L6-B OS=Saccharomyces cerevisiae (strain ATCC 204508 / S288c) GN=RPL6B PE=1 SV=4		PROKKA_00232	ATP-binding/permease protein CydD		SP|P06101|CDC37_YEAST	Hsp90 co-chaperone Cdc37 OS=Saccharomyces cerevisiae (strain ATCC 204508 / S288c) GN=CDC37 PE=1 SV=2		PROKKA_02254	30S ribosomal protein S4										PROKKA_02337	30S ribosomal protein S9					PROKKA_02222	Fructose-bisphosphate aldolase		sp|P09950|HEM1_YEAST	5-aminolevulinate synthase, mitochondrial OS=Saccharomyces cerevisiae (strain ATCC 204508 / S288c) GN=HEM1 PE=1 SV=1		PROKKA_02220	hypothetical protein		SP|P10591|HSP71_YEAST	Heat shock protein SSA1 OS=Saccharomyces cerevisiae (strain ATCC 204508 / S288c) GN=SSA1 PE=1 SV=4		PROKKA_01732	PTS system mannose-specific EIIAB component
PROKKA_00244	Elongation factor P		SP|P06102|NOT3_YEAST	General negative regulator of transcription subunit 3 OS=Saccharomyces cerevisiae (strain ATCC 204508 / S288c) GN=NOT3 PE=1 SV=2		PROKKA_00244	Elongation factor P		SP|P05749|RL22A_YEAST	60S ribosomal protein L22-A OS=Saccharomyces cerevisiae (strain ATCC 204508 / S288c) GN=RPL22A PE=1 SV=3		PROKKA_00233	Cytochrome bd-I ubiquinol oxidase subunit 2		SP|P06103|EIF3B_YEAST	Eukaryotic translation initiation factor 3 subunit B OS=Saccharomyces cerevisiae (strain ATCC 204508 / S288c) GN=PRT1 PE=1 SV=1		PROKKA_02326	Trigger factor										PROKKA_02338	50S ribosomal protein L13					PROKKA_02226	Glutamine synthetase		sp|P0CS90|HSP77_YEAST	Heat shock protein SSC1, mitochondrial OS=Saccharomyces cerevisiae (strain ATCC 204508 / S288c) GN=SSC1 PE=1 SV=1		PROKKA_02222	Fructose-bisphosphate aldolase		SP|P10592|HSP72_YEAST	Heat shock protein SSA2 OS=Saccharomyces cerevisiae (strain ATCC 204508 / S288c) GN=SSA2 PE=1 SV=3		PROKKA_01813	Transketolase
PROKKA_00245	putative peptidase		SP|P06103|EIF3B_YEAST	Eukaryotic translation initiation factor 3 subunit B OS=Saccharomyces cerevisiae (strain ATCC 204508 / S288c) GN=PRT1 PE=1 SV=1		PROKKA_00245	putative peptidase		SP|P05750|RS3_YEAST	40S ribosomal protein S3 OS=Saccharomyces cerevisiae (strain ATCC 204508 / S288c) GN=RPS3 PE=1 SV=5		PROKKA_00234	Cytochrome bd ubiquinol oxidase subunit 1		SP|P06105|SC160_YEAST	Protein SCP160 OS=Saccharomyces cerevisiae (strain ATCC 204508 / S288c) GN=SCP160 PE=1 SV=3		PROKKA_02337	30S ribosomal protein S9										PROKKA_02344	Elongation factor G					PROKKA_02241	hypothetical protein		sp|P10081|IF4A_YEAST	ATP-dependent RNA helicase eIF4A OS=Saccharomyces cerevisiae (strain ATCC 204508 / S288c) GN=TIF1 PE=1 SV=3		PROKKA_02226	Glutamine synthetase		SP|P11325|SYLM_YEAST	Leucine--tRNA ligase, mitochondrial OS=Saccharomyces cerevisiae (strain ATCC 204508 / S288c) GN=NAM2 PE=1 SV=1		PROKKA_01824	DNA-directed RNA polymerase subunit beta
PROKKA_00264	ATP-dependent Clp protease proteolytic subunit		SP|P06105|SC160_YEAST	Protein SCP160 OS=Saccharomyces cerevisiae (strain ATCC 204508 / S288c) GN=SCP160 PE=1 SV=3		PROKKA_00246	Ribosomal RNA small subunit methyltransferase A		SP|P05756|RS13_YEAST	40S ribosomal protein S13 OS=Saccharomyces cerevisiae (strain ATCC 204508 / S288c) GN=RPS13 PE=1 SV=3		PROKKA_00239	Glycogen biosynthesis protein GlgD		SP|P06106|CYSD_YEAST	Homocysteine/cysteine synthase OS=Saccharomyces cerevisiae (strain ATCC 204508 / S288c) GN=MET17 PE=1 SV=3		PROKKA_02344	Elongation factor G										PROKKA_02345	30S ribosomal protein S7					PROKKA_02254	30S ribosomal protein S4		sp|P10591|HSP71_YEAST	Heat shock protein SSA1 OS=Saccharomyces cerevisiae (strain ATCC 204508 / S288c) GN=SSA1 PE=1 SV=4		PROKKA_02241	hypothetical protein		SP|P11412|G6PD_YEAST	Glucose-6-phosphate 1-dehydrogenase OS=Saccharomyces cerevisiae (strain ATCC 204508 / S288c) GN=ZWF1 PE=1 SV=4		PROKKA_01825	DNA-directed RNA polymerase subunit beta'
PROKKA_00269	2-oxoglutarate carboxylase small subunit		SP|P06106|CYSD_YEAST	Homocysteine/cysteine synthase OS=Saccharomyces cerevisiae (strain ATCC 204508 / S288c) GN=MET17 PE=1 SV=3		PROKKA_00263	hypothetical protein		SP|P06101|CDC37_YEAST	Hsp90 co-chaperone Cdc37 OS=Saccharomyces cerevisiae (strain ATCC 204508 / S288c) GN=CDC37 PE=1 SV=2		PROKKA_00242	hypothetical protein		SP|P06115|CATT_YEAST	Catalase T OS=Saccharomyces cerevisiae (strain ATCC 204508 / S288c) GN=CTT1 PE=1 SV=3		PROKKA_02345	30S ribosomal protein S7										PROKKA_02484	Tagatose 1,6-diphosphate aldolase					PROKKA_02315	Cysteine synthase		sp|P10592|HSP72_YEAST	Heat shock protein SSA2 OS=Saccharomyces cerevisiae (strain ATCC 204508 / S288c) GN=SSA2 PE=1 SV=3		PROKKA_02254	30S ribosomal protein S4		SP|P11986|INO1_YEAST	Inositol-3-phosphate synthase OS=Saccharomyces cerevisiae (strain ATCC 204508 / S288c) GN=INO1 PE=1 SV=3		PROKKA_01857	ATP synthase subunit delta
PROKKA_00274	Formate acetyltransferase		SP|P06115|CATT_YEAST	Catalase T OS=Saccharomyces cerevisiae (strain ATCC 204508 / S288c) GN=CTT1 PE=1 SV=3		PROKKA_00264	ATP-dependent Clp protease proteolytic subunit		SP|P06102|NOT3_YEAST	General negative regulator of transcription subunit 3 OS=Saccharomyces cerevisiae (strain ATCC 204508 / S288c) GN=NOT3 PE=1 SV=2		PROKKA_00243	Alkaline shock protein 23		SP|P06168|ILV5_YEAST	Ketol-acid reductoisomerase, mitochondrial OS=Saccharomyces cerevisiae (strain ATCC 204508 / S288c) GN=ILV5 PE=1 SV=1		PROKKA_02484	Tagatose 1,6-diphosphate aldolase										PROKKA_02496	Glyceraldehyde-3-phosphate dehydrogenase					PROKKA_02326	Trigger factor		sp|P10963|PCKA_YEAST	Phosphoenolpyruvate carboxykinase (ATP) OS=Saccharomyces cerevisiae (strain ATCC 204508 / S288c) GN=PCK1 PE=1 SV=2		PROKKA_02315	Cysteine synthase		SP|P12385|ERF1_YEAST	Eukaryotic peptide chain release factor subunit 1 OS=Saccharomyces cerevisiae (strain ATCC 204508 / S288c) GN=SUP45 PE=1 SV=2		PROKKA_01858	ATP synthase subunit alpha
PROKKA_00278	FtsX-like permease family protein		SP|P06168|ILV5_YEAST	Ketol-acid reductoisomerase, mitochondrial OS=Saccharomyces cerevisiae (strain ATCC 204508 / S288c) GN=ILV5 PE=1 SV=1		PROKKA_00269	2-oxoglutarate carboxylase small subunit		SP|P06103|EIF3B_YEAST	Eukaryotic translation initiation factor 3 subunit B OS=Saccharomyces cerevisiae (strain ATCC 204508 / S288c) GN=PRT1 PE=1 SV=1		PROKKA_00244	Elongation factor P		SP|P06169|PDC1_YEAST	Pyruvate decarboxylase isozyme 1 OS=Saccharomyces cerevisiae (strain ATCC 204508 / S288c) GN=PDC1 PE=1 SV=7		PROKKA_02496	Glyceraldehyde-3-phosphate dehydrogenase																PROKKA_02337	30S ribosomal protein S9		sp|P11076|ARF1_YEAST	ADP-ribosylation factor 1 OS=Saccharomyces cerevisiae (strain ATCC 204508 / S288c) GN=ARF1 PE=1 SV=3		PROKKA_02326	Trigger factor		SP|P12695|ODP2_YEAST	Dihydrolipoyllysine-residue acetyltransferase component of pyruvate dehydrogenase complex, mitochondrial OS=Saccharomyces cerevisiae (strain ATCC 204508 / S288c) GN=LAT1 PE=1 SV=1		PROKKA_01860	ATP synthase subunit beta
PROKKA_00280	Enolase		SP|P06169|PDC1_YEAST	Pyruvate decarboxylase isozyme 1 OS=Saccharomyces cerevisiae (strain ATCC 204508 / S288c) GN=PDC1 PE=1 SV=7		PROKKA_00274	Formate acetyltransferase		SP|P06105|SC160_YEAST	Protein SCP160 OS=Saccharomyces cerevisiae (strain ATCC 204508 / S288c) GN=SCP160 PE=1 SV=3		PROKKA_00245	putative peptidase		SP|P06197|PIS_YEAST	CDP-diacylglycerol--inositol 3-phosphatidyltransferase OS=Saccharomyces cerevisiae (strain ATCC 204508 / S288c) GN=PIS1 PE=1 SV=1																			PROKKA_02338	50S ribosomal protein L13		sp|P11412|G6PD_YEAST	Glucose-6-phosphate 1-dehydrogenase OS=Saccharomyces cerevisiae (strain ATCC 204508 / S288c) GN=ZWF1 PE=1 SV=4		PROKKA_02337	30S ribosomal protein S9		SP|P12709|G6PI_YEAST	Glucose-6-phosphate isomerase OS=Saccharomyces cerevisiae (strain ATCC 204508 / S288c) GN=PGI1 PE=1 SV=3		PROKKA_01949	Aspartate carbamoyltransferase
PROKKA_00281	Ribosome-associated factor Y		SP|P06208|LEU1_YEAST	2-isopropylmalate synthase OS=Saccharomyces cerevisiae (strain ATCC 204508 / S288c) GN=LEU4 PE=1 SV=1		PROKKA_00280	Enolase		SP|P06106|CYSD_YEAST	Homocysteine/cysteine synthase OS=Saccharomyces cerevisiae (strain ATCC 204508 / S288c) GN=MET17 PE=1 SV=3		PROKKA_00246	Ribosomal RNA small subunit methyltransferase A		SP|P06208|LEU1_YEAST	2-isopropylmalate synthase OS=Saccharomyces cerevisiae (strain ATCC 204508 / S288c) GN=LEU4 PE=1 SV=1																			PROKKA_02344	Elongation factor G		sp|P11986|INO1_YEAST	Inositol-3-phosphate synthase OS=Saccharomyces cerevisiae (strain ATCC 204508 / S288c) GN=INO1 PE=1 SV=3		PROKKA_02344	Elongation factor G		SP|P13298|PYRE_YEAST	Orotate phosphoribosyltransferase 1 OS=Saccharomyces cerevisiae (strain ATCC 204508 / S288c) GN=URA5 PE=1 SV=2		PROKKA_01951	Bifunctional protein PyrR
PROKKA_00282	Negative regulator of genetic competence ClpC/MecB		SP|P06634|DED1_YEAST	ATP-dependent RNA helicase DED1 OS=Saccharomyces cerevisiae (strain ATCC 204508 / S288c) GN=DED1 PE=1 SV=2		PROKKA_00281	Ribosome-associated factor Y		SP|P06115|CATT_YEAST	Catalase T OS=Saccharomyces cerevisiae (strain ATCC 204508 / S288c) GN=CTT1 PE=1 SV=3		PROKKA_00264	ATP-dependent Clp protease proteolytic subunit		SP|P06245|KAPB_YEAST	cAMP-dependent protein kinase type 2 OS=Saccharomyces cerevisiae (strain ATCC 204508 / S288c) GN=TPK2 PE=1 SV=2																			PROKKA_02345	30S ribosomal protein S7		sp|P12385|ERF1_YEAST	Eukaryotic peptide chain release factor subunit 1 OS=Saccharomyces cerevisiae (strain ATCC 204508 / S288c) GN=SUP45 PE=1 SV=2		PROKKA_02345	30S ribosomal protein S7		SP|P14065|GCY1_YEAST	Glycerol 2-dehydrogenase (NADP(+)) OS=Saccharomyces cerevisiae (strain ATCC 204508 / S288c) GN=GCY1 PE=1 SV=1		PROKKA_01975	1,4-Dihydroxy-2-naphthoyl-CoA synthase
PROKKA_00283	Transcriptional regulator CtsR		SP|P06738|PHSG_YEAST	Glycogen phosphorylase OS=Saccharomyces cerevisiae (strain ATCC 204508 / S288c) GN=GPH1 PE=1 SV=4		PROKKA_00282	Negative regulator of genetic competence ClpC/MecB		SP|P06168|ILV5_YEAST	Ketol-acid reductoisomerase, mitochondrial OS=Saccharomyces cerevisiae (strain ATCC 204508 / S288c) GN=ILV5 PE=1 SV=1		PROKKA_00269	2-oxoglutarate carboxylase small subunit		SP|P06634|DED1_YEAST	ATP-dependent RNA helicase DED1 OS=Saccharomyces cerevisiae (strain ATCC 204508 / S288c) GN=DED1 PE=1 SV=2																			PROKKA_02481	6-phospho-beta-galactosidase		sp|P12695|ODP2_YEAST	Dihydrolipoyllysine-residue acetyltransferase component of pyruvate dehydrogenase complex, mitochondrial OS=Saccharomyces cerevisiae (strain ATCC 204508 / S288c) GN=LAT1 PE=1 SV=1		PROKKA_02484	Tagatose 1,6-diphosphate aldolase		SP|P14120|RL30_YEAST	60S ribosomal protein L30 OS=Saccharomyces cerevisiae (strain ATCC 204508 / S288c) GN=RPL30 PE=1 SV=3		PROKKA_02123	putative manganese-dependent inorganic pyrophosphatase
PROKKA_00284	Transcription elongation factor GreA		SP|P06780|RHO1_YEAST	GTP-binding protein RHO1 OS=Saccharomyces cerevisiae (strain ATCC 204508 / S288c) GN=RHO1 PE=1 SV=3		PROKKA_00283	Transcriptional regulator CtsR		SP|P06169|PDC1_YEAST	Pyruvate decarboxylase isozyme 1 OS=Saccharomyces cerevisiae (strain ATCC 204508 / S288c) GN=PDC1 PE=1 SV=7		PROKKA_00274	Formate acetyltransferase		SP|P06738|PHSG_YEAST	Glycogen phosphorylase OS=Saccharomyces cerevisiae (strain ATCC 204508 / S288c) GN=GPH1 PE=1 SV=4																			PROKKA_02484	Tagatose 1,6-diphosphate aldolase		sp|P12709|G6PI_YEAST	Glucose-6-phosphate isomerase OS=Saccharomyces cerevisiae (strain ATCC 204508 / S288c) GN=PGI1 PE=1 SV=3		PROKKA_02496	Glyceraldehyde-3-phosphate dehydrogenase		SP|P14126|RL3_YEAST	60S ribosomal protein L3 OS=Saccharomyces cerevisiae (strain ATCC 204508 / S288c) GN=RPL3 PE=1 SV=4		PROKKA_02143	Valine--tRNA ligase
PROKKA_00285	putative aminodeoxychorismate lyase		SP|P06782|SNF1_YEAST	Carbon catabolite-derepressing protein kinase OS=Saccharomyces cerevisiae (strain ATCC 204508 / S288c) GN=SNF1 PE=1 SV=1		PROKKA_00284	Transcription elongation factor GreA		SP|P06208|LEU1_YEAST	2-isopropylmalate synthase OS=Saccharomyces cerevisiae (strain ATCC 204508 / S288c) GN=LEU4 PE=1 SV=1		PROKKA_00278	FtsX-like permease family protein		SP|P06780|RHO1_YEAST	GTP-binding protein RHO1 OS=Saccharomyces cerevisiae (strain ATCC 204508 / S288c) GN=RHO1 PE=1 SV=3																			PROKKA_02496	Glyceraldehyde-3-phosphate dehydrogenase		sp|P13298|PYRE_YEAST	Orotate phosphoribosyltransferase 1 OS=Saccharomyces cerevisiae (strain ATCC 204508 / S288c) GN=URA5 PE=1 SV=2					SP|P14540|ALF_YEAST	Fructose-bisphosphate aldolase OS=Saccharomyces cerevisiae (strain ATCC 204508 / S288c) GN=FBA1 PE=1 SV=3		PROKKA_02148	Glucose-6-phosphate isomerase
PROKKA_00286	putative DNA-directed RNA polymerase subunit delta		SP|P06785|TYSY_YEAST	Thymidylate synthase OS=Saccharomyces cerevisiae (strain ATCC 204508 / S288c) GN=CDC21 PE=1 SV=1		PROKKA_00285	putative aminodeoxychorismate lyase		SP|P06633|HIS7_YEAST	Imidazoleglycerol-phosphate dehydratase OS=Saccharomyces cerevisiae (strain ATCC 204508 / S288c) GN=HIS3 PE=1 SV=2		PROKKA_00279	Putative hemin import ATP-binding protein HrtA		SP|P06782|SNF1_YEAST	Carbon catabolite-derepressing protein kinase OS=Saccharomyces cerevisiae (strain ATCC 204508 / S288c) GN=SNF1 PE=1 SV=1																						sp|P14020|DPM1_YEAST	Dolichol-phosphate mannosyltransferase OS=Saccharomyces cerevisiae (strain ATCC 204508 / S288c) GN=DPM1 PE=1 SV=3					SP|P14832|CYPH_YEAST	Peptidyl-prolyl cis-trans isomerase OS=Saccharomyces cerevisiae (strain ATCC 204508 / S288c) GN=CPR1 PE=1 SV=3		PROKKA_02163	Aldehyde-alcohol dehydrogenase
PROKKA_00294	Modulator of FtsH protease HflK		SP|P07143|CY1_YEAST	Cytochrome c1, heme protein, mitochondrial OS=Saccharomyces cerevisiae (strain ATCC 204508 / S288c) GN=CYT1 PE=1 SV=1		PROKKA_00286	putative DNA-directed RNA polymerase subunit delta		SP|P06634|DED1_YEAST	ATP-dependent RNA helicase DED1 OS=Saccharomyces cerevisiae (strain ATCC 204508 / S288c) GN=DED1 PE=1 SV=2		PROKKA_00280	Enolase		SP|P06785|TYSY_YEAST	Thymidylate synthase OS=Saccharomyces cerevisiae (strain ATCC 204508 / S288c) GN=CDC21 PE=1 SV=1																						sp|P14065|GCY1_YEAST	Glycerol 2-dehydrogenase (NADP(+)) OS=Saccharomyces cerevisiae (strain ATCC 204508 / S288c) GN=GCY1 PE=1 SV=1					SP|P14843|AROF_YEAST	Phospho-2-dehydro-3-deoxyheptonate aldolase, phenylalanine-inhibited OS=Saccharomyces cerevisiae (strain ATCC 204508 / S288c) GN=ARO3 PE=1 SV=1		PROKKA_02165	30S ribosomal protein S2
PROKKA_00299	potassium transport protein Kup		SP|P07149|FAS1_YEAST	Fatty acid synthase subunit beta OS=Saccharomyces cerevisiae (strain ATCC 204508 / S288c) GN=FAS1 PE=1 SV=2		PROKKA_00294	Modulator of FtsH protease HflK		SP|P06738|PHSG_YEAST	Glycogen phosphorylase OS=Saccharomyces cerevisiae (strain ATCC 204508 / S288c) GN=GPH1 PE=1 SV=4		PROKKA_00281	Ribosome-associated factor Y		SP|P07143|CY1_YEAST	Cytochrome c1, heme protein, mitochondrial OS=Saccharomyces cerevisiae (strain ATCC 204508 / S288c) GN=CYT1 PE=1 SV=1																						sp|P14120|RL30_YEAST	60S ribosomal protein L30 OS=Saccharomyces cerevisiae (strain ATCC 204508 / S288c) GN=RPL30 PE=1 SV=3					SP|P14904|AMPL_YEAST	Vacuolar aminopeptidase 1 OS=Saccharomyces cerevisiae (strain ATCC 204508 / S288c) GN=APE1 PE=1 SV=2		PROKKA_02166	Elongation factor Ts
PROKKA_00301	6-phosphogluconate dehydrogenase, decarboxylating		SP|P07170|KAD2_YEAST	Adenylate kinase OS=Saccharomyces cerevisiae (strain ATCC 204508 / S288c) GN=ADK1 PE=1 SV=2		PROKKA_00295	galactose-1-phosphate uridylyltransferase		SP|P06780|RHO1_YEAST	GTP-binding protein RHO1 OS=Saccharomyces cerevisiae (strain ATCC 204508 / S288c) GN=RHO1 PE=1 SV=3		PROKKA_00282	Negative regulator of genetic competence ClpC/MecB		SP|P07149|FAS1_YEAST	Fatty acid synthase subunit beta OS=Saccharomyces cerevisiae (strain ATCC 204508 / S288c) GN=FAS1 PE=1 SV=2																						sp|P14126|RL3_YEAST	60S ribosomal protein L3 OS=Saccharomyces cerevisiae (strain ATCC 204508 / S288c) GN=RPL3 PE=1 SV=4					SP|P15019|TAL1_YEAST	Transaldolase OS=Saccharomyces cerevisiae (strain ATCC 204508 / S288c) GN=TAL1 PE=1 SV=4		PROKKA_02215	S-adenosylmethionine synthase
PROKKA_00302	YtxH-like protein		SP|P07213|TOM70_YEAST	Mitochondrial import receptor subunit TOM70 OS=Saccharomyces cerevisiae (strain ATCC 204508 / S288c) GN=TOM70 PE=1 SV=2		PROKKA_00299	potassium transport protein Kup		SP|P06782|SNF1_YEAST	Carbon catabolite-derepressing protein kinase OS=Saccharomyces cerevisiae (strain ATCC 204508 / S288c) GN=SNF1 PE=1 SV=1		PROKKA_00283	Transcriptional regulator CtsR		SP|P07170|KAD2_YEAST	Adenylate kinase OS=Saccharomyces cerevisiae (strain ATCC 204508 / S288c) GN=ADK1 PE=1 SV=2																						sp|P14540|ALF_YEAST	Fructose-bisphosphate aldolase OS=Saccharomyces cerevisiae (strain ATCC 204508 / S288c) GN=FBA1 PE=1 SV=3					SP|P15108|HSC82_YEAST	ATP-dependent molecular chaperone HSC82 OS=Saccharomyces cerevisiae (strain ATCC 204508 / S288c) GN=HSC82 PE=1 SV=4		PROKKA_02216	Cyclopropane-fatty-acyl-phospholipid synthase
PROKKA_00303	hypothetical protein		SP|P07244|PUR2_YEAST	Bifunctional purine biosynthetic protein ADE5,7 OS=Saccharomyces cerevisiae (strain ATCC 204508 / S288c) GN=ADE5,7 PE=1 SV=1		PROKKA_00301	6-phosphogluconate dehydrogenase, decarboxylating		SP|P06785|TYSY_YEAST	Thymidylate synthase OS=Saccharomyces cerevisiae (strain ATCC 204508 / S288c) GN=CDC21 PE=1 SV=1		PROKKA_00284	Transcription elongation factor GreA		SP|P07172|HIS8_YEAST	Histidinol-phosphate aminotransferase OS=Saccharomyces cerevisiae (strain ATCC 204508 / S288c) GN=HIS5 PE=3 SV=2																						sp|P14832|CYPH_YEAST	Peptidyl-prolyl cis-trans isomerase OS=Saccharomyces cerevisiae (strain ATCC 204508 / S288c) GN=CPR1 PE=1 SV=3					SP|P15180|SYKC_YEAST	Lysine--tRNA ligase, cytoplasmic OS=Saccharomyces cerevisiae (strain ATCC 204508 / S288c) GN=KRS1 PE=1 SV=2		PROKKA_02220	hypothetical protein
PROKKA_00305	HPr kinase/phosphorylase		SP|P07245|C1TC_YEAST	C-1-tetrahydrofolate synthase, cytoplasmic OS=Saccharomyces cerevisiae (strain ATCC 204508 / S288c) GN=ADE3 PE=1 SV=1		PROKKA_00302	YtxH-like protein		SP|P07143|CY1_YEAST	Cytochrome c1, heme protein, mitochondrial OS=Saccharomyces cerevisiae (strain ATCC 204508 / S288c) GN=CYT1 PE=1 SV=1		PROKKA_00285	putative aminodeoxychorismate lyase		SP|P07213|TOM70_YEAST	Mitochondrial import receptor subunit TOM70 OS=Saccharomyces cerevisiae (strain ATCC 204508 / S288c) GN=TOM70 PE=1 SV=2																						sp|P14904|AMPL_YEAST	Vacuolar aminopeptidase 1 OS=Saccharomyces cerevisiae (strain ATCC 204508 / S288c) GN=APE1 PE=1 SV=2					SP|P15624|SYFB_YEAST	Phenylalanine--tRNA ligase beta subunit OS=Saccharomyces cerevisiae (strain ATCC 204508 / S288c) GN=FRS1 PE=1 SV=3		PROKKA_02222	Fructose-bisphosphate aldolase
PROKKA_00310	Methionine aminopeptidase 1		SP|P07246|ADH3_YEAST	Alcohol dehydrogenase 3, mitochondrial OS=Saccharomyces cerevisiae (strain ATCC 204508 / S288c) GN=ADH3 PE=1 SV=2		PROKKA_00303	hypothetical protein		SP|P07149|FAS1_YEAST	Fatty acid synthase subunit beta OS=Saccharomyces cerevisiae (strain ATCC 204508 / S288c) GN=FAS1 PE=1 SV=2		PROKKA_00286	putative DNA-directed RNA polymerase subunit delta		SP|P07244|PUR2_YEAST	Bifunctional purine biosynthetic protein ADE5,7 OS=Saccharomyces cerevisiae (strain ATCC 204508 / S288c) GN=ADE5,7 PE=1 SV=1																						sp|P15019|TAL1_YEAST	Transaldolase OS=Saccharomyces cerevisiae (strain ATCC 204508 / S288c) GN=TAL1 PE=1 SV=4					SP|P15625|SYFA_YEAST	Phenylalanine--tRNA ligase alpha subunit OS=Saccharomyces cerevisiae (strain ATCC 204508 / S288c) GN=FRS2 PE=1 SV=3		PROKKA_02226	Glutamine synthetase
PROKKA_00314	23S rRNA (guanosine-2'-O-)-methyltransferase RlmB		SP|P07251|ATPA_YEAST	ATP synthase subunit alpha, mitochondrial OS=Saccharomyces cerevisiae (strain ATCC 204508 / S288c) GN=ATP1 PE=1 SV=5		PROKKA_00305	HPr kinase/phosphorylase		SP|P07170|KAD2_YEAST	Adenylate kinase OS=Saccharomyces cerevisiae (strain ATCC 204508 / S288c) GN=ADK1 PE=1 SV=2		PROKKA_00294	Modulator of FtsH protease HflK		SP|P07245|C1TC_YEAST	C-1-tetrahydrofolate synthase, cytoplasmic OS=Saccharomyces cerevisiae (strain ATCC 204508 / S288c) GN=ADE3 PE=1 SV=1																						sp|P15108|HSC82_YEAST	ATP-dependent molecular chaperone HSC82 OS=Saccharomyces cerevisiae (strain ATCC 204508 / S288c) GN=HSC82 PE=1 SV=4					SP|P15873|PCNA_YEAST	Proliferating cell nuclear antigen OS=Saccharomyces cerevisiae (strain ATCC 204508 / S288c) GN=POL30 PE=1 SV=1		PROKKA_02241	hypothetical protein
PROKKA_00316	Phosphoserine phosphatase		SP|P07255|COX9_YEAST	Cytochrome c oxidase subunit 7A OS=Saccharomyces cerevisiae (strain ATCC 204508 / S288c) GN=COX9 PE=1 SV=2		PROKKA_00310	Methionine aminopeptidase 1		SP|P07172|HIS8_YEAST	Histidinol-phosphate aminotransferase OS=Saccharomyces cerevisiae (strain ATCC 204508 / S288c) GN=HIS5 PE=3 SV=2		PROKKA_00295	galactose-1-phosphate uridylyltransferase		SP|P07246|ADH3_YEAST	Alcohol dehydrogenase 3, mitochondrial OS=Saccharomyces cerevisiae (strain ATCC 204508 / S288c) GN=ADH3 PE=1 SV=2																						sp|P15274|AMPD_YEAST	AMP deaminase OS=Saccharomyces cerevisiae (strain ATCC 204508 / S288c) GN=AMD1 PE=1 SV=2					SP|P15992|HSP26_YEAST	Heat shock protein 26 OS=Saccharomyces cerevisiae (strain ATCC 204508 / S288c) GN=HSP26 PE=1 SV=3		PROKKA_02254	30S ribosomal protein S4
PROKKA_00317	D-3-phosphoglycerate dehydrogenase		SP|P07256|QCR1_YEAST	Cytochrome b-c1 complex subunit 1, mitochondrial OS=Saccharomyces cerevisiae (strain ATCC 204508 / S288c) GN=COR1 PE=1 SV=1		PROKKA_00316	Phosphoserine phosphatase		SP|P07213|TOM70_YEAST	Mitochondrial import receptor subunit TOM70 OS=Saccharomyces cerevisiae (strain ATCC 204508 / S288c) GN=TOM70 PE=1 SV=2		PROKKA_00299	potassium transport protein Kup		SP|P07248|ADR1_YEAST	Regulatory protein ADR1 OS=Saccharomyces cerevisiae (strain ATCC 204508 / S288c) GN=ADR1 PE=1 SV=2																						sp|P15625|SYFA_YEAST	Phenylalanine--tRNA ligase alpha subunit OS=Saccharomyces cerevisiae (strain ATCC 204508 / S288c) GN=FRS2 PE=1 SV=3					SP|P16120|THRC_YEAST	Threonine synthase OS=Saccharomyces cerevisiae (strain ATCC 204508 / S288c) GN=THR4 PE=1 SV=1		PROKKA_02315	Cysteine synthase
PROKKA_00318	Phosphoserine aminotransferase		SP|P07257|QCR2_YEAST	Cytochrome b-c1 complex subunit 2, mitochondrial OS=Saccharomyces cerevisiae (strain ATCC 204508 / S288c) GN=QCR2 PE=1 SV=1		PROKKA_00317	D-3-phosphoglycerate dehydrogenase		SP|P07244|PUR2_YEAST	Bifunctional purine biosynthetic protein ADE5,7 OS=Saccharomyces cerevisiae (strain ATCC 204508 / S288c) GN=ADE5,7 PE=1 SV=1		PROKKA_00301	6-phosphogluconate dehydrogenase, decarboxylating		SP|P07251|ATPA_YEAST	ATP synthase subunit alpha, mitochondrial OS=Saccharomyces cerevisiae (strain ATCC 204508 / S288c) GN=ATP1 PE=1 SV=5																						sp|P15705|STI1_YEAST	Heat shock protein STI1 OS=Saccharomyces cerevisiae (strain ATCC 204508 / S288c) GN=STI1 PE=1 SV=1					SP|P16140|VATB_YEAST	V-type proton ATPase subunit B OS=Saccharomyces cerevisiae (strain ATCC 204508 / S288c) GN=VMA2 PE=1 SV=2		PROKKA_02326	Trigger factor
PROKKA_00320	Serine hydroxymethyltransferase		SP|P07259|PYR1_YEAST	Protein URA2 OS=Saccharomyces cerevisiae (strain ATCC 204508 / S288c) GN=URA2 PE=1 SV=5		PROKKA_00318	Phosphoserine aminotransferase		SP|P07245|C1TC_YEAST	C-1-tetrahydrofolate synthase, cytoplasmic OS=Saccharomyces cerevisiae (strain ATCC 204508 / S288c) GN=ADE3 PE=1 SV=1		PROKKA_00302	YtxH-like protein		SP|P07255|COX9_YEAST	Cytochrome c oxidase subunit 7A OS=Saccharomyces cerevisiae (strain ATCC 204508 / S288c) GN=COX9 PE=1 SV=2																						sp|P15992|HSP26_YEAST	Heat shock protein 26 OS=Saccharomyces cerevisiae (strain ATCC 204508 / S288c) GN=HSP26 PE=1 SV=3					SP|P16387|ODPA_YEAST	Pyruvate dehydrogenase E1 component subunit alpha, mitochondrial OS=Saccharomyces cerevisiae (strain ATCC 204508 / S288c) GN=PDA1 PE=1 SV=2		PROKKA_02337	30S ribosomal protein S9
PROKKA_00321	Threonylcarbamoyl-AMP synthase		SP|P07260|IF4E_YEAST	Eukaryotic translation initiation factor 4E OS=Saccharomyces cerevisiae (strain ATCC 204508 / S288c) GN=CDC33 PE=1 SV=1		PROKKA_00320	Serine hydroxymethyltransferase		SP|P07246|ADH3_YEAST	Alcohol dehydrogenase 3, mitochondrial OS=Saccharomyces cerevisiae (strain ATCC 204508 / S288c) GN=ADH3 PE=1 SV=2		PROKKA_00303	hypothetical protein		SP|P07256|QCR1_YEAST	Cytochrome b-c1 complex subunit 1, mitochondrial OS=Saccharomyces cerevisiae (strain ATCC 204508 / S288c) GN=COR1 PE=1 SV=1																						sp|P16120|THRC_YEAST	Threonine synthase OS=Saccharomyces cerevisiae (strain ATCC 204508 / S288c) GN=THR4 PE=1 SV=1					SP|P16474|GRP78_YEAST	78 kDa glucose-regulated protein homolog OS=Saccharomyces cerevisiae (strain ATCC 204508 / S288c) GN=KAR2 PE=1 SV=1		PROKKA_02338	50S ribosomal protein L13
PROKKA_00326	Peptide chain release factor 1		SP|P07262|DHE4_YEAST	NADP-specific glutamate dehydrogenase 1 OS=Saccharomyces cerevisiae (strain ATCC 204508 / S288c) GN=GDH1 PE=1 SV=2		PROKKA_00321	Threonylcarbamoyl-AMP synthase		SP|P07248|ADR1_YEAST	Regulatory protein ADR1 OS=Saccharomyces cerevisiae (strain ATCC 204508 / S288c) GN=ADR1 PE=1 SV=2		PROKKA_00305	HPr kinase/phosphorylase		SP|P07257|QCR2_YEAST	Cytochrome b-c1 complex subunit 2, mitochondrial OS=Saccharomyces cerevisiae (strain ATCC 204508 / S288c) GN=QCR2 PE=1 SV=1																						sp|P16140|VATB_YEAST	V-type proton ATPase subunit B OS=Saccharomyces cerevisiae (strain ATCC 204508 / S288c) GN=VMA2 PE=1 SV=2					SP|P16521|EF3A_YEAST	Elongation factor 3A OS=Saccharomyces cerevisiae (strain ATCC 204508 / S288c) GN=YEF3 PE=1 SV=4		PROKKA_02344	Elongation factor G
PROKKA_00329	Organic hydroperoxide resistance protein-like protein		SP|P07263|SYH_YEAST	Histidine--tRNA ligase, mitochondrial OS=Saccharomyces cerevisiae (strain ATCC 204508 / S288c) GN=HTS1 PE=1 SV=2		PROKKA_00326	Peptide chain release factor 1		SP|P07251|ATPA_YEAST	ATP synthase subunit alpha, mitochondrial OS=Saccharomyces cerevisiae (strain ATCC 204508 / S288c) GN=ATP1 PE=1 SV=5		PROKKA_00310	Methionine aminopeptidase 1		SP|P07259|PYR1_YEAST	Protein URA2 OS=Saccharomyces cerevisiae (strain ATCC 204508 / S288c) GN=URA2 PE=1 SV=5																						sp|P16387|ODPA_YEAST	Pyruvate dehydrogenase E1 component subunit alpha, mitochondrial OS=Saccharomyces cerevisiae (strain ATCC 204508 / S288c) GN=PDA1 PE=1 SV=2					SP|P16547|OM45_YEAST	Mitochondrial outer membrane protein OM45 OS=Saccharomyces cerevisiae (strain ATCC 204508 / S288c) GN=OM45 PE=1 SV=2		PROKKA_02345	30S ribosomal protein S7
PROKKA_00346	Calcium-transporting ATPase		SP|P07264|LEUC_YEAST	3-isopropylmalate dehydratase OS=Saccharomyces cerevisiae (strain ATCC 204508 / S288c) GN=LEU1 PE=1 SV=3		PROKKA_00349	Coenzyme A biosynthesis bifunctional protein CoaBC		SP|P07255|COX9_YEAST	Cytochrome c oxidase subunit 7A OS=Saccharomyces cerevisiae (strain ATCC 204508 / S288c) GN=COX9 PE=1 SV=2		PROKKA_00314	23S rRNA (guanosine-2'-O-)-methyltransferase RlmB		SP|P07260|IF4E_YEAST	Eukaryotic translation initiation factor 4E OS=Saccharomyces cerevisiae (strain ATCC 204508 / S288c) GN=CDC33 PE=1 SV=1																						sp|P16474|GRP78_YEAST	78 kDa glucose-regulated protein homolog OS=Saccharomyces cerevisiae (strain ATCC 204508 / S288c) GN=KAR2 PE=1 SV=1					SP|P16622|HEMH_YEAST	Ferrochelatase, mitochondrial OS=Saccharomyces cerevisiae (strain ATCC 204508 / S288c) GN=HEM15 PE=1 SV=1		PROKKA_02484	Tagatose 1,6-diphosphate aldolase
PROKKA_00349	Coenzyme A biosynthesis bifunctional protein CoaBC		SP|P07267|CARP_YEAST	Saccharopepsin OS=Saccharomyces cerevisiae (strain ATCC 204508 / S288c) GN=PEP4 PE=1 SV=1		PROKKA_00352	Membrane protein insertase MisCB precursor		SP|P07256|QCR1_YEAST	Cytochrome b-c1 complex subunit 1, mitochondrial OS=Saccharomyces cerevisiae (strain ATCC 204508 / S288c) GN=COR1 PE=1 SV=1		PROKKA_00316	Phosphoserine phosphatase		SP|P07262|DHE4_YEAST	NADP-specific glutamate dehydrogenase 1 OS=Saccharomyces cerevisiae (strain ATCC 204508 / S288c) GN=GDH1 PE=1 SV=2																						sp|P16521|EF3A_YEAST	Elongation factor 3A OS=Saccharomyces cerevisiae (strain ATCC 204508 / S288c) GN=YEF3 PE=1 SV=4					SP|P16861|PFKA1_YEAST	ATP-dependent 6-phosphofructokinase subunit alpha OS=Saccharomyces cerevisiae (strain ATCC 204508 / S288c) GN=PFK1 PE=1 SV=1		PROKKA_02496	Glyceraldehyde-3-phosphate dehydrogenase
PROKKA_00351	Eukaryotic phosphomannomutase		SP|P07273|TFS2_YEAST	Transcription elongation factor S-II OS=Saccharomyces cerevisiae (strain ATCC 204508 / S288c) GN=DST1 PE=1 SV=4		PROKKA_00356	Enoyl-[acyl-carrier-protein] reductase [NADH] FabI		SP|P07257|QCR2_YEAST	Cytochrome b-c1 complex subunit 2, mitochondrial OS=Saccharomyces cerevisiae (strain ATCC 204508 / S288c) GN=QCR2 PE=1 SV=1		PROKKA_00317	D-3-phosphoglycerate dehydrogenase		SP|P07263|SYH_YEAST	Histidine--tRNA ligase, mitochondrial OS=Saccharomyces cerevisiae (strain ATCC 204508 / S288c) GN=HTS1 PE=1 SV=2																						sp|P16547|OM45_YEAST	Mitochondrial outer membrane protein OM45 OS=Saccharomyces cerevisiae (strain ATCC 204508 / S288c) GN=OM45 PE=1 SV=2					SP|P16862|PFKA2_YEAST	ATP-dependent 6-phosphofructokinase subunit beta OS=Saccharomyces cerevisiae (strain ATCC 204508 / S288c) GN=PFK2 PE=1 SV=4
PROKKA_00352	Membrane protein insertase MisCB precursor		SP|P07274|PROF_YEAST	Profilin OS=Saccharomyces cerevisiae (strain ATCC 204508 / S288c) GN=PFY1 PE=1 SV=2		PROKKA_00357	3-hydroxyacyl-[acyl-carrier-protein] dehydratase FabZ		SP|P07259|PYR1_YEAST	Protein URA2 OS=Saccharomyces cerevisiae (strain ATCC 204508 / S288c) GN=URA2 PE=1 SV=5		PROKKA_00318	Phosphoserine aminotransferase		SP|P07264|LEUC_YEAST	3-isopropylmalate dehydratase OS=Saccharomyces cerevisiae (strain ATCC 204508 / S288c) GN=LEU1 PE=1 SV=3																						sp|P16603|NCPR_YEAST	NADPH--cytochrome P450 reductase OS=Saccharomyces cerevisiae (strain ATCC 204508 / S288c) GN=NCP1 PE=1 SV=3					SP|P17255|VATA_YEAST	V-type proton ATPase catalytic subunit A OS=Saccharomyces cerevisiae (strain ATCC 204508 / S288c) GN=VMA1 PE=1 SV=3
PROKKA_00356	Enoyl-[acyl-carrier-protein] reductase [NADH] FabI		SP|P07275|PUT2_YEAST	Delta-1-pyrroline-5-carboxylate dehydrogenase, mitochondrial OS=Saccharomyces cerevisiae (strain ATCC 204508 / S288c) GN=PUT2 PE=1 SV=2		PROKKA_00360	UvrABC system protein B		SP|P07260|IF4E_YEAST	Eukaryotic translation initiation factor 4E OS=Saccharomyces cerevisiae (strain ATCC 204508 / S288c) GN=CDC33 PE=1 SV=1		PROKKA_00319	hypothetical protein		SP|P07267|CARP_YEAST	Saccharopepsin OS=Saccharomyces cerevisiae (strain ATCC 204508 / S288c) GN=PEP4 PE=1 SV=1																						sp|P16622|HEMH_YEAST	Ferrochelatase, mitochondrial OS=Saccharomyces cerevisiae (strain ATCC 204508 / S288c) GN=HEM15 PE=1 SV=1					SP|P17505|MDHM_YEAST	Malate dehydrogenase, mitochondrial OS=Saccharomyces cerevisiae (strain ATCC 204508 / S288c) GN=MDH1 PE=1 SV=2
PROKKA_00357	3-hydroxyacyl-[acyl-carrier-protein] dehydratase FabZ		SP|P07278|KAPR_YEAST	cAMP-dependent protein kinase regulatory subunit OS=Saccharomyces cerevisiae (strain ATCC 204508 / S288c) GN=BCY1 PE=1 SV=4		PROKKA_00361	RNA pyrophosphohydrolase		SP|P07262|DHE4_YEAST	NADP-specific glutamate dehydrogenase 1 OS=Saccharomyces cerevisiae (strain ATCC 204508 / S288c) GN=GDH1 PE=1 SV=2		PROKKA_00320	Serine hydroxymethyltransferase		SP|P07273|TFS2_YEAST	Transcription elongation factor S-II OS=Saccharomyces cerevisiae (strain ATCC 204508 / S288c) GN=DST1 PE=1 SV=4																						sp|P16861|PFKA1_YEAST	ATP-dependent 6-phosphofructokinase subunit alpha OS=Saccharomyces cerevisiae (strain ATCC 204508 / S288c) GN=PFK1 PE=1 SV=1					SP|P17709|HXKG_YEAST	Glucokinase-1 OS=Saccharomyces cerevisiae (strain ATCC 204508 / S288c) GN=GLK1 PE=1 SV=1
PROKKA_00360	UvrABC system protein B		SP|P07283|PMM_YEAST	Phosphomannomutase OS=Saccharomyces cerevisiae (strain ATCC 204508 / S288c) GN=SEC53 PE=1 SV=1		PROKKA_00362	Peptide deformylase		SP|P07263|SYH_YEAST	Histidine--tRNA ligase, mitochondrial OS=Saccharomyces cerevisiae (strain ATCC 204508 / S288c) GN=HTS1 PE=1 SV=2		PROKKA_00321	Threonylcarbamoyl-AMP synthase		SP|P07275|PUT2_YEAST	Delta-1-pyrroline-5-carboxylate dehydrogenase, mitochondrial OS=Saccharomyces cerevisiae (strain ATCC 204508 / S288c) GN=PUT2 PE=1 SV=2																						sp|P16862|PFKA2_YEAST	ATP-dependent 6-phosphofructokinase subunit beta OS=Saccharomyces cerevisiae (strain ATCC 204508 / S288c) GN=PFK2 PE=1 SV=4					SP|P18239|ADT2_YEAST	ADP,ATP carrier protein 2 OS=Saccharomyces cerevisiae (strain ATCC 204508 / S288c) GN=PET9 PE=1 SV=2
PROKKA_00361	RNA pyrophosphohydrolase		SP|P07284|SYSC_YEAST	Serine--tRNA ligase, cytoplasmic OS=Saccharomyces cerevisiae (strain ATCC 204508 / S288c) GN=SES1 PE=1 SV=2		PROKKA_00363	Glyceraldehyde-3-phosphate dehydrogenase		SP|P07264|LEUC_YEAST	3-isopropylmalate dehydratase OS=Saccharomyces cerevisiae (strain ATCC 204508 / S288c) GN=LEU1 PE=1 SV=3		PROKKA_00326	Peptide chain release factor 1		SP|P07278|KAPR_YEAST	cAMP-dependent protein kinase regulatory subunit OS=Saccharomyces cerevisiae (strain ATCC 204508 / S288c) GN=BCY1 PE=1 SV=4																						sp|P17076|RL8A_YEAST	60S ribosomal protein L8-A OS=Saccharomyces cerevisiae (strain ATCC 204508 / S288c) GN=RPL8A PE=1 SV=4					SP|P19097|FAS2_YEAST	Fatty acid synthase subunit alpha OS=Saccharomyces cerevisiae (strain ATCC 204508 / S288c) GN=FAS2 PE=1 SV=2
PROKKA_00362	Peptide deformylase		SP|P07342|ILVB_YEAST	Acetolactate synthase catalytic subunit, mitochondrial OS=Saccharomyces cerevisiae (strain ATCC 204508 / S288c) GN=ILV2 PE=1 SV=1		PROKKA_00365	ATP-dependent Clp protease ATP-binding subunit ClpE		SP|P07267|CARP_YEAST	Saccharopepsin OS=Saccharomyces cerevisiae (strain ATCC 204508 / S288c) GN=PEP4 PE=1 SV=1		PROKKA_00346	Calcium-transporting ATPase		SP|P07283|PMM_YEAST	Phosphomannomutase OS=Saccharomyces cerevisiae (strain ATCC 204508 / S288c) GN=SEC53 PE=1 SV=1																						sp|P17255|VATA_YEAST	V-type proton ATPase catalytic subunit A OS=Saccharomyces cerevisiae (strain ATCC 204508 / S288c) GN=VMA1 PE=1 SV=3					SP|P19262|ODO2_YEAST	Dihydrolipoyllysine-residue succinyltransferase component of 2-oxoglutarate dehydrogenase complex, mitochondrial OS=Saccharomyces cerevisiae (strain ATCC 204508 / S288c) GN=KGD2 PE=1 SV=2
PROKKA_00363	Glyceraldehyde-3-phosphate dehydrogenase		SP|P07347|ARD1_YEAST	N-terminal acetyltransferase A complex catalytic subunit ARD1 OS=Saccharomyces cerevisiae (strain ATCC 204508 / S288c) GN=ARD1 PE=1 SV=2		PROKKA_00370	RNA polymerase sigma factor SigA		SP|P07273|TFS2_YEAST	Transcription elongation factor S-II OS=Saccharomyces cerevisiae (strain ATCC 204508 / S288c) GN=DST1 PE=1 SV=4		PROKKA_00349	Coenzyme A biosynthesis bifunctional protein CoaBC		SP|P07284|SYSC_YEAST	Serine--tRNA ligase, cytoplasmic OS=Saccharomyces cerevisiae (strain ATCC 204508 / S288c) GN=SES1 PE=1 SV=2																						sp|P17423|KHSE_YEAST	Homoserine kinase OS=Saccharomyces cerevisiae (strain ATCC 204508 / S288c) GN=THR1 PE=1 SV=4					SP|P19358|METK2_YEAST	S-adenosylmethionine synthase 2 OS=Saccharomyces cerevisiae (strain ATCC 204508 / S288c) GN=SAM2 PE=1 SV=3
PROKKA_00365	ATP-dependent Clp protease ATP-binding subunit ClpE		SP|P07560|SEC4_YEAST	Ras-related protein SEC4 OS=Saccharomyces cerevisiae (strain ATCC 204508 / S288c) GN=SEC4 PE=1 SV=1		PROKKA_00385	Putative universal stress protein		SP|P07274|PROF_YEAST	Profilin OS=Saccharomyces cerevisiae (strain ATCC 204508 / S288c) GN=PFY1 PE=1 SV=2		PROKKA_00352	Membrane protein insertase MisCB precursor		SP|P07342|ILVB_YEAST	Acetolactate synthase catalytic subunit, mitochondrial OS=Saccharomyces cerevisiae (strain ATCC 204508 / S288c) GN=ILV2 PE=1 SV=1																						sp|P17505|MDHM_YEAST	Malate dehydrogenase, mitochondrial OS=Saccharomyces cerevisiae (strain ATCC 204508 / S288c) GN=MDH1 PE=1 SV=2					SP|P19414|ACON_YEAST	Aconitate hydratase, mitochondrial OS=Saccharomyces cerevisiae (strain ATCC 204508 / S288c) GN=ACO1 PE=1 SV=2
PROKKA_00366	hypothetical protein		SP|P07702|LYS2_YEAST	L-2-aminoadipate reductase OS=Saccharomyces cerevisiae (strain ATCC 204508 / S288c) GN=LYS2 PE=1 SV=2		PROKKA_00392	Calcium-transporting ATPase 1		SP|P07275|PUT2_YEAST	Delta-1-pyrroline-5-carboxylate dehydrogenase, mitochondrial OS=Saccharomyces cerevisiae (strain ATCC 204508 / S288c) GN=PUT2 PE=1 SV=2		PROKKA_00356	Enoyl-[acyl-carrier-protein] reductase [NADH] FabI		SP|P07347|ARD1_YEAST	N-terminal acetyltransferase A complex catalytic subunit ARD1 OS=Saccharomyces cerevisiae (strain ATCC 204508 / S288c) GN=ARD1 PE=1 SV=2																						sp|P17695|GLRX2_YEAST	Glutaredoxin-2, mitochondrial OS=Saccharomyces cerevisiae (strain ATCC 204508 / S288c) GN=GRX2 PE=1 SV=3					SP|P19882|HSP60_YEAST	Heat shock protein 60, mitochondrial OS=Saccharomyces cerevisiae (strain ATCC 204508 / S288c) GN=HSP60 PE=1 SV=1
PROKKA_00370	RNA polymerase sigma factor SigA		SP|P07806|SYV_YEAST	Valine--tRNA ligase, mitochondrial OS=Saccharomyces cerevisiae (strain ATCC 204508 / S288c) GN=VAS1 PE=1 SV=2		PROKKA_00394	hypothetical protein		SP|P07278|KAPR_YEAST	cAMP-dependent protein kinase regulatory subunit OS=Saccharomyces cerevisiae (strain ATCC 204508 / S288c) GN=BCY1 PE=1 SV=4		PROKKA_00357	3-hydroxyacyl-[acyl-carrier-protein] dehydratase FabZ		SP|P07560|SEC4_YEAST	Ras-related protein SEC4 OS=Saccharomyces cerevisiae (strain ATCC 204508 / S288c) GN=SEC4 PE=1 SV=1																						sp|P17709|HXKG_YEAST	Glucokinase-1 OS=Saccharomyces cerevisiae (strain ATCC 204508 / S288c) GN=GLK1 PE=1 SV=1					SP|P20606|SAR1_YEAST	Small COPII coat GTPase SAR1 OS=Saccharomyces cerevisiae (strain ATCC 204508 / S288c) GN=SAR1 PE=1 SV=1
PROKKA_00371	DNA primase		SP|P07991|OAT_YEAST	Ornithine aminotransferase OS=Saccharomyces cerevisiae (strain ATCC 204508 / S288c) GN=CAR2 PE=1 SV=2		PROKKA_00395	Carbamoyl-phosphate synthase large chain		SP|P07283|PMM_YEAST	Phosphomannomutase OS=Saccharomyces cerevisiae (strain ATCC 204508 / S288c) GN=SEC53 PE=1 SV=1		PROKKA_00359	Arginine-binding extracellular protein ArtP precursor		SP|P07702|LYS2_YEAST	L-2-aminoadipate reductase OS=Saccharomyces cerevisiae (strain ATCC 204508 / S288c) GN=LYS2 PE=1 SV=2																						sp|P18239|ADT2_YEAST	ADP,ATP carrier protein 2 OS=Saccharomyces cerevisiae (strain ATCC 204508 / S288c) GN=PET9 PE=1 SV=2					SP|P20967|ODO1_YEAST	2-oxoglutarate dehydrogenase, mitochondrial OS=Saccharomyces cerevisiae (strain ATCC 204508 / S288c) GN=KGD1 PE=1 SV=2
PROKKA_00385	Putative universal stress protein		SP|P08067|UCRI_YEAST	Cytochrome b-c1 complex subunit Rieske, mitochondrial OS=Saccharomyces cerevisiae (strain ATCC 204508 / S288c) GN=RIP1 PE=1 SV=1		PROKKA_00405	hypothetical protein		SP|P07284|SYSC_YEAST	Serine--tRNA ligase, cytoplasmic OS=Saccharomyces cerevisiae (strain ATCC 204508 / S288c) GN=SES1 PE=1 SV=2		PROKKA_00360	UvrABC system protein B		SP|P07806|SYV_YEAST	Valine--tRNA ligase, mitochondrial OS=Saccharomyces cerevisiae (strain ATCC 204508 / S288c) GN=VAS1 PE=1 SV=2																						sp|P19097|FAS2_YEAST	Fatty acid synthase subunit alpha OS=Saccharomyces cerevisiae (strain ATCC 204508 / S288c) GN=FAS2 PE=1 SV=2					SP|P21306|ATP5E_YEAST	ATP synthase subunit epsilon, mitochondrial OS=Saccharomyces cerevisiae (strain ATCC 204508 / S288c) GN=ATP15 PE=1 SV=2
PROKKA_00392	Calcium-transporting ATPase 1		SP|P08417|FUMH_YEAST	Fumarate hydratase, mitochondrial OS=Saccharomyces cerevisiae (strain ATCC 204508 / S288c) GN=FUM1 PE=1 SV=2		PROKKA_00407	Dihydroorotate dehydrogenase B (NAD(+)), electron transfer subunit		SP|P07342|ILVB_YEAST	Acetolactate synthase catalytic subunit, mitochondrial OS=Saccharomyces cerevisiae (strain ATCC 204508 / S288c) GN=ILV2 PE=1 SV=1		PROKKA_00361	RNA pyrophosphohydrolase		SP|P07991|OAT_YEAST	Ornithine aminotransferase OS=Saccharomyces cerevisiae (strain ATCC 204508 / S288c) GN=CAR2 PE=1 SV=2																						sp|P19262|ODO2_YEAST	Dihydrolipoyllysine-residue succinyltransferase component of 2-oxoglutarate dehydrogenase complex, mitochondrial OS=Saccharomyces cerevisiae (strain ATCC 204508 / S288c) GN=KGD2 PE=1 SV=2					SP|P21576|VPS1_YEAST	Vacuolar protein sorting-associated protein 1 OS=Saccharomyces cerevisiae (strain ATCC 204508 / S288c) GN=VPS1 PE=1 SV=2
PROKKA_00394	hypothetical protein		SP|P08431|GAL7_YEAST	Galactose-1-phosphate uridylyltransferase OS=Saccharomyces cerevisiae (strain ATCC 204508 / S288c) GN=GAL7 PE=1 SV=4		PROKKA_00409	Orotidine 5'-phosphate decarboxylase		SP|P07347|ARD1_YEAST	N-terminal acetyltransferase A complex catalytic subunit ARD1 OS=Saccharomyces cerevisiae (strain ATCC 204508 / S288c) GN=ARD1 PE=1 SV=2		PROKKA_00362	Peptide deformylase		SP|P08067|UCRI_YEAST	Cytochrome b-c1 complex subunit Rieske, mitochondrial OS=Saccharomyces cerevisiae (strain ATCC 204508 / S288c) GN=RIP1 PE=1 SV=1																						sp|P19414|ACON_YEAST	Aconitate hydratase, mitochondrial OS=Saccharomyces cerevisiae (strain ATCC 204508 / S288c) GN=ACO1 PE=1 SV=2					SP|P21801|SDHB_YEAST	Succinate dehydrogenase [ubiquinone] iron-sulfur subunit, mitochondrial OS=Saccharomyces cerevisiae (strain ATCC 204508 / S288c) GN=SDH2 PE=1 SV=1
PROKKA_00395	Carbamoyl-phosphate synthase large chain		SP|P08518|RPB2_YEAST	DNA-directed RNA polymerase II subunit RPB2 OS=Saccharomyces cerevisiae (strain ATCC 204508 / S288c) GN=RPB2 PE=1 SV=2		PROKKA_00412	Heptaprenyl diphosphate synthase component 2		SP|P07560|SEC4_YEAST	Ras-related protein SEC4 OS=Saccharomyces cerevisiae (strain ATCC 204508 / S288c) GN=SEC4 PE=1 SV=1		PROKKA_00363	Glyceraldehyde-3-phosphate dehydrogenase		SP|P08417|FUMH_YEAST	Fumarate hydratase, mitochondrial OS=Saccharomyces cerevisiae (strain ATCC 204508 / S288c) GN=FUM1 PE=1 SV=2																						sp|P19882|HSP60_YEAST	Heat shock protein 60, mitochondrial OS=Saccharomyces cerevisiae (strain ATCC 204508 / S288c) GN=HSP60 PE=1 SV=1					SP|P21954|IDHP_YEAST	Isocitrate dehydrogenase [NADP], mitochondrial OS=Saccharomyces cerevisiae (strain ATCC 204508 / S288c) GN=IDP1 PE=1 SV=1
PROKKA_00405	hypothetical protein		SP|P08524|FPPS_YEAST	Farnesyl pyrophosphate synthase OS=Saccharomyces cerevisiae (strain ATCC 204508 / S288c) GN=ERG20 PE=1 SV=2		PROKKA_00415	UTP--glucose-1-phosphate uridylyltransferase		SP|P07702|LYS2_YEAST	L-2-aminoadipate reductase OS=Saccharomyces cerevisiae (strain ATCC 204508 / S288c) GN=LYS2 PE=1 SV=2		PROKKA_00365	ATP-dependent Clp protease ATP-binding subunit ClpE		SP|P08431|GAL7_YEAST	Galactose-1-phosphate uridylyltransferase OS=Saccharomyces cerevisiae (strain ATCC 204508 / S288c) GN=GAL7 PE=1 SV=4																						sp|P20449|DBP5_YEAST	ATP-dependent RNA helicase DBP5 OS=Saccharomyces cerevisiae (strain ATCC 204508 / S288c) GN=DBP5 PE=1 SV=2					SP|P21965|MCK1_YEAST	Protein kinase MCK1 OS=Saccharomyces cerevisiae (strain ATCC 204508 / S288c) GN=MCK1 PE=1 SV=1
PROKKA_00407	Dihydroorotate dehydrogenase B (NAD(+)), electron transfer subunit		SP|P08525|QCR8_YEAST	Cytochrome b-c1 complex subunit 8 OS=Saccharomyces cerevisiae (strain ATCC 204508 / S288c) GN=QCR8 PE=1 SV=2		PROKKA_00416	Glycerol-3-phosphate dehydrogenase [NAD(P)+]		SP|P07806|SYV_YEAST	Valine--tRNA ligase, mitochondrial OS=Saccharomyces cerevisiae (strain ATCC 204508 / S288c) GN=VAS1 PE=1 SV=2		PROKKA_00366	hypothetical protein		SP|P08518|RPB2_YEAST	DNA-directed RNA polymerase II subunit RPB2 OS=Saccharomyces cerevisiae (strain ATCC 204508 / S288c) GN=RPB2 PE=1 SV=2																						sp|P20606|SAR1_YEAST	Small COPII coat GTPase SAR1 OS=Saccharomyces cerevisiae (strain ATCC 204508 / S288c) GN=SAR1 PE=1 SV=1					SP|P22137|CLH_YEAST	Clathrin heavy chain OS=Saccharomyces cerevisiae (strain ATCC 204508 / S288c) GN=CHC1 PE=1 SV=1
PROKKA_00409	Orotidine 5'-phosphate decarboxylase		SP|P08566|ARO1_YEAST	Pentafunctional AROM polypeptide OS=Saccharomyces cerevisiae (strain ATCC 204508 / S288c) GN=ARO1 PE=1 SV=1		PROKKA_00417	5-bromo-4-chloroindolyl phosphate hydrolysis protein		SP|P07991|OAT_YEAST	Ornithine aminotransferase OS=Saccharomyces cerevisiae (strain ATCC 204508 / S288c) GN=CAR2 PE=1 SV=2		PROKKA_00370	RNA polymerase sigma factor SigA		SP|P08524|FPPS_YEAST	Farnesyl pyrophosphate synthase OS=Saccharomyces cerevisiae (strain ATCC 204508 / S288c) GN=ERG20 PE=1 SV=2																						sp|P20967|ODO1_YEAST	2-oxoglutarate dehydrogenase, mitochondrial OS=Saccharomyces cerevisiae (strain ATCC 204508 / S288c) GN=KGD1 PE=1 SV=2					SP|P22146|GAS1_YEAST	1,3-beta-glucanosyltransferase GAS1 OS=Saccharomyces cerevisiae (strain ATCC 204508 / S288c) GN=GAS1 PE=1 SV=2
PROKKA_00411	Ribosomal RNA small subunit methyltransferase G		SP|P08679|CISY2_YEAST	Citrate synthase, peroxisomal OS=Saccharomyces cerevisiae (strain ATCC 204508 / S288c) GN=CIT2 PE=1 SV=1		PROKKA_00418	TelA-like protein		SP|P08067|UCRI_YEAST	Cytochrome b-c1 complex subunit Rieske, mitochondrial OS=Saccharomyces cerevisiae (strain ATCC 204508 / S288c) GN=RIP1 PE=1 SV=1		PROKKA_00385	Putative universal stress protein		SP|P08525|QCR8_YEAST	Cytochrome b-c1 complex subunit 8 OS=Saccharomyces cerevisiae (strain ATCC 204508 / S288c) GN=QCR8 PE=1 SV=2																						sp|P21264|PUR6_YEAST	Phosphoribosylaminoimidazole carboxylase OS=Saccharomyces cerevisiae (strain ATCC 204508 / S288c) GN=ADE2 PE=1 SV=1					SP|P22202|HSP74_YEAST	Heat shock protein SSA4 OS=Saccharomyces cerevisiae (strain ATCC 204508 / S288c) GN=SSA4 PE=1 SV=3
PROKKA_00415	UTP--glucose-1-phosphate uridylyltransferase		SP|P09064|IF2B_YEAST	Eukaryotic translation initiation factor 2 subunit beta OS=Saccharomyces cerevisiae (strain ATCC 204508 / S288c) GN=SUI3 PE=1 SV=2		PROKKA_00419	N-acetylglucosamine-6-phosphate deacetylase		SP|P08417|FUMH_YEAST	Fumarate hydratase, mitochondrial OS=Saccharomyces cerevisiae (strain ATCC 204508 / S288c) GN=FUM1 PE=1 SV=2		PROKKA_00392	Calcium-transporting ATPase 1		SP|P08566|ARO1_YEAST	Pentafunctional AROM polypeptide OS=Saccharomyces cerevisiae (strain ATCC 204508 / S288c) GN=ARO1 PE=1 SV=1																						sp|P21306|ATP5E_YEAST	ATP synthase subunit epsilon, mitochondrial OS=Saccharomyces cerevisiae (strain ATCC 204508 / S288c) GN=ATP15 PE=1 SV=2					SP|P22203|VATE_YEAST	V-type proton ATPase subunit E OS=Saccharomyces cerevisiae (strain ATCC 204508 / S288c) GN=VMA4 PE=1 SV=4
PROKKA_00416	Glycerol-3-phosphate dehydrogenase [NAD(P)+]		SP|P09201|F16P_YEAST	Fructose-1,6-bisphosphatase OS=Saccharomyces cerevisiae (strain ATCC 204508 / S288c) GN=FBP1 PE=1 SV=2		PROKKA_00420	6-phosphofructokinase		SP|P08431|GAL7_YEAST	Galactose-1-phosphate uridylyltransferase OS=Saccharomyces cerevisiae (strain ATCC 204508 / S288c) GN=GAL7 PE=1 SV=4		PROKKA_00394	hypothetical protein		SP|P08679|CISY2_YEAST	Citrate synthase, peroxisomal OS=Saccharomyces cerevisiae (strain ATCC 204508 / S288c) GN=CIT2 PE=1 SV=1																						sp|P21576|VPS1_YEAST	Vacuolar protein sorting-associated protein 1 OS=Saccharomyces cerevisiae (strain ATCC 204508 / S288c) GN=VPS1 PE=1 SV=2					SP|P22515|UBA1_YEAST	Ubiquitin-activating enzyme E1 1 OS=Saccharomyces cerevisiae (strain ATCC 204508 / S288c) GN=UBA1 PE=1 SV=2
PROKKA_00417	5-bromo-4-chloroindolyl phosphate hydrolysis protein		SP|P09232|PRTB_YEAST	Cerevisin OS=Saccharomyces cerevisiae (strain ATCC 204508 / S288c) GN=PRB1 PE=1 SV=1		PROKKA_00421	Pyruvate kinase		SP|P08456|PSS_YEAST	CDP-diacylglycerol--serine O-phosphatidyltransferase OS=Saccharomyces cerevisiae (strain ATCC 204508 / S288c) GN=CHO1 PE=1 SV=3		PROKKA_00395	Carbamoyl-phosphate synthase large chain		SP|P09064|IF2B_YEAST	Eukaryotic translation initiation factor 2 subunit beta OS=Saccharomyces cerevisiae (strain ATCC 204508 / S288c) GN=SUI3 PE=1 SV=2																						sp|P21801|SDHB_YEAST	Succinate dehydrogenase [ubiquinone] iron-sulfur subunit, mitochondrial OS=Saccharomyces cerevisiae (strain ATCC 204508 / S288c) GN=SDH2 PE=1 SV=1					SP|P22943|HSP12_YEAST	12 kDa heat shock protein OS=Saccharomyces cerevisiae (strain ATCC 204508 / S288c) GN=HSP12 PE=1 SV=1
PROKKA_00418	TelA-like protein		SP|P09435|HSP73_YEAST	Heat shock protein SSA3 OS=Saccharomyces cerevisiae (strain ATCC 204508 / S288c) GN=SSA3 PE=1 SV=3		PROKKA_00422	L-lactate dehydrogenase 1		SP|P08518|RPB2_YEAST	DNA-directed RNA polymerase II subunit RPB2 OS=Saccharomyces cerevisiae (strain ATCC 204508 / S288c) GN=RPB2 PE=1 SV=2		PROKKA_00405	hypothetical protein		SP|P09201|F16P_YEAST	Fructose-1,6-bisphosphatase OS=Saccharomyces cerevisiae (strain ATCC 204508 / S288c) GN=FBP1 PE=1 SV=2																						sp|P21954|IDHP_YEAST	Isocitrate dehydrogenase [NADP], mitochondrial OS=Saccharomyces cerevisiae (strain ATCC 204508 / S288c) GN=IDP1 PE=1 SV=1					SP|P23254|TKT1_YEAST	Transketolase 1 OS=Saccharomyces cerevisiae (strain ATCC 204508 / S288c) GN=TKL1 PE=1 SV=4
PROKKA_00419	N-acetylglucosamine-6-phosphate deacetylase		SP|P09436|SYIC_YEAST	Isoleucine--tRNA ligase, cytoplasmic OS=Saccharomyces cerevisiae (strain ATCC 204508 / S288c) GN=ILS1 PE=1 SV=1		PROKKA_00424	beta-methylgalactoside transporter inner membrane component		SP|P08524|FPPS_YEAST	Farnesyl pyrophosphate synthase OS=Saccharomyces cerevisiae (strain ATCC 204508 / S288c) GN=ERG20 PE=1 SV=2		PROKKA_00407	Dihydroorotate dehydrogenase B (NAD(+)), electron transfer subunit		SP|P09232|PRTB_YEAST	Cerevisin OS=Saccharomyces cerevisiae (strain ATCC 204508 / S288c) GN=PRB1 PE=1 SV=1																						sp|P22133|MDHC_YEAST	Malate dehydrogenase, cytoplasmic OS=Saccharomyces cerevisiae (strain ATCC 204508 / S288c) GN=MDH2 PE=1 SV=2					SP|P23542|AATC_YEAST	Aspartate aminotransferase, cytoplasmic OS=Saccharomyces cerevisiae (strain ATCC 204508 / S288c) GN=AAT2 PE=1 SV=3
PROKKA_00420	6-phosphofructokinase		SP|P09440|C1TM_YEAST	C-1-tetrahydrofolate synthase, mitochondrial OS=Saccharomyces cerevisiae (strain ATCC 204508 / S288c) GN=MIS1 PE=1 SV=1		PROKKA_00425	Galactose/methyl galactoside import ATP-binding protein MglA		SP|P08525|QCR8_YEAST	Cytochrome b-c1 complex subunit 8 OS=Saccharomyces cerevisiae (strain ATCC 204508 / S288c) GN=QCR8 PE=1 SV=2		PROKKA_00409	Orotidine 5'-phosphate decarboxylase		SP|P09435|HSP73_YEAST	Heat shock protein SSA3 OS=Saccharomyces cerevisiae (strain ATCC 204508 / S288c) GN=SSA3 PE=1 SV=3																						sp|P22137|CLH_YEAST	Clathrin heavy chain OS=Saccharomyces cerevisiae (strain ATCC 204508 / S288c) GN=CHC1 PE=1 SV=1					SP|P23641|MPCP_YEAST	Mitochondrial phosphate carrier protein OS=Saccharomyces cerevisiae (strain ATCC 204508 / S288c) GN=MIR1 PE=1 SV=1
PROKKA_00421	Pyruvate kinase		SP|P09457|ATPO_YEAST	ATP synthase subunit 5, mitochondrial OS=Saccharomyces cerevisiae (strain ATCC 204508 / S288c) GN=ATP5 PE=1 SV=1		PROKKA_00427	hypothetical protein		SP|P08539|GPA1_YEAST	Guanine nucleotide-binding protein alpha-1 subunit OS=Saccharomyces cerevisiae (strain ATCC 204508 / S288c) GN=GPA1 PE=1 SV=3		PROKKA_00415	UTP--glucose-1-phosphate uridylyltransferase		SP|P09436|SYIC_YEAST	Isoleucine--tRNA ligase, cytoplasmic OS=Saccharomyces cerevisiae (strain ATCC 204508 / S288c) GN=ILS1 PE=1 SV=1																						sp|P22146|GAS1_YEAST	1,3-beta-glucanosyltransferase GAS1 OS=Saccharomyces cerevisiae (strain ATCC 204508 / S288c) GN=GAS1 PE=1 SV=2					SP|P24280|SEC14_YEAST	SEC14 cytosolic factor OS=Saccharomyces cerevisiae (strain ATCC 204508 / S288c) GN=SEC14 PE=1 SV=3
PROKKA_00422	L-lactate dehydrogenase 1		SP|P09624|DLDH_YEAST	Dihydrolipoyl dehydrogenase, mitochondrial OS=Saccharomyces cerevisiae (strain ATCC 204508 / S288c) GN=LPD1 PE=1 SV=1		PROKKA_00431	2-dehydropantoate 2-reductase		SP|P08566|ARO1_YEAST	Pentafunctional AROM polypeptide OS=Saccharomyces cerevisiae (strain ATCC 204508 / S288c) GN=ARO1 PE=1 SV=1		PROKKA_00416	Glycerol-3-phosphate dehydrogenase [NAD(P)+]		SP|P09440|C1TM_YEAST	C-1-tetrahydrofolate synthase, mitochondrial OS=Saccharomyces cerevisiae (strain ATCC 204508 / S288c) GN=MIS1 PE=1 SV=1																						sp|P22202|HSP74_YEAST	Heat shock protein SSA4 OS=Saccharomyces cerevisiae (strain ATCC 204508 / S288c) GN=SSA4 PE=1 SV=3					SP|P25294|SIS1_YEAST	Protein SIS1 OS=Saccharomyces cerevisiae (strain ATCC 204508 / S288c) GN=SIS1 PE=1 SV=1
PROKKA_00424	beta-methylgalactoside transporter inner membrane component		SP|P09733|TBA1_YEAST	Tubulin alpha-1 chain OS=Saccharomyces cerevisiae (strain ATCC 204508 / S288c) GN=TUB1 PE=1 SV=2		PROKKA_00449	MarR family protein		SP|P08679|CISY2_YEAST	Citrate synthase, peroxisomal OS=Saccharomyces cerevisiae (strain ATCC 204508 / S288c) GN=CIT2 PE=1 SV=1		PROKKA_00417	5-bromo-4-chloroindolyl phosphate hydrolysis protein		SP|P09457|ATPO_YEAST	ATP synthase subunit 5, mitochondrial OS=Saccharomyces cerevisiae (strain ATCC 204508 / S288c) GN=ATP5 PE=1 SV=1																						sp|P22203|VATE_YEAST	V-type proton ATPase subunit E OS=Saccharomyces cerevisiae (strain ATCC 204508 / S288c) GN=VMA4 PE=1 SV=4					SP|P25372|TRX3_YEAST	Thioredoxin-3, mitochondrial OS=Saccharomyces cerevisiae (strain ATCC 204508 / S288c) GN=TRX3 PE=1 SV=1
PROKKA_00425	Galactose/methyl galactoside import ATP-binding protein MglA		SP|P09938|RIR2_YEAST	Ribonucleoside-diphosphate reductase small chain 1 OS=Saccharomyces cerevisiae (strain ATCC 204508 / S288c) GN=RNR2 PE=1 SV=2		PROKKA_00478	hypothetical protein		SP|P09064|IF2B_YEAST	Eukaryotic translation initiation factor 2 subunit beta OS=Saccharomyces cerevisiae (strain ATCC 204508 / S288c) GN=SUI3 PE=1 SV=2		PROKKA_00418	TelA-like protein		SP|P09624|DLDH_YEAST	Dihydrolipoyl dehydrogenase, mitochondrial OS=Saccharomyces cerevisiae (strain ATCC 204508 / S288c) GN=LPD1 PE=1 SV=1																						sp|P22515|UBA1_YEAST	Ubiquitin-activating enzyme E1 1 OS=Saccharomyces cerevisiae (strain ATCC 204508 / S288c) GN=UBA1 PE=1 SV=2					SP|P25443|RS2_YEAST	40S ribosomal protein S2 OS=Saccharomyces cerevisiae (strain ATCC 204508 / S288c) GN=RPS2 PE=1 SV=3
PROKKA_00427	hypothetical protein		SP|P09950|HEM1_YEAST	5-aminolevulinate synthase, mitochondrial OS=Saccharomyces cerevisiae (strain ATCC 204508 / S288c) GN=HEM1 PE=1 SV=1		PROKKA_00486	Glutamate decarboxylase		SP|P09201|F16P_YEAST	Fructose-1,6-bisphosphatase OS=Saccharomyces cerevisiae (strain ATCC 204508 / S288c) GN=FBP1 PE=1 SV=2		PROKKA_00419	N-acetylglucosamine-6-phosphate deacetylase		SP|P09733|TBA1_YEAST	Tubulin alpha-1 chain OS=Saccharomyces cerevisiae (strain ATCC 204508 / S288c) GN=TUB1 PE=1 SV=2																						sp|P22943|HSP12_YEAST	12 kDa heat shock protein OS=Saccharomyces cerevisiae (strain ATCC 204508 / S288c) GN=HSP12 PE=1 SV=1					SP|P25605|ILV6_YEAST	Acetolactate synthase small subunit, mitochondrial OS=Saccharomyces cerevisiae (strain ATCC 204508 / S288c) GN=ILV6 PE=1 SV=2
PROKKA_00431	2-dehydropantoate 2-reductase		SP|P0CS90|HSP77_YEAST	Heat shock protein SSC1, mitochondrial OS=Saccharomyces cerevisiae (strain ATCC 204508 / S288c) GN=SSC1 PE=1 SV=1		PROKKA_00488	Branched-chain-amino-acid aminotransferase		SP|P09232|PRTB_YEAST	Cerevisin OS=Saccharomyces cerevisiae (strain ATCC 204508 / S288c) GN=PRB1 PE=1 SV=1		PROKKA_00420	6-phosphofructokinase		SP|P09938|RIR2_YEAST	Ribonucleoside-diphosphate reductase small chain 1 OS=Saccharomyces cerevisiae (strain ATCC 204508 / S288c) GN=RNR2 PE=1 SV=2																						sp|P23254|TKT1_YEAST	Transketolase 1 OS=Saccharomyces cerevisiae (strain ATCC 204508 / S288c) GN=TKL1 PE=1 SV=4					SP|P25626|IMG1_YEAST	54S ribosomal protein IMG1, mitochondrial OS=Saccharomyces cerevisiae (strain ATCC 204508 / S288c) GN=IMG1 PE=1 SV=1
PROKKA_00449	MarR family protein		SP|P0CT04|IPB2_YEAST	Protease B inhibitor 2 OS=Saccharomyces cerevisiae (strain ATCC 204508 / S288c) GN=PBI2 PE=1 SV=1		PROKKA_00490	Glutamate synthase [NADPH] large chain		SP|P09435|HSP73_YEAST	Heat shock protein SSA3 OS=Saccharomyces cerevisiae (strain ATCC 204508 / S288c) GN=SSA3 PE=1 SV=3		PROKKA_00421	Pyruvate kinase		SP|P09950|HEM1_YEAST	5-aminolevulinate synthase, mitochondrial OS=Saccharomyces cerevisiae (strain ATCC 204508 / S288c) GN=HEM1 PE=1 SV=1																						sp|P23337|GYS1_YEAST	Glycogen [starch] synthase isoform 1 OS=Saccharomyces cerevisiae (strain ATCC 204508 / S288c) GN=GSY1 PE=1 SV=3					SP|P25694|CDC48_YEAST	Cell division control protein 48 OS=Saccharomyces cerevisiae (strain ATCC 204508 / S288c) GN=CDC48 PE=1 SV=3
PROKKA_00478	hypothetical protein		SP|P10080|SSBP1_YEAST	Single-stranded nucleic acid-binding protein OS=Saccharomyces cerevisiae (strain ATCC 204508 / S288c) GN=SBP1 PE=1 SV=2		PROKKA_00491	Glutamate synthase [NADPH] small chain		SP|P09436|SYIC_YEAST	Isoleucine--tRNA ligase, cytoplasmic OS=Saccharomyces cerevisiae (strain ATCC 204508 / S288c) GN=ILS1 PE=1 SV=1		PROKKA_00422	L-lactate dehydrogenase 1		SP|P0CS90|HSP77_YEAST	Heat shock protein SSC1, mitochondrial OS=Saccharomyces cerevisiae (strain ATCC 204508 / S288c) GN=SSC1 PE=1 SV=1																						sp|P23542|AATC_YEAST	Aspartate aminotransferase, cytoplasmic OS=Saccharomyces cerevisiae (strain ATCC 204508 / S288c) GN=AAT2 PE=1 SV=3					SP|P26321|RL5_YEAST	60S ribosomal protein L5 OS=Saccharomyces cerevisiae (strain ATCC 204508 / S288c) GN=RPL5 PE=1 SV=4
PROKKA_00482	Ribosome biogenesis GTPase A		SP|P10081|IF4A_YEAST	ATP-dependent RNA helicase eIF4A OS=Saccharomyces cerevisiae (strain ATCC 204508 / S288c) GN=TIF1 PE=1 SV=3		PROKKA_00492	Diaminopimelate decarboxylase		SP|P09440|C1TM_YEAST	C-1-tetrahydrofolate synthase, mitochondrial OS=Saccharomyces cerevisiae (strain ATCC 204508 / S288c) GN=MIS1 PE=1 SV=1		PROKKA_00424	beta-methylgalactoside transporter inner membrane component		SP|P0CT04|IPB2_YEAST	Protease B inhibitor 2 OS=Saccharomyces cerevisiae (strain ATCC 204508 / S288c) GN=PBI2 PE=1 SV=1																						sp|P23638|PSA3_YEAST	Proteasome subunit alpha type-3 OS=Saccharomyces cerevisiae (strain ATCC 204508 / S288c) GN=PRE9 PE=1 SV=1					SP|P26637|SYLC_YEAST	Leucine--tRNA ligase, cytoplasmic OS=Saccharomyces cerevisiae (strain ATCC 204508 / S288c) GN=CDC60 PE=1 SV=1
PROKKA_00486	Glutamate decarboxylase		SP|P10591|HSP71_YEAST	Heat shock protein SSA1 OS=Saccharomyces cerevisiae (strain ATCC 204508 / S288c) GN=SSA1 PE=1 SV=4		PROKKA_00493	hypothetical protein		SP|P09457|ATPO_YEAST	ATP synthase subunit 5, mitochondrial OS=Saccharomyces cerevisiae (strain ATCC 204508 / S288c) GN=ATP5 PE=1 SV=1		PROKKA_00425	Galactose/methyl galactoside import ATP-binding protein MglA		SP|P10080|SSBP1_YEAST	Single-stranded nucleic acid-binding protein OS=Saccharomyces cerevisiae (strain ATCC 204508 / S288c) GN=SBP1 PE=1 SV=2																						sp|P23641|MPCP_YEAST	Mitochondrial phosphate carrier protein OS=Saccharomyces cerevisiae (strain ATCC 204508 / S288c) GN=MIR1 PE=1 SV=1					SP|P26783|RS5_YEAST	40S ribosomal protein S5 OS=Saccharomyces cerevisiae (strain ATCC 204508 / S288c) GN=RPS5 PE=1 SV=3
PROKKA_00487	putative MscS family protein YkuT		SP|P10592|HSP72_YEAST	Heat shock protein SSA2 OS=Saccharomyces cerevisiae (strain ATCC 204508 / S288c) GN=SSA2 PE=1 SV=3		PROKKA_00494	Glutamate racemase		SP|P09624|DLDH_YEAST	Dihydrolipoyl dehydrogenase, mitochondrial OS=Saccharomyces cerevisiae (strain ATCC 204508 / S288c) GN=LPD1 PE=1 SV=1		PROKKA_00427	hypothetical protein		SP|P10081|IF4A_YEAST	ATP-dependent RNA helicase eIF4A OS=Saccharomyces cerevisiae (strain ATCC 204508 / S288c) GN=TIF1 PE=1 SV=3																						sp|P23724|PSB6_YEAST	Proteasome subunit beta type-6 OS=Saccharomyces cerevisiae (strain ATCC 204508 / S288c) GN=PRE7 PE=1 SV=1					SP|P27472|GYS2_YEAST	Glycogen [starch] synthase isoform 2 OS=Saccharomyces cerevisiae (strain ATCC 204508 / S288c) GN=GSY2 PE=1 SV=3
PROKKA_00488	Branched-chain-amino-acid aminotransferase		SP|P10659|METK1_YEAST	S-adenosylmethionine synthase 1 OS=Saccharomyces cerevisiae (strain ATCC 204508 / S288c) GN=SAM1 PE=1 SV=2		PROKKA_00495	dITP/XTP pyrophosphatase		SP|P09733|TBA1_YEAST	Tubulin alpha-1 chain OS=Saccharomyces cerevisiae (strain ATCC 204508 / S288c) GN=TUB1 PE=1 SV=2		PROKKA_00431	2-dehydropantoate 2-reductase		SP|P10591|HSP71_YEAST	Heat shock protein SSA1 OS=Saccharomyces cerevisiae (strain ATCC 204508 / S288c) GN=SSA1 PE=1 SV=4																						sp|P23776|EXG1_YEAST	Glucan 1,3-beta-glucosidase I/II OS=Saccharomyces cerevisiae (strain ATCC 204508 / S288c) GN=EXG1 PE=1 SV=1					SP|P27616|PUR7_YEAST	Phosphoribosylaminoimidazole-succinocarboxamide synthase OS=Saccharomyces cerevisiae (strain ATCC 204508 / S288c) GN=ADE1 PE=1 SV=2
PROKKA_00490	Glutamate synthase [NADPH] large chain		SP|P10662|RT01_YEAST	37S ribosomal protein MRP1, mitochondrial OS=Saccharomyces cerevisiae (strain ATCC 204508 / S288c) GN=MRP1 PE=1 SV=2		PROKKA_00498	Tyrosine recombinase XerD-like protein		SP|P09880|TRNL_YEAST	tRNA ligase OS=Saccharomyces cerevisiae (strain ATCC 204508 / S288c) GN=TRL1 PE=1 SV=1		PROKKA_00449	MarR family protein		SP|P10592|HSP72_YEAST	Heat shock protein SSA2 OS=Saccharomyces cerevisiae (strain ATCC 204508 / S288c) GN=SSA2 PE=1 SV=3																						sp|P25294|SIS1_YEAST	Protein SIS1 OS=Saccharomyces cerevisiae (strain ATCC 204508 / S288c) GN=SIS1 PE=1 SV=1					SP|P27796|THIK_YEAST	3-ketoacyl-CoA thiolase, peroxisomal OS=Saccharomyces cerevisiae (strain ATCC 204508 / S288c) GN=POT1 PE=1 SV=1
PROKKA_00491	Glutamate synthase [NADPH] small chain		SP|P10664|RL4A_YEAST	60S ribosomal protein L4-A OS=Saccharomyces cerevisiae (strain ATCC 204508 / S288c) GN=RPL4A PE=1 SV=4		PROKKA_00501	Ribosomal large subunit pseudouridine synthase B		SP|P09938|RIR2_YEAST	Ribonucleoside-diphosphate reductase small chain 1 OS=Saccharomyces cerevisiae (strain ATCC 204508 / S288c) GN=RNR2 PE=1 SV=2		PROKKA_00478	hypothetical protein		SP|P10659|METK1_YEAST	S-adenosylmethionine synthase 1 OS=Saccharomyces cerevisiae (strain ATCC 204508 / S288c) GN=SAM1 PE=1 SV=2																						sp|P25372|TRX3_YEAST	Thioredoxin-3, mitochondrial OS=Saccharomyces cerevisiae (strain ATCC 204508 / S288c) GN=TRX3 PE=1 SV=1					SP|P28241|IDH2_YEAST	Isocitrate dehydrogenase [NAD] subunit 2, mitochondrial OS=Saccharomyces cerevisiae (strain ATCC 204508 / S288c) GN=IDH2 PE=1 SV=1
PROKKA_00492	Diaminopimelate decarboxylase		SP|P10823|GPA2_YEAST	Guanine nucleotide-binding protein alpha-2 subunit OS=Saccharomyces cerevisiae (strain ATCC 204508 / S288c) GN=GPA2 PE=1 SV=2		PROKKA_00507	50S ribosomal protein L10		SP|P09950|HEM1_YEAST	5-aminolevulinate synthase, mitochondrial OS=Saccharomyces cerevisiae (strain ATCC 204508 / S288c) GN=HEM1 PE=1 SV=1		PROKKA_00482	Ribosome biogenesis GTPase A		SP|P10662|RT01_YEAST	37S ribosomal protein MRP1, mitochondrial OS=Saccharomyces cerevisiae (strain ATCC 204508 / S288c) GN=MRP1 PE=1 SV=2																						sp|P25374|NFS1_YEAST	Cysteine desulfurase, mitochondrial OS=Saccharomyces cerevisiae (strain ATCC 204508 / S288c) GN=NFS1 PE=1 SV=2					SP|P28789|HEM3_YEAST	Porphobilinogen deaminase OS=Saccharomyces cerevisiae (strain ATCC 204508 / S288c) GN=HEM3 PE=1 SV=1
PROKKA_00493	hypothetical protein		SP|P10869|AK_YEAST	Aspartokinase OS=Saccharomyces cerevisiae (strain ATCC 204508 / S288c) GN=HOM3 PE=1 SV=2		PROKKA_00508	50S ribosomal protein L7/L12		SP|P0CS90|HSP77_YEAST	Heat shock protein SSC1, mitochondrial OS=Saccharomyces cerevisiae (strain ATCC 204508 / S288c) GN=SSC1 PE=1 SV=1		PROKKA_00486	Glutamate decarboxylase		SP|P10664|RL4A_YEAST	60S ribosomal protein L4-A OS=Saccharomyces cerevisiae (strain ATCC 204508 / S288c) GN=RPL4A PE=1 SV=4																						sp|P25375|PRTD_YEAST	Saccharolysin OS=Saccharomyces cerevisiae (strain ATCC 204508 / S288c) GN=PRD1 PE=1 SV=1					SP|P28834|IDH1_YEAST	Isocitrate dehydrogenase [NAD] subunit 1, mitochondrial OS=Saccharomyces cerevisiae (strain ATCC 204508 / S288c) GN=IDH1 PE=1 SV=2
PROKKA_00494	Glutamate racemase		SP|P10963|PCKA_YEAST	Phosphoenolpyruvate carboxykinase (ATP) OS=Saccharomyces cerevisiae (strain ATCC 204508 / S288c) GN=PCK1 PE=1 SV=2		PROKKA_00517	D-alanine--poly(phosphoribitol) ligase subunit 1		SP|P0CT04|IPB2_YEAST	Protease B inhibitor 2 OS=Saccharomyces cerevisiae (strain ATCC 204508 / S288c) GN=PBI2 PE=1 SV=1		PROKKA_00487	putative MscS family protein YkuT		SP|P10823|GPA2_YEAST	Guanine nucleotide-binding protein alpha-2 subunit OS=Saccharomyces cerevisiae (strain ATCC 204508 / S288c) GN=GPA2 PE=1 SV=2																						sp|P25443|RS2_YEAST	40S ribosomal protein S2 OS=Saccharomyces cerevisiae (strain ATCC 204508 / S288c) GN=RPS2 PE=1 SV=3					SP|P29311|BMH1_YEAST	Protein BMH1 OS=Saccharomyces cerevisiae (strain ATCC 204508 / S288c) GN=BMH1 PE=1 SV=4
PROKKA_00495	dITP/XTP pyrophosphatase		SP|P10964|RPA1_YEAST	DNA-directed RNA polymerase I subunit RPA190 OS=Saccharomyces cerevisiae (strain ATCC 204508 / S288c) GN=RPA190 PE=1 SV=2		PROKKA_00520	DltD central region		SP|P10080|SSBP1_YEAST	Single-stranded nucleic acid-binding protein OS=Saccharomyces cerevisiae (strain ATCC 204508 / S288c) GN=SBP1 PE=1 SV=2		PROKKA_00488	Branched-chain-amino-acid aminotransferase		SP|P10869|AK_YEAST	Aspartokinase OS=Saccharomyces cerevisiae (strain ATCC 204508 / S288c) GN=HOM3 PE=1 SV=2																						sp|P25605|ILV6_YEAST	Acetolactate synthase small subunit, mitochondrial OS=Saccharomyces cerevisiae (strain ATCC 204508 / S288c) GN=ILV6 PE=1 SV=2					SP|P29453|RL8B_YEAST	60S ribosomal protein L8-B OS=Saccharomyces cerevisiae (strain ATCC 204508 / S288c) GN=RPL8B PE=1 SV=3
PROKKA_00498	Tyrosine recombinase XerD-like protein		SP|P11075|SEC7_YEAST	Protein transport protein SEC7 OS=Saccharomyces cerevisiae (strain ATCC 204508 / S288c) GN=SEC7 PE=1 SV=2		PROKKA_00522	Iron-dependent repressor IdeR		SP|P10081|IF4A_YEAST	ATP-dependent RNA helicase eIF4A OS=Saccharomyces cerevisiae (strain ATCC 204508 / S288c) GN=TIF1 PE=1 SV=3		PROKKA_00490	Glutamate synthase [NADPH] large chain		SP|P10963|PCKA_YEAST	Phosphoenolpyruvate carboxykinase (ATP) OS=Saccharomyces cerevisiae (strain ATCC 204508 / S288c) GN=PCK1 PE=1 SV=2																						sp|P25694|CDC48_YEAST	Cell division control protein 48 OS=Saccharomyces cerevisiae (strain ATCC 204508 / S288c) GN=CDC48 PE=1 SV=3					SP|P29547|EF1G1_YEAST	Elongation factor 1-gamma 1 OS=Saccharomyces cerevisiae (strain ATCC 204508 / S288c) GN=CAM1 PE=1 SV=2
PROKKA_00501	Ribosomal large subunit pseudouridine synthase B		SP|P11076|ARF1_YEAST	ADP-ribosylation factor 1 OS=Saccharomyces cerevisiae (strain ATCC 204508 / S288c) GN=ARF1 PE=1 SV=3		PROKKA_00523	5-methyltetrahydropteroyltriglutamate--homocysteine methyltransferase		SP|P10507|MPPB_YEAST	Mitochondrial-processing peptidase subunit beta OS=Saccharomyces cerevisiae (strain ATCC 204508 / S288c) GN=MAS1 PE=1 SV=1		PROKKA_00491	Glutamate synthase [NADPH] small chain		SP|P10964|RPA1_YEAST	DNA-directed RNA polymerase I subunit RPA190 OS=Saccharomyces cerevisiae (strain ATCC 204508 / S288c) GN=RPA190 PE=1 SV=2																						sp|P26321|RL5_YEAST	60S ribosomal protein L5 OS=Saccharomyces cerevisiae (strain ATCC 204508 / S288c) GN=RPL5 PE=1 SV=4					SP|P30902|ATP7_YEAST	ATP synthase subunit d, mitochondrial OS=Saccharomyces cerevisiae (strain ATCC 204508 / S288c) GN=ATP7 PE=1 SV=2
PROKKA_00507	50S ribosomal protein L10		SP|P11154|PYC1_YEAST	Pyruvate carboxylase 1 OS=Saccharomyces cerevisiae (strain ATCC 204508 / S288c) GN=PYC1 PE=1 SV=2		PROKKA_00525	Phospho-2-dehydro-3-deoxyheptonate aldolase, Tyr-sensitive		SP|P10591|HSP71_YEAST	Heat shock protein SSA1 OS=Saccharomyces cerevisiae (strain ATCC 204508 / S288c) GN=SSA1 PE=1 SV=4		PROKKA_00492	Diaminopimelate decarboxylase		SP|P11075|SEC7_YEAST	Protein transport protein SEC7 OS=Saccharomyces cerevisiae (strain ATCC 204508 / S288c) GN=SEC7 PE=1 SV=2																						sp|P26637|SYLC_YEAST	Leucine--tRNA ligase, cytoplasmic OS=Saccharomyces cerevisiae (strain ATCC 204508 / S288c) GN=CDC60 PE=1 SV=1					SP|P31116|DHOM_YEAST	Homoserine dehydrogenase OS=Saccharomyces cerevisiae (strain ATCC 204508 / S288c) GN=HOM6 PE=1 SV=1
PROKKA_00508	50S ribosomal protein L7/L12		SP|P11353|HEM6_YEAST	Oxygen-dependent coproporphyrinogen-III oxidase OS=Saccharomyces cerevisiae (strain ATCC 204508 / S288c) GN=HEM13 PE=1 SV=2		PROKKA_00526	Lactate 2-monooxygenase		SP|P10592|HSP72_YEAST	Heat shock protein SSA2 OS=Saccharomyces cerevisiae (strain ATCC 204508 / S288c) GN=SSA2 PE=1 SV=3		PROKKA_00493	hypothetical protein		SP|P11076|ARF1_YEAST	ADP-ribosylation factor 1 OS=Saccharomyces cerevisiae (strain ATCC 204508 / S288c) GN=ARF1 PE=1 SV=3																						sp|P26783|RS5_YEAST	40S ribosomal protein S5 OS=Saccharomyces cerevisiae (strain ATCC 204508 / S288c) GN=RPS5 PE=1 SV=3					SP|P31412|VATC_YEAST	V-type proton ATPase subunit C OS=Saccharomyces cerevisiae (strain ATCC 204508 / S288c) GN=VMA5 PE=1 SV=4
PROKKA_00517	D-alanine--poly(phosphoribitol) ligase subunit 1		SP|P11412|G6PD_YEAST	Glucose-6-phosphate 1-dehydrogenase OS=Saccharomyces cerevisiae (strain ATCC 204508 / S288c) GN=ZWF1 PE=1 SV=4		PROKKA_00535	2,5-diketo-D-gluconic acid reductase B		SP|P10659|METK1_YEAST	S-adenosylmethionine synthase 1 OS=Saccharomyces cerevisiae (strain ATCC 204508 / S288c) GN=SAM1 PE=1 SV=2		PROKKA_00494	Glutamate racemase		SP|P11154|PYC1_YEAST	Pyruvate carboxylase 1 OS=Saccharomyces cerevisiae (strain ATCC 204508 / S288c) GN=PYC1 PE=1 SV=2																						sp|P26785|RL16B_YEAST	60S ribosomal protein L16-B OS=Saccharomyces cerevisiae (strain ATCC 204508 / S288c) GN=RPL16B PE=1 SV=3					SP|P31539|HS104_YEAST	Heat shock protein 104 OS=Saccharomyces cerevisiae (strain ATCC 204508 / S288c) GN=HSP104 PE=1 SV=2
PROKKA_00520	DltD central region		SP|P11484|SSB1_YEAST	Ribosome-associated molecular chaperone SSB1 OS=Saccharomyces cerevisiae (strain ATCC 204508 / S288c) GN=SSB1 PE=1 SV=3		PROKKA_00539	hypothetical protein		SP|P10662|RT01_YEAST	37S ribosomal protein MRP1, mitochondrial OS=Saccharomyces cerevisiae (strain ATCC 204508 / S288c) GN=MRP1 PE=1 SV=2		PROKKA_00495	dITP/XTP pyrophosphatase		SP|P11325|SYLM_YEAST	Leucine--tRNA ligase, mitochondrial OS=Saccharomyces cerevisiae (strain ATCC 204508 / S288c) GN=NAM2 PE=1 SV=1																						sp|P27472|GYS2_YEAST	Glycogen [starch] synthase isoform 2 OS=Saccharomyces cerevisiae (strain ATCC 204508 / S288c) GN=GSY2 PE=1 SV=3					SP|P32191|GPDM_YEAST	Glycerol-3-phosphate dehydrogenase, mitochondrial OS=Saccharomyces cerevisiae (strain ATCC 204508 / S288c) GN=GUT2 PE=1 SV=2
PROKKA_00522	Iron-dependent repressor IdeR		SP|P11745|RNA1_YEAST	Ran GTPase-activating protein 1 OS=Saccharomyces cerevisiae (strain ATCC 204508 / S288c) GN=RNA1 PE=1 SV=2		PROKKA_00545	Methylenetetrahydrofolate--tRNA-(uracil-5-)-methyltransferase TrmFO		SP|P10664|RL4A_YEAST	60S ribosomal protein L4-A OS=Saccharomyces cerevisiae (strain ATCC 204508 / S288c) GN=RPL4A PE=1 SV=4		PROKKA_00496	Phosphodiesterase YfcE		SP|P11353|HEM6_YEAST	Oxygen-dependent coproporphyrinogen-III oxidase OS=Saccharomyces cerevisiae (strain ATCC 204508 / S288c) GN=HEM13 PE=1 SV=2																						sp|P27616|PUR7_YEAST	Phosphoribosylaminoimidazole-succinocarboxamide synthase OS=Saccharomyces cerevisiae (strain ATCC 204508 / S288c) GN=ADE1 PE=1 SV=2					SP|P32316|ACH1_YEAST	Acetyl-CoA hydrolase OS=Saccharomyces cerevisiae (strain ATCC 204508 / S288c) GN=ACH1 PE=1 SV=2
PROKKA_00523	5-methyltetrahydropteroyltriglutamate--homocysteine methyltransferase		SP|P11914|MPPA_YEAST	Mitochondrial-processing peptidase subunit alpha OS=Saccharomyces cerevisiae (strain ATCC 204508 / S288c) GN=MAS2 PE=1 SV=1		PROKKA_00546	DNA topoisomerase 1		SP|P10823|GPA2_YEAST	Guanine nucleotide-binding protein alpha-2 subunit OS=Saccharomyces cerevisiae (strain ATCC 204508 / S288c) GN=GPA2 PE=1 SV=2		PROKKA_00498	Tyrosine recombinase XerD-like protein		SP|P11412|G6PD_YEAST	Glucose-6-phosphate 1-dehydrogenase OS=Saccharomyces cerevisiae (strain ATCC 204508 / S288c) GN=ZWF1 PE=1 SV=4																						sp|P27796|THIK_YEAST	3-ketoacyl-CoA thiolase, peroxisomal OS=Saccharomyces cerevisiae (strain ATCC 204508 / S288c) GN=POT1 PE=1 SV=1					SP|P32324|EF2_YEAST	Elongation factor 2 OS=Saccharomyces cerevisiae (strain ATCC 204508 / S288c) GN=EFT1 PE=1 SV=1
PROKKA_00525	Phospho-2-dehydro-3-deoxyheptonate aldolase, Tyr-sensitive		SP|P11938|RAP1_YEAST	DNA-binding protein RAP1 OS=Saccharomyces cerevisiae (strain ATCC 204508 / S288c) GN=RAP1 PE=1 SV=2		PROKKA_00549	Alpha-acetolactate decarboxylase		SP|P10869|AK_YEAST	Aspartokinase OS=Saccharomyces cerevisiae (strain ATCC 204508 / S288c) GN=HOM3 PE=1 SV=2		PROKKA_00501	Ribosomal large subunit pseudouridine synthase B		SP|P11484|SSB1_YEAST	Ribosome-associated molecular chaperone SSB1 OS=Saccharomyces cerevisiae (strain ATCC 204508 / S288c) GN=SSB1 PE=1 SV=3																						sp|P28241|IDH2_YEAST	Isocitrate dehydrogenase [NAD] subunit 2, mitochondrial OS=Saccharomyces cerevisiae (strain ATCC 204508 / S288c) GN=IDH2 PE=1 SV=1					SP|P32340|NDI1_YEAST	Rotenone-insensitive NADH-ubiquinone oxidoreductase, mitochondrial OS=Saccharomyces cerevisiae (strain ATCC 204508 / S288c) GN=NDI1 PE=1 SV=1
PROKKA_00526	Lactate 2-monooxygenase		SP|P11986|INO1_YEAST	Inositol-3-phosphate synthase OS=Saccharomyces cerevisiae (strain ATCC 204508 / S288c) GN=INO1 PE=1 SV=3		PROKKA_00551	Ketol-acid reductoisomerase		SP|P10963|PCKA_YEAST	Phosphoenolpyruvate carboxykinase (ATP) OS=Saccharomyces cerevisiae (strain ATCC 204508 / S288c) GN=PCK1 PE=1 SV=2		PROKKA_00507	50S ribosomal protein L10		SP|P11745|RNA1_YEAST	Ran GTPase-activating protein 1 OS=Saccharomyces cerevisiae (strain ATCC 204508 / S288c) GN=RNA1 PE=1 SV=2																						sp|P28274|URA7_YEAST	CTP synthase 1 OS=Saccharomyces cerevisiae (strain ATCC 204508 / S288c) GN=URA7 PE=1 SV=2					SP|P32356|TREA_YEAST	Neutral trehalase OS=Saccharomyces cerevisiae (strain ATCC 204508 / S288c) GN=NTH1 PE=1 SV=3
PROKKA_00535	2,5-diketo-D-gluconic acid reductase B		SP|P12385|ERF1_YEAST	Eukaryotic peptide chain release factor subunit 1 OS=Saccharomyces cerevisiae (strain ATCC 204508 / S288c) GN=SUP45 PE=1 SV=2		PROKKA_00554	Dihydroxy-acid dehydratase		SP|P10964|RPA1_YEAST	DNA-directed RNA polymerase I subunit RPA190 OS=Saccharomyces cerevisiae (strain ATCC 204508 / S288c) GN=RPA190 PE=1 SV=2		PROKKA_00508	50S ribosomal protein L7/L12		SP|P11914|MPPA_YEAST	Mitochondrial-processing peptidase subunit alpha OS=Saccharomyces cerevisiae (strain ATCC 204508 / S288c) GN=MAS2 PE=1 SV=1																						sp|P28834|IDH1_YEAST	Isocitrate dehydrogenase [NAD] subunit 1, mitochondrial OS=Saccharomyces cerevisiae (strain ATCC 204508 / S288c) GN=IDH1 PE=1 SV=2					SP|P32379|PSA5_YEAST	Proteasome subunit alpha type-5 OS=Saccharomyces cerevisiae (strain ATCC 204508 / S288c) GN=PUP2 PE=1 SV=2
PROKKA_00539	hypothetical protein		SP|P12611|WHI2_YEAST	Growth regulation protein OS=Saccharomyces cerevisiae (strain ATCC 204508 / S288c) GN=WHI2 PE=1 SV=2		PROKKA_00558	3-isopropylmalate dehydrogenase		SP|P11075|SEC7_YEAST	Protein transport protein SEC7 OS=Saccharomyces cerevisiae (strain ATCC 204508 / S288c) GN=SEC7 PE=1 SV=2		PROKKA_00517	D-alanine--poly(phosphoribitol) ligase subunit 1		SP|P11938|RAP1_YEAST	DNA-binding protein RAP1 OS=Saccharomyces cerevisiae (strain ATCC 204508 / S288c) GN=RAP1 PE=1 SV=2																						sp|P29311|BMH1_YEAST	Protein BMH1 OS=Saccharomyces cerevisiae (strain ATCC 204508 / S288c) GN=BMH1 PE=1 SV=4					SP|P32419|MDHP_YEAST	Malate dehydrogenase, peroxisomal OS=Saccharomyces cerevisiae (strain ATCC 204508 / S288c) GN=MDH3 PE=1 SV=3
PROKKA_00545	Methylenetetrahydrofolate--tRNA-(uracil-5-)-methyltransferase TrmFO		SP|P12612|TCPA_YEAST	T-complex protein 1 subunit alpha OS=Saccharomyces cerevisiae (strain ATCC 204508 / S288c) GN=TCP1 PE=1 SV=2		PROKKA_00559	2-isopropylmalate synthase		SP|P11076|ARF1_YEAST	ADP-ribosylation factor 1 OS=Saccharomyces cerevisiae (strain ATCC 204508 / S288c) GN=ARF1 PE=1 SV=3		PROKKA_00520	DltD central region		SP|P11986|INO1_YEAST	Inositol-3-phosphate synthase OS=Saccharomyces cerevisiae (strain ATCC 204508 / S288c) GN=INO1 PE=1 SV=3																						sp|P29547|EF1G1_YEAST	Elongation factor 1-gamma 1 OS=Saccharomyces cerevisiae (strain ATCC 204508 / S288c) GN=CAM1 PE=1 SV=2					SP|P32445|RIM1_YEAST	Single-stranded DNA-binding protein RIM1, mitochondrial OS=Saccharomyces cerevisiae (strain ATCC 204508 / S288c) GN=RIM1 PE=1 SV=1
PROKKA_00546	DNA topoisomerase 1		SP|P12684|HMDH2_YEAST	3-hydroxy-3-methylglutaryl-coenzyme A reductase 2 OS=Saccharomyces cerevisiae (strain ATCC 204508 / S288c) GN=HMG2 PE=1 SV=1		PROKKA_00569	Histidinol dehydrogenase		SP|P11154|PYC1_YEAST	Pyruvate carboxylase 1 OS=Saccharomyces cerevisiae (strain ATCC 204508 / S288c) GN=PYC1 PE=1 SV=2		PROKKA_00522	Iron-dependent repressor IdeR		SP|P12385|ERF1_YEAST	Eukaryotic peptide chain release factor subunit 1 OS=Saccharomyces cerevisiae (strain ATCC 204508 / S288c) GN=SUP45 PE=1 SV=2																						sp|P29952|MPI_YEAST	Mannose-6-phosphate isomerase OS=Saccharomyces cerevisiae (strain ATCC 204508 / S288c) GN=PMI40 PE=1 SV=4					SP|P32449|AROG_YEAST	Phospho-2-dehydro-3-deoxyheptonate aldolase, tyrosine-inhibited OS=Saccharomyces cerevisiae (strain ATCC 204508 / S288c) GN=ARO4 PE=1 SV=2
PROKKA_00549	Alpha-acetolactate decarboxylase		SP|P12686|RT13_YEAST	37S ribosomal protein MRP13, mitochondrial OS=Saccharomyces cerevisiae (strain ATCC 204508 / S288c) GN=MRP13 PE=1 SV=2		PROKKA_00571	ATP phosphoribosyltransferase regulatory subunit		SP|P11325|SYLM_YEAST	Leucine--tRNA ligase, mitochondrial OS=Saccharomyces cerevisiae (strain ATCC 204508 / S288c) GN=NAM2 PE=1 SV=1		PROKKA_00523	5-methyltetrahydropteroyltriglutamate--homocysteine methyltransferase		SP|P12611|WHI2_YEAST	Growth regulation protein OS=Saccharomyces cerevisiae (strain ATCC 204508 / S288c) GN=WHI2 PE=1 SV=2																						sp|P30902|ATP7_YEAST	ATP synthase subunit d, mitochondrial OS=Saccharomyces cerevisiae (strain ATCC 204508 / S288c) GN=ATP7 PE=1 SV=2					SP|P32454|APE2_YEAST	Aminopeptidase 2, mitochondrial OS=Saccharomyces cerevisiae (strain ATCC 204508 / S288c) GN=APE2 PE=1 SV=4
PROKKA_00551	Ketol-acid reductoisomerase		SP|P12688|YPK1_YEAST	Serine/threonine-protein kinase YPK1 OS=Saccharomyces cerevisiae (strain ATCC 204508 / S288c) GN=YPK1 PE=1 SV=2		PROKKA_00584	Acetolactate synthase		SP|P11353|HEM6_YEAST	Oxygen-dependent coproporphyrinogen-III oxidase OS=Saccharomyces cerevisiae (strain ATCC 204508 / S288c) GN=HEM13 PE=1 SV=2		PROKKA_00525	Phospho-2-dehydro-3-deoxyheptonate aldolase, Tyr-sensitive		SP|P12612|TCPA_YEAST	T-complex protein 1 subunit alpha OS=Saccharomyces cerevisiae (strain ATCC 204508 / S288c) GN=TCP1 PE=1 SV=2																						sp|P31373|CYS3_YEAST	Cystathionine gamma-lyase OS=Saccharomyces cerevisiae (strain ATCC 204508 / S288c) GN=CYS3 PE=1 SV=2					SP|P32473|ODPB_YEAST	Pyruvate dehydrogenase E1 component subunit beta, mitochondrial OS=Saccharomyces cerevisiae (strain ATCC 204508 / S288c) GN=PDB1 PE=1 SV=2
PROKKA_00554	Dihydroxy-acid dehydratase		SP|P12695|ODP2_YEAST	Dihydrolipoyllysine-residue acetyltransferase component of pyruvate dehydrogenase complex, mitochondrial OS=Saccharomyces cerevisiae (strain ATCC 204508 / S288c) GN=LAT1 PE=1 SV=1		PROKKA_00588	FAD dependent oxidoreductase		SP|P11412|G6PD_YEAST	Glucose-6-phosphate 1-dehydrogenase OS=Saccharomyces cerevisiae (strain ATCC 204508 / S288c) GN=ZWF1 PE=1 SV=4		PROKKA_00526	Lactate 2-monooxygenase		SP|P12686|RT13_YEAST	37S ribosomal protein MRP13, mitochondrial OS=Saccharomyces cerevisiae (strain ATCC 204508 / S288c) GN=MRP13 PE=1 SV=2																						sp|P31412|VATC_YEAST	V-type proton ATPase subunit C OS=Saccharomyces cerevisiae (strain ATCC 204508 / S288c) GN=VMA5 PE=1 SV=4					SP|P32497|EIF3C_YEAST	Eukaryotic translation initiation factor 3 subunit C OS=Saccharomyces cerevisiae (strain ATCC 204508 / S288c) GN=NIP1 PE=1 SV=2
PROKKA_00557	3-isopropylmalate dehydratase large subunit		SP|P12709|G6PI_YEAST	Glucose-6-phosphate isomerase OS=Saccharomyces cerevisiae (strain ATCC 204508 / S288c) GN=PGI1 PE=1 SV=3		PROKKA_00606	Spermidine/putrescine import ATP-binding protein PotA		SP|P11484|SSB1_YEAST	Ribosome-associated molecular chaperone SSB1 OS=Saccharomyces cerevisiae (strain ATCC 204508 / S288c) GN=SSB1 PE=1 SV=3		PROKKA_00529	Sodium, potassium, lithium and rubidium/H(+) antiporter		SP|P12688|YPK1_YEAST	Serine/threonine-protein kinase YPK1 OS=Saccharomyces cerevisiae (strain ATCC 204508 / S288c) GN=YPK1 PE=1 SV=2																						sp|P31539|HS104_YEAST	Heat shock protein 104 OS=Saccharomyces cerevisiae (strain ATCC 204508 / S288c) GN=HSP104 PE=1 SV=2					SP|P32563|VPH1_YEAST	V-type proton ATPase subunit a, vacuolar isoform OS=Saccharomyces cerevisiae (strain ATCC 204508 / S288c) GN=VPH1 PE=1 SV=3
PROKKA_00558	3-isopropylmalate dehydrogenase		SP|P12904|AAKG_YEAST	5'-AMP-activated protein kinase subunit gamma OS=Saccharomyces cerevisiae (strain ATCC 204508 / S288c) GN=SNF4 PE=1 SV=1		PROKKA_00607	UDP-N-acetylenolpyruvoylglucosamine reductase		SP|P11632|NHP6A_YEAST	Non-histone chromosomal protein 6A OS=Saccharomyces cerevisiae (strain ATCC 204508 / S288c) GN=NHP6A PE=1 SV=1		PROKKA_00535	2,5-diketo-D-gluconic acid reductase B		SP|P12695|ODP2_YEAST	Dihydrolipoyllysine-residue acetyltransferase component of pyruvate dehydrogenase complex, mitochondrial OS=Saccharomyces cerevisiae (strain ATCC 204508 / S288c) GN=LAT1 PE=1 SV=1																						sp|P31688|TPS2_YEAST	Trehalose-phosphatase OS=Saccharomyces cerevisiae (strain ATCC 204508 / S288c) GN=TPS2 PE=1 SV=3					SP|P32582|CBS_YEAST	Cystathionine beta-synthase OS=Saccharomyces cerevisiae (strain ATCC 204508 / S288c) GN=CYS4 PE=1 SV=1
PROKKA_00559	2-isopropylmalate synthase		SP|P12945|NAT1_YEAST	N-terminal acetyltransferase A complex subunit NAT1 OS=Saccharomyces cerevisiae (strain ATCC 204508 / S288c) GN=NAT1 PE=1 SV=2		PROKKA_00609	Homoserine kinase		SP|P11745|RNA1_YEAST	Ran GTPase-activating protein 1 OS=Saccharomyces cerevisiae (strain ATCC 204508 / S288c) GN=RNA1 PE=1 SV=2		PROKKA_00539	hypothetical protein		SP|P12709|G6PI_YEAST	Glucose-6-phosphate isomerase OS=Saccharomyces cerevisiae (strain ATCC 204508 / S288c) GN=PGI1 PE=1 SV=3																						sp|P32191|GPDM_YEAST	Glycerol-3-phosphate dehydrogenase, mitochondrial OS=Saccharomyces cerevisiae (strain ATCC 204508 / S288c) GN=GUT2 PE=1 SV=2					SP|P32589|HSP7F_YEAST	Heat shock protein homolog SSE1 OS=Saccharomyces cerevisiae (strain ATCC 204508 / S288c) GN=SSE1 PE=1 SV=4
PROKKA_00564	1-(5-phosphoribosyl)-5-[(5-phosphoribosylamino)methylideneamino] imidazole-4-carboxamide isomerase		SP|P13045|GAL3_YEAST	Protein GAL3 OS=Saccharomyces cerevisiae (strain ATCC 204508 / S288c) GN=GAL3 PE=1 SV=2		PROKKA_00610	Homoserine dehydrogenase		SP|P11914|MPPA_YEAST	Mitochondrial-processing peptidase subunit alpha OS=Saccharomyces cerevisiae (strain ATCC 204508 / S288c) GN=MAS2 PE=1 SV=1		PROKKA_00545	Methylenetetrahydrofolate--tRNA-(uracil-5-)-methyltransferase TrmFO		SP|P12904|AAKG_YEAST	5'-AMP-activated protein kinase subunit gamma OS=Saccharomyces cerevisiae (strain ATCC 204508 / S288c) GN=SNF4 PE=1 SV=1																						sp|P32316|ACH1_YEAST	Acetyl-CoA hydrolase OS=Saccharomyces cerevisiae (strain ATCC 204508 / S288c) GN=ACH1 PE=1 SV=2					SP|P32590|HSP79_YEAST	Heat shock protein homolog SSE2 OS=Saccharomyces cerevisiae (strain ATCC 204508 / S288c) GN=SSE2 PE=1 SV=3
PROKKA_00568	putative S-adenosyl-L-methionine-dependent methyltransferase		SP|P13130|SS100_YEAST	Sporulation-specific wall maturation protein OS=Saccharomyces cerevisiae (strain ATCC 204508 / S288c) GN=SPS100 PE=2 SV=1		PROKKA_00614	Dihydropteroate synthase		SP|P11938|RAP1_YEAST	DNA-binding protein RAP1 OS=Saccharomyces cerevisiae (strain ATCC 204508 / S288c) GN=RAP1 PE=1 SV=2		PROKKA_00546	DNA topoisomerase 1		SP|P12945|NAT1_YEAST	N-terminal acetyltransferase A complex subunit NAT1 OS=Saccharomyces cerevisiae (strain ATCC 204508 / S288c) GN=NAT1 PE=1 SV=2																						sp|P32324|EF2_YEAST	Elongation factor 2 OS=Saccharomyces cerevisiae (strain ATCC 204508 / S288c) GN=EFT1 PE=1 SV=1					SP|P32599|FIMB_YEAST	Fimbrin OS=Saccharomyces cerevisiae (strain ATCC 204508 / S288c) GN=SAC6 PE=1 SV=1
PROKKA_00569	Histidinol dehydrogenase		SP|P13181|GAL2_YEAST	Galactose transporter OS=Saccharomyces cerevisiae (strain ATCC 204508 / S288c) GN=GAL2 PE=1 SV=3		PROKKA_00615	GTP cyclohydrolase 1		SP|P11986|INO1_YEAST	Inositol-3-phosphate synthase OS=Saccharomyces cerevisiae (strain ATCC 204508 / S288c) GN=INO1 PE=1 SV=3		PROKKA_00549	Alpha-acetolactate decarboxylase		SP|P13045|GAL3_YEAST	Protein GAL3 OS=Saccharomyces cerevisiae (strain ATCC 204508 / S288c) GN=GAL3 PE=1 SV=2																						sp|P32340|NDI1_YEAST	Rotenone-insensitive NADH-ubiquinone oxidoreductase, mitochondrial OS=Saccharomyces cerevisiae (strain ATCC 204508 / S288c) GN=NDI1 PE=1 SV=1					SP|P32614|FRDS_YEAST	Fumarate reductase 1 OS=Saccharomyces cerevisiae (strain ATCC 204508 / S288c) GN=FRD1 PE=1 SV=1
PROKKA_00573	Ribonuclease R		SP|P13188|SYQ_YEAST	Glutamine--tRNA ligase OS=Saccharomyces cerevisiae (strain ATCC 204508 / S288c) GN=GLN4 PE=1 SV=2		PROKKA_00617	putative GTP-binding protein EngB		SP|P12385|ERF1_YEAST	Eukaryotic peptide chain release factor subunit 1 OS=Saccharomyces cerevisiae (strain ATCC 204508 / S288c) GN=SUP45 PE=1 SV=2		PROKKA_00551	Ketol-acid reductoisomerase		SP|P13130|SS100_YEAST	Sporulation-specific wall maturation protein OS=Saccharomyces cerevisiae (strain ATCC 204508 / S288c) GN=SPS100 PE=2 SV=1																						sp|P32379|PSA5_YEAST	Proteasome subunit alpha type-5 OS=Saccharomyces cerevisiae (strain ATCC 204508 / S288c) GN=PUP2 PE=1 SV=2					SP|P32775|GLGB_YEAST	1,4-alpha-glucan-branching enzyme OS=Saccharomyces cerevisiae (strain ATCC 204508 / S288c) GN=GLC3 PE=1 SV=2
PROKKA_00584	Acetolactate synthase		SP|P13298|PYRE_YEAST	Orotate phosphoribosyltransferase 1 OS=Saccharomyces cerevisiae (strain ATCC 204508 / S288c) GN=URA5 PE=1 SV=2		PROKKA_00618	ATP-dependent Clp protease ATP-binding subunit ClpX		SP|P12612|TCPA_YEAST	T-complex protein 1 subunit alpha OS=Saccharomyces cerevisiae (strain ATCC 204508 / S288c) GN=TCP1 PE=1 SV=2		PROKKA_00554	Dihydroxy-acid dehydratase		SP|P13181|GAL2_YEAST	Galactose transporter OS=Saccharomyces cerevisiae (strain ATCC 204508 / S288c) GN=GAL2 PE=1 SV=3																						sp|P32381|ARP2_YEAST	Actin-related protein 2 OS=Saccharomyces cerevisiae (strain ATCC 204508 / S288c) GN=ARP2 PE=1 SV=1					SP|P32860|NFU1_YEAST	NifU-like protein, mitochondrial OS=Saccharomyces cerevisiae (strain ATCC 204508 / S288c) GN=NFU1 PE=1 SV=2
PROKKA_00585	tetratricopeptide repeat protein		SP|P13517|CAPZB_YEAST	F-actin-capping protein subunit beta OS=Saccharomyces cerevisiae (strain ATCC 204508 / S288c) GN=CAP2 PE=1 SV=3		PROKKA_00620	Dihydrofolate reductase		SP|P12684|HMDH2_YEAST	3-hydroxy-3-methylglutaryl-coenzyme A reductase 2 OS=Saccharomyces cerevisiae (strain ATCC 204508 / S288c) GN=HMG2 PE=1 SV=1		PROKKA_00558	3-isopropylmalate dehydrogenase		SP|P13185|KIN1_YEAST	Serine/threonine protein kinase KIN1 OS=Saccharomyces cerevisiae (strain ATCC 204508 / S288c) GN=KIN1 PE=1 SV=3																						sp|P32419|MDHP_YEAST	Malate dehydrogenase, peroxisomal OS=Saccharomyces cerevisiae (strain ATCC 204508 / S288c) GN=MDH3 PE=1 SV=3					SP|P32861|UGPA1_YEAST	UTP--glucose-1-phosphate uridylyltransferase OS=Saccharomyces cerevisiae (strain ATCC 204508 / S288c) GN=UGP1 PE=1 SV=1
PROKKA_00588	FAD dependent oxidoreductase		SP|P13586|ATC1_YEAST	Calcium-transporting ATPase 1 OS=Saccharomyces cerevisiae (strain ATCC 204508 / S288c) GN=PMR1 PE=1 SV=1		PROKKA_00624	Xanthine phosphoribosyltransferase		SP|P12686|RT13_YEAST	37S ribosomal protein MRP13, mitochondrial OS=Saccharomyces cerevisiae (strain ATCC 204508 / S288c) GN=MRP13 PE=1 SV=2		PROKKA_00559	2-isopropylmalate synthase		SP|P13188|SYQ_YEAST	Glutamine--tRNA ligase OS=Saccharomyces cerevisiae (strain ATCC 204508 / S288c) GN=GLN4 PE=1 SV=2																						sp|P32445|RIM1_YEAST	Single-stranded DNA-binding protein RIM1, mitochondrial OS=Saccharomyces cerevisiae (strain ATCC 204508 / S288c) GN=RIM1 PE=1 SV=1					SP|P32891|DLD1_YEAST	D-lactate dehydrogenase [cytochrome] 1, mitochondrial OS=Saccharomyces cerevisiae (strain ATCC 204508 / S288c) GN=DLD1 PE=1 SV=2
PROKKA_00589	putative RNA methyltransferase		SP|P13663|DHAS_YEAST	Aspartate-semialdehyde dehydrogenase OS=Saccharomyces cerevisiae (strain ATCC 204508 / S288c) GN=HOM2 PE=1 SV=1		PROKKA_00625	GMP reductase		SP|P12687|RM02_YEAST	54S ribosomal protein L2, mitochondrial OS=Saccharomyces cerevisiae (strain ATCC 204508 / S288c) GN=MRP7 PE=1 SV=1		PROKKA_00564	1-(5-phosphoribosyl)-5-[(5-phosphoribosylamino)methylideneamino] imidazole-4-carboxamide isomerase		SP|P13298|PYRE_YEAST	Orotate phosphoribosyltransferase 1 OS=Saccharomyces cerevisiae (strain ATCC 204508 / S288c) GN=URA5 PE=1 SV=2																						sp|P32449|AROG_YEAST	Phospho-2-dehydro-3-deoxyheptonate aldolase, tyrosine-inhibited OS=Saccharomyces cerevisiae (strain ATCC 204508 / S288c) GN=ARO4 PE=1 SV=2					SP|P33315|TKT2_YEAST	Transketolase 2 OS=Saccharomyces cerevisiae (strain ATCC 204508 / S288c) GN=TKL2 PE=1 SV=1
PROKKA_00606	Spermidine/putrescine import ATP-binding protein PotA		SP|P13711|ACOX_YEAST	Acyl-coenzyme A oxidase OS=Saccharomyces cerevisiae (strain ATCC 204508 / S288c) GN=POX1 PE=3 SV=2		PROKKA_00628	Acyl-ACP thioesterase		SP|P12688|YPK1_YEAST	Serine/threonine-protein kinase YPK1 OS=Saccharomyces cerevisiae (strain ATCC 204508 / S288c) GN=YPK1 PE=1 SV=2		PROKKA_00568	putative S-adenosyl-L-methionine-dependent methyltransferase		SP|P13517|CAPZB_YEAST	F-actin-capping protein subunit beta OS=Saccharomyces cerevisiae (strain ATCC 204508 / S288c) GN=CAP2 PE=1 SV=3																						sp|P32454|APE2_YEAST	Aminopeptidase 2, mitochondrial OS=Saccharomyces cerevisiae (strain ATCC 204508 / S288c) GN=APE2 PE=1 SV=4					SP|P33416|HSP78_YEAST	Heat shock protein 78, mitochondrial OS=Saccharomyces cerevisiae (strain ATCC 204508 / S288c) GN=HSP78 PE=1 SV=2
PROKKA_00607	UDP-N-acetylenolpyruvoylglucosamine reductase		SP|P14020|DPM1_YEAST	Dolichol-phosphate mannosyltransferase OS=Saccharomyces cerevisiae (strain ATCC 204508 / S288c) GN=DPM1 PE=1 SV=3		PROKKA_00636	Triosephosphate isomerase		SP|P12695|ODP2_YEAST	Dihydrolipoyllysine-residue acetyltransferase component of pyruvate dehydrogenase complex, mitochondrial OS=Saccharomyces cerevisiae (strain ATCC 204508 / S288c) GN=LAT1 PE=1 SV=1		PROKKA_00569	Histidinol dehydrogenase		SP|P13586|ATC1_YEAST	Calcium-transporting ATPase 1 OS=Saccharomyces cerevisiae (strain ATCC 204508 / S288c) GN=PMR1 PE=1 SV=1																						sp|P32463|ACPM_YEAST	Acyl carrier protein, mitochondrial OS=Saccharomyces cerevisiae (strain ATCC 204508 / S288c) GN=ACP1 PE=1 SV=1					SP|P34223|UBX1_YEAST	UBX domain-containing protein 1 OS=Saccharomyces cerevisiae (strain ATCC 204508 / S288c) GN=SHP1 PE=1 SV=1
PROKKA_00609	Homoserine kinase		SP|P14065|GCY1_YEAST	Glycerol 2-dehydrogenase (NADP(+)) OS=Saccharomyces cerevisiae (strain ATCC 204508 / S288c) GN=GCY1 PE=1 SV=1		PROKKA_00642	Riboflavin biosynthesis protein RibF		SP|P12709|G6PI_YEAST	Glucose-6-phosphate isomerase OS=Saccharomyces cerevisiae (strain ATCC 204508 / S288c) GN=PGI1 PE=1 SV=3		PROKKA_00573	Ribonuclease R		SP|P13663|DHAS_YEAST	Aspartate-semialdehyde dehydrogenase OS=Saccharomyces cerevisiae (strain ATCC 204508 / S288c) GN=HOM2 PE=1 SV=1																						sp|P32473|ODPB_YEAST	Pyruvate dehydrogenase E1 component subunit beta, mitochondrial OS=Saccharomyces cerevisiae (strain ATCC 204508 / S288c) GN=PDB1 PE=1 SV=2					SP|P34730|BMH2_YEAST	Protein BMH2 OS=Saccharomyces cerevisiae (strain ATCC 204508 / S288c) GN=BMH2 PE=1 SV=3
PROKKA_00610	Homoserine dehydrogenase		SP|P14120|RL30_YEAST	60S ribosomal protein L30 OS=Saccharomyces cerevisiae (strain ATCC 204508 / S288c) GN=RPL30 PE=1 SV=3		PROKKA_00644	hypothetical protein		SP|P12945|NAT1_YEAST	N-terminal acetyltransferase A complex subunit NAT1 OS=Saccharomyces cerevisiae (strain ATCC 204508 / S288c) GN=NAT1 PE=1 SV=2		PROKKA_00584	Acetolactate synthase		SP|P14020|DPM1_YEAST	Dolichol-phosphate mannosyltransferase OS=Saccharomyces cerevisiae (strain ATCC 204508 / S288c) GN=DPM1 PE=1 SV=3																						sp|P32527|ZUO1_YEAST	Zuotin OS=Saccharomyces cerevisiae (strain ATCC 204508 / S288c) GN=ZUO1 PE=1 SV=1					SP|P35191|MDJ1_YEAST	DnaJ homolog 1, mitochondrial OS=Saccharomyces cerevisiae (strain ATCC 204508 / S288c) GN=MDJ1 PE=1 SV=1
PROKKA_00612	Folylpolyglutamate synthase		SP|P14126|RL3_YEAST	60S ribosomal protein L3 OS=Saccharomyces cerevisiae (strain ATCC 204508 / S288c) GN=RPL3 PE=1 SV=4		PROKKA_00649	ATP-dependent DNA helicase PcrA		SP|P12962|CAF20_YEAST	Cap-associated protein CAF20 OS=Saccharomyces cerevisiae (strain ATCC 204508 / S288c) GN=CAF20 PE=1 SV=2		PROKKA_00585	tetratricopeptide repeat protein		SP|P14063|RM31_YEAST	54S ribosomal protein L31, mitochondrial OS=Saccharomyces cerevisiae (strain ATCC 204508 / S288c) GN=MRPL31 PE=1 SV=1																						sp|P32563|VPH1_YEAST	V-type proton ATPase subunit a, vacuolar isoform OS=Saccharomyces cerevisiae (strain ATCC 204508 / S288c) GN=VPH1 PE=1 SV=3					SP|P36010|NDK_YEAST	Nucleoside diphosphate kinase OS=Saccharomyces cerevisiae (strain ATCC 204508 / S288c) GN=YNK1 PE=1 SV=1
PROKKA_00614	Dihydropteroate synthase		SP|P14306|CPYI_YEAST	Carboxypeptidase Y inhibitor OS=Saccharomyces cerevisiae (strain ATCC 204508 / S288c) GN=TFS1 PE=1 SV=2		PROKKA_00656	Sortase family protein		SP|P13045|GAL3_YEAST	Protein GAL3 OS=Saccharomyces cerevisiae (strain ATCC 204508 / S288c) GN=GAL3 PE=1 SV=2		PROKKA_00588	FAD dependent oxidoreductase		SP|P14065|GCY1_YEAST	Glycerol 2-dehydrogenase (NADP(+)) OS=Saccharomyces cerevisiae (strain ATCC 204508 / S288c) GN=GCY1 PE=1 SV=1																						sp|P32582|CBS_YEAST	Cystathionine beta-synthase OS=Saccharomyces cerevisiae (strain ATCC 204508 / S288c) GN=CYS4 PE=1 SV=1					SP|P36060|MCR1_YEAST	NADH-cytochrome b5 reductase 2 OS=Saccharomyces cerevisiae (strain ATCC 204508 / S288c) GN=MCR1 PE=1 SV=1
PROKKA_00615	GTP cyclohydrolase 1		SP|P14540|ALF_YEAST	Fructose-bisphosphate aldolase OS=Saccharomyces cerevisiae (strain ATCC 204508 / S288c) GN=FBA1 PE=1 SV=3		PROKKA_00658	DNA gyrase subunit A		SP|P13130|SS100_YEAST	Sporulation-specific wall maturation protein OS=Saccharomyces cerevisiae (strain ATCC 204508 / S288c) GN=SPS100 PE=2 SV=1		PROKKA_00589	putative RNA methyltransferase		SP|P14120|RL30_YEAST	60S ribosomal protein L30 OS=Saccharomyces cerevisiae (strain ATCC 204508 / S288c) GN=RPL30 PE=1 SV=3																						sp|P32589|HSP7F_YEAST	Heat shock protein homolog SSE1 OS=Saccharomyces cerevisiae (strain ATCC 204508 / S288c) GN=SSE1 PE=1 SV=4					SP|P36112|MIC60_YEAST	MICOS complex subunit MIC60 OS=Saccharomyces cerevisiae (strain ATCC 204508 / S288c) GN=MIC60 PE=1 SV=1
PROKKA_00617	putative GTP-binding protein EngB		SP|P14680|YAK1_YEAST	Dual specificity protein kinase YAK1 OS=Saccharomyces cerevisiae (strain ATCC 204508 / S288c) GN=YAK1 PE=1 SV=1		PROKKA_00660	putative sugar epimerase YhfK		SP|P13181|GAL2_YEAST	Galactose transporter OS=Saccharomyces cerevisiae (strain ATCC 204508 / S288c) GN=GAL2 PE=1 SV=3		PROKKA_00606	Spermidine/putrescine import ATP-binding protein PotA		SP|P14126|RL3_YEAST	60S ribosomal protein L3 OS=Saccharomyces cerevisiae (strain ATCC 204508 / S288c) GN=RPL3 PE=1 SV=4																						sp|P32590|HSP79_YEAST	Heat shock protein homolog SSE2 OS=Saccharomyces cerevisiae (strain ATCC 204508 / S288c) GN=SSE2 PE=1 SV=3					SP|P36421|SYYC_YEAST	Tyrosine--tRNA ligase, cytoplasmic OS=Saccharomyces cerevisiae (strain ATCC 204508 / S288c) GN=TYS1 PE=1 SV=3
PROKKA_00618	ATP-dependent Clp protease ATP-binding subunit ClpX		SP|P14742|GFA1_YEAST	Glutamine--fructose-6-phosphate aminotransferase [isomerizing] OS=Saccharomyces cerevisiae (strain ATCC 204508 / S288c) GN=GFA1 PE=1 SV=4		PROKKA_00661	Elongation factor 4		SP|P13185|KIN1_YEAST	Serine/threonine protein kinase KIN1 OS=Saccharomyces cerevisiae (strain ATCC 204508 / S288c) GN=KIN1 PE=1 SV=3		PROKKA_00607	UDP-N-acetylenolpyruvoylglucosamine reductase		SP|P14306|CPYI_YEAST	Carboxypeptidase Y inhibitor OS=Saccharomyces cerevisiae (strain ATCC 204508 / S288c) GN=TFS1 PE=1 SV=2																						sp|P32599|FIMB_YEAST	Fimbrin OS=Saccharomyces cerevisiae (strain ATCC 204508 / S288c) GN=SAC6 PE=1 SV=1					SP|P37012|PGM2_YEAST	Phosphoglucomutase 2 OS=Saccharomyces cerevisiae (strain ATCC 204508 / S288c) GN=PGM2 PE=1 SV=1
PROKKA_00620	Dihydrofolate reductase		SP|P14743|NMT_YEAST	Glycylpeptide N-tetradecanoyltransferase OS=Saccharomyces cerevisiae (strain ATCC 204508 / S288c) GN=NMT1 PE=1 SV=1		PROKKA_00662	Alpha-acetolactate decarboxylase		SP|P13188|SYQ_YEAST	Glutamine--tRNA ligase OS=Saccharomyces cerevisiae (strain ATCC 204508 / S288c) GN=GLN4 PE=1 SV=2		PROKKA_00609	Homoserine kinase		SP|P14540|ALF_YEAST	Fructose-bisphosphate aldolase OS=Saccharomyces cerevisiae (strain ATCC 204508 / S288c) GN=FBA1 PE=1 SV=3																						sp|P32614|FRDS_YEAST	Fumarate reductase 1 OS=Saccharomyces cerevisiae (strain ATCC 204508 / S288c) GN=FRD1 PE=1 SV=1					SP|P37291|GLYC_YEAST	Serine hydroxymethyltransferase, cytosolic OS=Saccharomyces cerevisiae (strain ATCC 204508 / S288c) GN=SHM2 PE=1 SV=2
PROKKA_00624	Xanthine phosphoribosyltransferase		SP|P14747|PP2B2_YEAST	Serine/threonine-protein phosphatase 2B catalytic subunit A2 OS=Saccharomyces cerevisiae (strain ATCC 204508 / S288c) GN=CMP2 PE=1 SV=2		PROKKA_00664	cobyric acid synthase		SP|P13298|PYRE_YEAST	Orotate phosphoribosyltransferase 1 OS=Saccharomyces cerevisiae (strain ATCC 204508 / S288c) GN=URA5 PE=1 SV=2		PROKKA_00610	Homoserine dehydrogenase		SP|P14680|YAK1_YEAST	Dual specificity protein kinase YAK1 OS=Saccharomyces cerevisiae (strain ATCC 204508 / S288c) GN=YAK1 PE=1 SV=1																						sp|P32775|GLGB_YEAST	1,4-alpha-glucan-branching enzyme OS=Saccharomyces cerevisiae (strain ATCC 204508 / S288c) GN=GLC3 PE=1 SV=2					SP|P37292|GLYM_YEAST	Serine hydroxymethyltransferase, mitochondrial OS=Saccharomyces cerevisiae (strain ATCC 204508 / S288c) GN=SHM1 PE=1 SV=2
PROKKA_00625	GMP reductase		SP|P14832|CYPH_YEAST	Peptidyl-prolyl cis-trans isomerase OS=Saccharomyces cerevisiae (strain ATCC 204508 / S288c) GN=CPR1 PE=1 SV=3		PROKKA_00667	NH(3)-dependent NAD(+) synthetase		SP|P13517|CAPZB_YEAST	F-actin-capping protein subunit beta OS=Saccharomyces cerevisiae (strain ATCC 204508 / S288c) GN=CAP2 PE=1 SV=3		PROKKA_00612	Folylpolyglutamate synthase		SP|P14742|GFA1_YEAST	Glutamine--fructose-6-phosphate aminotransferase [isomerizing] OS=Saccharomyces cerevisiae (strain ATCC 204508 / S288c) GN=GFA1 PE=1 SV=4																						sp|P32799|COX13_YEAST	Cytochrome c oxidase subunit 6A, mitochondrial OS=Saccharomyces cerevisiae (strain ATCC 204508 / S288c) GN=COX13 PE=1 SV=1					SP|P37302|APE3_YEAST	Aminopeptidase Y OS=Saccharomyces cerevisiae (strain ATCC 204508 / S288c) GN=APE3 PE=1 SV=1
PROKKA_00627	putative hydrolase YutF		SP|P14843|AROF_YEAST	Phospho-2-dehydro-3-deoxyheptonate aldolase, phenylalanine-inhibited OS=Saccharomyces cerevisiae (strain ATCC 204508 / S288c) GN=ARO3 PE=1 SV=1		PROKKA_00668	putative acetyltransferase YhhY		SP|P13586|ATC1_YEAST	Calcium-transporting ATPase 1 OS=Saccharomyces cerevisiae (strain ATCC 204508 / S288c) GN=PMR1 PE=1 SV=1		PROKKA_00614	Dihydropteroate synthase		SP|P14747|PP2B2_YEAST	Serine/threonine-protein phosphatase 2B catalytic subunit A2 OS=Saccharomyces cerevisiae (strain ATCC 204508 / S288c) GN=CMP2 PE=1 SV=2																						sp|P32860|NFU1_YEAST	NifU-like protein, mitochondrial OS=Saccharomyces cerevisiae (strain ATCC 204508 / S288c) GN=NFU1 PE=1 SV=2					SP|P38009|PUR92_YEAST	Bifunctional purine biosynthesis protein ADE17 OS=Saccharomyces cerevisiae (strain ATCC 204508 / S288c) GN=ADE17 PE=1 SV=2
PROKKA_00628	Acyl-ACP thioesterase		SP|P14904|AMPL_YEAST	Vacuolar aminopeptidase 1 OS=Saccharomyces cerevisiae (strain ATCC 204508 / S288c) GN=APE1 PE=1 SV=2		PROKKA_00669	Nicotinate phosphoribosyltransferase pncB2		SP|P13663|DHAS_YEAST	Aspartate-semialdehyde dehydrogenase OS=Saccharomyces cerevisiae (strain ATCC 204508 / S288c) GN=HOM2 PE=1 SV=1		PROKKA_00615	GTP cyclohydrolase 1		SP|P14832|CYPH_YEAST	Peptidyl-prolyl cis-trans isomerase OS=Saccharomyces cerevisiae (strain ATCC 204508 / S288c) GN=CPR1 PE=1 SV=3																						sp|P32861|UGPA1_YEAST	UTP--glucose-1-phosphate uridylyltransferase OS=Saccharomyces cerevisiae (strain ATCC 204508 / S288c) GN=UGP1 PE=1 SV=1					SP|P38011|GBLP_YEAST	Guanine nucleotide-binding protein subunit beta-like protein OS=Saccharomyces cerevisiae (strain ATCC 204508 / S288c) GN=ASC1 PE=1 SV=4
PROKKA_00636	Triosephosphate isomerase		SP|P14906|SEC63_YEAST	Protein translocation protein SEC63 OS=Saccharomyces cerevisiae (strain ATCC 204508 / S288c) GN=SEC63 PE=1 SV=2		PROKKA_00674	Glycine--tRNA ligase beta subunit		SP|P13711|ACOX_YEAST	Acyl-coenzyme A oxidase OS=Saccharomyces cerevisiae (strain ATCC 204508 / S288c) GN=POX1 PE=3 SV=2		PROKKA_00617	putative GTP-binding protein EngB		SP|P14843|AROF_YEAST	Phospho-2-dehydro-3-deoxyheptonate aldolase, phenylalanine-inhibited OS=Saccharomyces cerevisiae (strain ATCC 204508 / S288c) GN=ARO3 PE=1 SV=1																						sp|P32891|DLD1_YEAST	D-lactate dehydrogenase [cytochrome] 1, mitochondrial OS=Saccharomyces cerevisiae (strain ATCC 204508 / S288c) GN=DLD1 PE=1 SV=2					SP|P38077|ATPG_YEAST	ATP synthase subunit gamma, mitochondrial OS=Saccharomyces cerevisiae (strain ATCC 204508 / S288c) GN=ATP3 PE=1 SV=1
PROKKA_00642	Riboflavin biosynthesis protein RibF		SP|P14907|NSP1_YEAST	Nucleoporin NSP1 OS=Saccharomyces cerevisiae (strain ATCC 204508 / S288c) GN=NSP1 PE=1 SV=1		PROKKA_00675	Glycine--tRNA ligase alpha subunit		SP|P14020|DPM1_YEAST	Dolichol-phosphate mannosyltransferase OS=Saccharomyces cerevisiae (strain ATCC 204508 / S288c) GN=DPM1 PE=1 SV=3		PROKKA_00618	ATP-dependent Clp protease ATP-binding subunit ClpX		SP|P14904|AMPL_YEAST	Vacuolar aminopeptidase 1 OS=Saccharomyces cerevisiae (strain ATCC 204508 / S288c) GN=APE1 PE=1 SV=2																						sp|P32915|SC61A_YEAST	Protein transport protein SEC61 OS=Saccharomyces cerevisiae (strain ATCC 204508 / S288c) GN=SEC61 PE=1 SV=1					SP|P38088|SYG_YEAST	Glycine--tRNA ligase 1, mitochondrial OS=Saccharomyces cerevisiae (strain ATCC 204508 / S288c) GN=GRS1 PE=1 SV=3
PROKKA_00644	hypothetical protein		SP|P15019|TAL1_YEAST	Transaldolase OS=Saccharomyces cerevisiae (strain ATCC 204508 / S288c) GN=TAL1 PE=1 SV=4		PROKKA_00685	PhoH-like protein		SP|P14065|GCY1_YEAST	Glycerol 2-dehydrogenase (NADP(+)) OS=Saccharomyces cerevisiae (strain ATCC 204508 / S288c) GN=GCY1 PE=1 SV=1		PROKKA_00620	Dihydrofolate reductase		SP|P14906|SEC63_YEAST	Protein translocation protein SEC63 OS=Saccharomyces cerevisiae (strain ATCC 204508 / S288c) GN=SEC63 PE=1 SV=2																						sp|P33298|PRS6B_YEAST	26S protease regulatory subunit 6B homolog OS=Saccharomyces cerevisiae (strain ATCC 204508 / S288c) GN=RPT3 PE=1 SV=2					SP|P38115|ARA1_YEAST	D-arabinose dehydrogenase [NAD(P)+] heavy chain OS=Saccharomyces cerevisiae (strain ATCC 204508 / S288c) GN=ARA1 PE=1 SV=1
PROKKA_00649	ATP-dependent DNA helicase PcrA		SP|P15108|HSC82_YEAST	ATP-dependent molecular chaperone HSC82 OS=Saccharomyces cerevisiae (strain ATCC 204508 / S288c) GN=HSC82 PE=1 SV=4		PROKKA_00687	50S ribosomal protein L27		SP|P14120|RL30_YEAST	60S ribosomal protein L30 OS=Saccharomyces cerevisiae (strain ATCC 204508 / S288c) GN=RPL30 PE=1 SV=3		PROKKA_00624	Xanthine phosphoribosyltransferase		SP|P14907|NSP1_YEAST	Nucleoporin NSP1 OS=Saccharomyces cerevisiae (strain ATCC 204508 / S288c) GN=NSP1 PE=1 SV=1																						sp|P33299|PRS7_YEAST	26S protease regulatory subunit 7 homolog OS=Saccharomyces cerevisiae (strain ATCC 204508 / S288c) GN=RPT1 PE=1 SV=1					SP|P38219|OLA1_YEAST	Obg-like ATPase 1 OS=Saccharomyces cerevisiae (strain ATCC 204508 / S288c) GN=OLA1 PE=1 SV=1
PROKKA_00656	Sortase family protein		SP|P15180|SYKC_YEAST	Lysine--tRNA ligase, cytoplasmic OS=Saccharomyces cerevisiae (strain ATCC 204508 / S288c) GN=KRS1 PE=1 SV=2		PROKKA_00689	50S ribosomal protein L21		SP|P14126|RL3_YEAST	60S ribosomal protein L3 OS=Saccharomyces cerevisiae (strain ATCC 204508 / S288c) GN=RPL3 PE=1 SV=4		PROKKA_00625	GMP reductase		SP|P15019|TAL1_YEAST	Transaldolase OS=Saccharomyces cerevisiae (strain ATCC 204508 / S288c) GN=TAL1 PE=1 SV=4																						sp|P33315|TKT2_YEAST	Transketolase 2 OS=Saccharomyces cerevisiae (strain ATCC 204508 / S288c) GN=TKL2 PE=1 SV=1					SP|P38249|EIF3A_YEAST	Eukaryotic translation initiation factor 3 subunit A OS=Saccharomyces cerevisiae (strain ATCC 204508 / S288c) GN=RPG1 PE=1 SV=1
PROKKA_00658	DNA gyrase subunit A		SP|P15202|CATA_YEAST	Peroxisomal catalase A OS=Saccharomyces cerevisiae (strain ATCC 204508 / S288c) GN=CTA1 PE=1 SV=1		PROKKA_00692	HD domain protein		SP|P14306|CPYI_YEAST	Carboxypeptidase Y inhibitor OS=Saccharomyces cerevisiae (strain ATCC 204508 / S288c) GN=TFS1 PE=1 SV=2		PROKKA_00627	putative hydrolase YutF		SP|P15108|HSC82_YEAST	ATP-dependent molecular chaperone HSC82 OS=Saccharomyces cerevisiae (strain ATCC 204508 / S288c) GN=HSC82 PE=1 SV=4																						sp|P33327|DHE2_YEAST	NAD-specific glutamate dehydrogenase OS=Saccharomyces cerevisiae (strain ATCC 204508 / S288c) GN=GDH2 PE=1 SV=1					SP|P38427|TSL1_YEAST	Trehalose synthase complex regulatory subunit TSL1 OS=Saccharomyces cerevisiae (strain ATCC 204508 / S288c) GN=TSL1 PE=1 SV=1
PROKKA_00660	putative sugar epimerase YhfK		SP|P15274|AMPD_YEAST	AMP deaminase OS=Saccharomyces cerevisiae (strain ATCC 204508 / S288c) GN=AMD1 PE=1 SV=2		PROKKA_00693	Putative phosphatase		SP|P14540|ALF_YEAST	Fructose-bisphosphate aldolase OS=Saccharomyces cerevisiae (strain ATCC 204508 / S288c) GN=FBA1 PE=1 SV=3		PROKKA_00628	Acyl-ACP thioesterase		SP|P15180|SYKC_YEAST	Lysine--tRNA ligase, cytoplasmic OS=Saccharomyces cerevisiae (strain ATCC 204508 / S288c) GN=KRS1 PE=1 SV=2																						sp|P33416|HSP78_YEAST	Heat shock protein 78, mitochondrial OS=Saccharomyces cerevisiae (strain ATCC 204508 / S288c) GN=HSP78 PE=1 SV=2					SP|P38624|PSB1_YEAST	Proteasome subunit beta type-1 OS=Saccharomyces cerevisiae (strain ATCC 204508 / S288c) GN=PRE3 PE=1 SV=2
PROKKA_00661	Elongation factor 4		SP|P15303|SEC23_YEAST	Protein transport protein SEC23 OS=Saccharomyces cerevisiae (strain ATCC 204508 / S288c) GN=SEC23 PE=1 SV=1		PROKKA_00694	hypothetical protein		SP|P14680|YAK1_YEAST	Dual specificity protein kinase YAK1 OS=Saccharomyces cerevisiae (strain ATCC 204508 / S288c) GN=YAK1 PE=1 SV=1		PROKKA_00636	Triosephosphate isomerase		SP|P15274|AMPD_YEAST	AMP deaminase OS=Saccharomyces cerevisiae (strain ATCC 204508 / S288c) GN=AMD1 PE=1 SV=2																						sp|P33767|OSTB_YEAST	Dolichyl-diphosphooligosaccharide--protein glycosyltransferase subunit WBP1 OS=Saccharomyces cerevisiae (strain ATCC 204508 / S288c) GN=WBP1 PE=1 SV=1					SP|P38625|GUAA_YEAST	GMP synthase [glutamine-hydrolyzing] OS=Saccharomyces cerevisiae (strain ATCC 204508 / S288c) GN=GUA1 PE=1 SV=4
PROKKA_00662	Alpha-acetolactate decarboxylase		SP|P15367|SEC11_YEAST	Signal peptidase complex catalytic subunit SEC11 OS=Saccharomyces cerevisiae (strain ATCC 204508 / S288c) GN=SEC11 PE=1 SV=2		PROKKA_00695	Putative GTP cyclohydrolase 1 type 2		SP|P14742|GFA1_YEAST	Glutamine--fructose-6-phosphate aminotransferase [isomerizing] OS=Saccharomyces cerevisiae (strain ATCC 204508 / S288c) GN=GFA1 PE=1 SV=4		PROKKA_00642	Riboflavin biosynthesis protein RibF		SP|P15303|SEC23_YEAST	Protein transport protein SEC23 OS=Saccharomyces cerevisiae (strain ATCC 204508 / S288c) GN=SEC23 PE=1 SV=1																						sp|P34223|UBX1_YEAST	UBX domain-containing protein 1 OS=Saccharomyces cerevisiae (strain ATCC 204508 / S288c) GN=SHP1 PE=1 SV=1					SP|P38627|URA8_YEAST	CTP synthase 2 OS=Saccharomyces cerevisiae (strain ATCC 204508 / S288c) GN=URA8 PE=1 SV=4
PROKKA_00663	UDP-N-acetylmuramate--L-alanine ligase		SP|P15424|MS116_YEAST	ATP-dependent RNA helicase MSS116, mitochondrial OS=Saccharomyces cerevisiae (strain ATCC 204508 / S288c) GN=MSS116 PE=1 SV=1		PROKKA_00700	Dihydroorotase		SP|P14743|NMT_YEAST	Glycylpeptide N-tetradecanoyltransferase OS=Saccharomyces cerevisiae (strain ATCC 204508 / S288c) GN=NMT1 PE=1 SV=1		PROKKA_00644	hypothetical protein		SP|P15367|SEC11_YEAST	Signal peptidase complex catalytic subunit SEC11 OS=Saccharomyces cerevisiae (strain ATCC 204508 / S288c) GN=SEC11 PE=1 SV=2																						sp|P34227|PRX1_YEAST	Mitochondrial peroxiredoxin PRX1 OS=Saccharomyces cerevisiae (strain ATCC 204508 / S288c) GN=PRX1 PE=1 SV=1					SP|P38687|SRP68_YEAST	Signal recognition particle subunit SRP68 OS=Saccharomyces cerevisiae (strain ATCC 204508 / S288c) GN=SRP68 PE=1 SV=1
PROKKA_00667	NH(3)-dependent NAD(+) synthetase		SP|P15454|KGUA_YEAST	Guanylate kinase OS=Saccharomyces cerevisiae (strain ATCC 204508 / S288c) GN=GUK1 PE=1 SV=2		PROKKA_00701	Orotate phosphoribosyltransferase		SP|P14747|PP2B2_YEAST	Serine/threonine-protein phosphatase 2B catalytic subunit A2 OS=Saccharomyces cerevisiae (strain ATCC 204508 / S288c) GN=CMP2 PE=1 SV=2		PROKKA_00649	ATP-dependent DNA helicase PcrA		SP|P15424|MS116_YEAST	ATP-dependent RNA helicase MSS116, mitochondrial OS=Saccharomyces cerevisiae (strain ATCC 204508 / S288c) GN=MSS116 PE=1 SV=1																						sp|P34730|BMH2_YEAST	Protein BMH2 OS=Saccharomyces cerevisiae (strain ATCC 204508 / S288c) GN=BMH2 PE=1 SV=3					SP|P38701|RS20_YEAST	40S ribosomal protein S20 OS=Saccharomyces cerevisiae (strain ATCC 204508 / S288c) GN=RPS20 PE=1 SV=3
PROKKA_00668	putative acetyltransferase YhhY		SP|P15565|TRM1_YEAST	tRNA (guanine(26)-N(2))-dimethyltransferase, mitochondrial OS=Saccharomyces cerevisiae (strain ATCC 204508 / S288c) GN=TRM1 PE=1 SV=1		PROKKA_00711	Thymidylate synthase		SP|P14832|CYPH_YEAST	Peptidyl-prolyl cis-trans isomerase OS=Saccharomyces cerevisiae (strain ATCC 204508 / S288c) GN=CPR1 PE=1 SV=3		PROKKA_00656	Sortase family protein		SP|P15454|KGUA_YEAST	Guanylate kinase OS=Saccharomyces cerevisiae (strain ATCC 204508 / S288c) GN=GUK1 PE=1 SV=2																						sp|P34760|TSA1_YEAST	Peroxiredoxin TSA1 OS=Saccharomyces cerevisiae (strain ATCC 204508 / S288c) GN=TSA1 PE=1 SV=3					SP|P38707|SYNC_YEAST	Asparagine--tRNA ligase, cytoplasmic OS=Saccharomyces cerevisiae (strain ATCC 204508 / S288c) GN=DED81 PE=1 SV=1
PROKKA_00669	Nicotinate phosphoribosyltransferase pncB2		SP|P15624|SYFB_YEAST	Phenylalanine--tRNA ligase beta subunit OS=Saccharomyces cerevisiae (strain ATCC 204508 / S288c) GN=FRS1 PE=1 SV=3		PROKKA_00719	Phosphoribosylaminoimidazole-succinocarboxamide synthase		SP|P14843|AROF_YEAST	Phospho-2-dehydro-3-deoxyheptonate aldolase, phenylalanine-inhibited OS=Saccharomyces cerevisiae (strain ATCC 204508 / S288c) GN=ARO3 PE=1 SV=1		PROKKA_00658	DNA gyrase subunit A		SP|P15565|TRM1_YEAST	tRNA (guanine(26)-N(2))-dimethyltransferase, mitochondrial OS=Saccharomyces cerevisiae (strain ATCC 204508 / S288c) GN=TRM1 PE=1 SV=1																						sp|P35191|MDJ1_YEAST	DnaJ homolog 1, mitochondrial OS=Saccharomyces cerevisiae (strain ATCC 204508 / S288c) GN=MDJ1 PE=1 SV=1					SP|P38720|6PGD1_YEAST	6-phosphogluconate dehydrogenase, decarboxylating 1 OS=Saccharomyces cerevisiae (strain ATCC 204508 / S288c) GN=GND1 PE=1 SV=1
PROKKA_00674	Glycine--tRNA ligase beta subunit		SP|P15625|SYFA_YEAST	Phenylalanine--tRNA ligase alpha subunit OS=Saccharomyces cerevisiae (strain ATCC 204508 / S288c) GN=FRS2 PE=1 SV=3		PROKKA_00720	phosphoribosylformylglycinamidine synthase subunit PurS		SP|P14904|AMPL_YEAST	Vacuolar aminopeptidase 1 OS=Saccharomyces cerevisiae (strain ATCC 204508 / S288c) GN=APE1 PE=1 SV=2		PROKKA_00660	putative sugar epimerase YhfK		SP|P15624|SYFB_YEAST	Phenylalanine--tRNA ligase beta subunit OS=Saccharomyces cerevisiae (strain ATCC 204508 / S288c) GN=FRS1 PE=1 SV=3																						sp|P35723|YET1_YEAST	Endoplasmic reticulum transmembrane protein 1 OS=Saccharomyces cerevisiae (strain ATCC 204508 / S288c) GN=YET1 PE=1 SV=2					SP|P38788|SSZ1_YEAST	Ribosome-associated complex subunit SSZ1 OS=Saccharomyces cerevisiae (strain ATCC 204508 / S288c) GN=SSZ1 PE=1 SV=2
PROKKA_00675	Glycine--tRNA ligase alpha subunit		SP|P15646|FBRL_YEAST	rRNA 2'-O-methyltransferase fibrillarin OS=Saccharomyces cerevisiae (strain ATCC 204508 / S288c) GN=NOP1 PE=1 SV=1		PROKKA_00722	Phosphoribosylformylglycinamidine synthase 2		SP|P14906|SEC63_YEAST	Protein translocation protein SEC63 OS=Saccharomyces cerevisiae (strain ATCC 204508 / S288c) GN=SEC63 PE=1 SV=2		PROKKA_00661	Elongation factor 4		SP|P15625|SYFA_YEAST	Phenylalanine--tRNA ligase alpha subunit OS=Saccharomyces cerevisiae (strain ATCC 204508 / S288c) GN=FRS2 PE=1 SV=3																						sp|P35844|KES1_YEAST	Oxysterol-binding protein homolog 4 OS=Saccharomyces cerevisiae (strain ATCC 204508 / S288c) GN=KES1 PE=1 SV=1					SP|P38879|NACA_YEAST	Nascent polypeptide-associated complex subunit alpha OS=Saccharomyces cerevisiae (strain ATCC 204508 / S288c) GN=EGD2 PE=1 SV=3
PROKKA_00685	PhoH-like protein		SP|P15700|KCY_YEAST	Uridylate kinase OS=Saccharomyces cerevisiae (strain ATCC 204508 / S288c) GN=URA6 PE=1 SV=1		PROKKA_00723	NADP-dependent 3-hydroxy acid dehydrogenase YdfG		SP|P14907|NSP1_YEAST	Nucleoporin NSP1 OS=Saccharomyces cerevisiae (strain ATCC 204508 / S288c) GN=NSP1 PE=1 SV=1		PROKKA_00662	Alpha-acetolactate decarboxylase		SP|P15646|FBRL_YEAST	rRNA 2'-O-methyltransferase fibrillarin OS=Saccharomyces cerevisiae (strain ATCC 204508 / S288c) GN=NOP1 PE=1 SV=1																						sp|P36008|EF1G2_YEAST	Elongation factor 1-gamma 2 OS=Saccharomyces cerevisiae (strain ATCC 204508 / S288c) GN=TEF4 PE=1 SV=1					SP|P38885|AIM46_YEAST	Altered inheritance of mitochondria protein 46, mitochondrial OS=Saccharomyces cerevisiae (strain ATCC 204508 / S288c) GN=AIM46 PE=1 SV=1
PROKKA_00687	50S ribosomal protein L27		SP|P15703|BGL2_YEAST	Glucan 1,3-beta-glucosidase OS=Saccharomyces cerevisiae (strain ATCC 204508 / S288c) GN=BGL2 PE=1 SV=1		PROKKA_00724	Amidophosphoribosyltransferase precursor		SP|P15019|TAL1_YEAST	Transaldolase OS=Saccharomyces cerevisiae (strain ATCC 204508 / S288c) GN=TAL1 PE=1 SV=4		PROKKA_00663	UDP-N-acetylmuramate--L-alanine ligase		SP|P15700|KCY_YEAST	Uridylate kinase OS=Saccharomyces cerevisiae (strain ATCC 204508 / S288c) GN=URA6 PE=1 SV=1																						sp|P36010|NDK_YEAST	Nucleoside diphosphate kinase OS=Saccharomyces cerevisiae (strain ATCC 204508 / S288c) GN=YNK1 PE=1 SV=1					SP|P38910|CH10_YEAST	10 kDa heat shock protein, mitochondrial OS=Saccharomyces cerevisiae (strain ATCC 204508 / S288c) GN=HSP10 PE=1 SV=1
PROKKA_00689	50S ribosomal protein L21		SP|P15705|STI1_YEAST	Heat shock protein STI1 OS=Saccharomyces cerevisiae (strain ATCC 204508 / S288c) GN=STI1 PE=1 SV=1		PROKKA_00727	Chaperone protein ClpB		SP|P15108|HSC82_YEAST	ATP-dependent molecular chaperone HSC82 OS=Saccharomyces cerevisiae (strain ATCC 204508 / S288c) GN=HSC82 PE=1 SV=4		PROKKA_00667	NH(3)-dependent NAD(+) synthetase		SP|P15703|BGL2_YEAST	Glucan 1,3-beta-glucosidase OS=Saccharomyces cerevisiae (strain ATCC 204508 / S288c) GN=BGL2 PE=1 SV=1																						sp|P36112|MIC60_YEAST	MICOS complex subunit MIC60 OS=Saccharomyces cerevisiae (strain ATCC 204508 / S288c) GN=MIC60 PE=1 SV=1					SP|P38972|PUR4_YEAST	Phosphoribosylformylglycinamidine synthase OS=Saccharomyces cerevisiae (strain ATCC 204508 / S288c) GN=ADE6 PE=1 SV=2
PROKKA_00692	HD domain protein		SP|P15790|CSK21_YEAST	Casein kinase II subunit alpha OS=Saccharomyces cerevisiae (strain ATCC 204508 / S288c) GN=CKA1 PE=1 SV=1		PROKKA_00734	Hypoxanthine-guanine phosphoribosyltransferase		SP|P15179|SYDM_YEAST	Aspartate--tRNA ligase, mitochondrial OS=Saccharomyces cerevisiae (strain ATCC 204508 / S288c) GN=MSD1 PE=1 SV=1		PROKKA_00668	putative acetyltransferase YhhY		SP|P15705|STI1_YEAST	Heat shock protein STI1 OS=Saccharomyces cerevisiae (strain ATCC 204508 / S288c) GN=STI1 PE=1 SV=1																						sp|P37012|PGM2_YEAST	Phosphoglucomutase 2 OS=Saccharomyces cerevisiae (strain ATCC 204508 / S288c) GN=PGM2 PE=1 SV=1					SP|P38998|LYS1_YEAST	Saccharopine dehydrogenase [NAD(+), L-lysine-forming] OS=Saccharomyces cerevisiae (strain ATCC 204508 / S288c) GN=LYS1 PE=1 SV=3
PROKKA_00693	Putative phosphatase		SP|P15873|PCNA_YEAST	Proliferating cell nuclear antigen OS=Saccharomyces cerevisiae (strain ATCC 204508 / S288c) GN=POL30 PE=1 SV=1		PROKKA_00735	Bifunctional purine biosynthesis protein PurH		SP|P15180|SYKC_YEAST	Lysine--tRNA ligase, cytoplasmic OS=Saccharomyces cerevisiae (strain ATCC 204508 / S288c) GN=KRS1 PE=1 SV=2		PROKKA_00669	Nicotinate phosphoribosyltransferase pncB2		SP|P15873|PCNA_YEAST	Proliferating cell nuclear antigen OS=Saccharomyces cerevisiae (strain ATCC 204508 / S288c) GN=POL30 PE=1 SV=1																						sp|P37291|GLYC_YEAST	Serine hydroxymethyltransferase, cytosolic OS=Saccharomyces cerevisiae (strain ATCC 204508 / S288c) GN=SHM2 PE=1 SV=2					SP|P38999|LYS9_YEAST	Saccharopine dehydrogenase [NADP(+), L-glutamate-forming] OS=Saccharomyces cerevisiae (strain ATCC 204508 / S288c) GN=LYS9 PE=1 SV=1
PROKKA_00694	hypothetical protein		SP|P15891|ABP1_YEAST	Actin-binding protein OS=Saccharomyces cerevisiae (strain ATCC 204508 / S288c) GN=ABP1 PE=1 SV=4		PROKKA_00739	Phosphoribosylamine--glycine ligase		SP|P15202|CATA_YEAST	Peroxisomal catalase A OS=Saccharomyces cerevisiae (strain ATCC 204508 / S288c) GN=CTA1 PE=1 SV=1		PROKKA_00674	Glycine--tRNA ligase beta subunit		SP|P15891|ABP1_YEAST	Actin-binding protein OS=Saccharomyces cerevisiae (strain ATCC 204508 / S288c) GN=ABP1 PE=1 SV=4																						sp|P37292|GLYM_YEAST	Serine hydroxymethyltransferase, mitochondrial OS=Saccharomyces cerevisiae (strain ATCC 204508 / S288c) GN=SHM1 PE=1 SV=2					SP|P39007|STT3_YEAST	Dolichyl-diphosphooligosaccharide--protein glycosyltransferase subunit STT3 OS=Saccharomyces cerevisiae (strain ATCC 204508 / S288c) GN=STT3 PE=1 SV=2
PROKKA_00695	Putative GTP cyclohydrolase 1 type 2		SP|P15992|HSP26_YEAST	Heat shock protein 26 OS=Saccharomyces cerevisiae (strain ATCC 204508 / S288c) GN=HSP26 PE=1 SV=3		PROKKA_00741	N5-carboxyaminoimidazole ribonucleotide synthase		SP|P15274|AMPD_YEAST	AMP deaminase OS=Saccharomyces cerevisiae (strain ATCC 204508 / S288c) GN=AMD1 PE=1 SV=2		PROKKA_00675	Glycine--tRNA ligase alpha subunit		SP|P15992|HSP26_YEAST	Heat shock protein 26 OS=Saccharomyces cerevisiae (strain ATCC 204508 / S288c) GN=HSP26 PE=1 SV=3																						sp|P38009|PUR92_YEAST	Bifunctional purine biosynthesis protein ADE17 OS=Saccharomyces cerevisiae (strain ATCC 204508 / S288c) GN=ADE17 PE=1 SV=2					SP|P39522|ILV3_YEAST	Dihydroxy-acid dehydratase, mitochondrial OS=Saccharomyces cerevisiae (strain ATCC 204508 / S288c) GN=ILV3 PE=1 SV=2
PROKKA_00700	Dihydroorotase		SP|P16120|THRC_YEAST	Threonine synthase OS=Saccharomyces cerevisiae (strain ATCC 204508 / S288c) GN=THR4 PE=1 SV=1		PROKKA_00752	Xylulose-5-phosphate phosphoketolase		SP|P15303|SEC23_YEAST	Protein transport protein SEC23 OS=Saccharomyces cerevisiae (strain ATCC 204508 / S288c) GN=SEC23 PE=1 SV=1		PROKKA_00685	PhoH-like protein		SP|P16120|THRC_YEAST	Threonine synthase OS=Saccharomyces cerevisiae (strain ATCC 204508 / S288c) GN=THR4 PE=1 SV=1																						sp|P38011|GBLP_YEAST	Guanine nucleotide-binding protein subunit beta-like protein OS=Saccharomyces cerevisiae (strain ATCC 204508 / S288c) GN=ASC1 PE=1 SV=4					SP|P39533|ACON2_YEAST	Homocitrate dehydratase, mitochondrial OS=Saccharomyces cerevisiae (strain ATCC 204508 / S288c) GN=ACO2 PE=1 SV=1
PROKKA_00701	Orotate phosphoribosyltransferase		SP|P16140|VATB_YEAST	V-type proton ATPase subunit B OS=Saccharomyces cerevisiae (strain ATCC 204508 / S288c) GN=VMA2 PE=1 SV=2		PROKKA_00767	GMP synthase [glutamine-hydrolyzing]		SP|P15367|SEC11_YEAST	Signal peptidase complex catalytic subunit SEC11 OS=Saccharomyces cerevisiae (strain ATCC 204508 / S288c) GN=SEC11 PE=1 SV=2		PROKKA_00687	50S ribosomal protein L27		SP|P16140|VATB_YEAST	V-type proton ATPase subunit B OS=Saccharomyces cerevisiae (strain ATCC 204508 / S288c) GN=VMA2 PE=1 SV=2																						sp|P38013|AHP1_YEAST	Peroxiredoxin type-2 OS=Saccharomyces cerevisiae (strain ATCC 204508 / S288c) GN=AHP1 PE=1 SV=4					SP|P39676|FHP_YEAST	Flavohemoprotein OS=Saccharomyces cerevisiae (strain ATCC 204508 / S288c) GN=YHB1 PE=1 SV=2
PROKKA_00711	Thymidylate synthase		SP|P16387|ODPA_YEAST	Pyruvate dehydrogenase E1 component subunit alpha, mitochondrial OS=Saccharomyces cerevisiae (strain ATCC 204508 / S288c) GN=PDA1 PE=1 SV=2		PROKKA_00771	transcriptional regulator SlyA		SP|P15424|MS116_YEAST	ATP-dependent RNA helicase MSS116, mitochondrial OS=Saccharomyces cerevisiae (strain ATCC 204508 / S288c) GN=MSS116 PE=1 SV=1		PROKKA_00689	50S ribosomal protein L21		SP|P16387|ODPA_YEAST	Pyruvate dehydrogenase E1 component subunit alpha, mitochondrial OS=Saccharomyces cerevisiae (strain ATCC 204508 / S288c) GN=PDA1 PE=1 SV=2																						sp|P38061|RL32_YEAST	60S ribosomal protein L32 OS=Saccharomyces cerevisiae (strain ATCC 204508 / S288c) GN=RPL32 PE=1 SV=1					SP|P39714|BDH1_YEAST	(R,R)-butanediol dehydrogenase OS=Saccharomyces cerevisiae (strain ATCC 204508 / S288c) GN=BDH1 PE=1 SV=2
PROKKA_00719	Phosphoribosylaminoimidazole-succinocarboxamide synthase		SP|P16451|ODPX_YEAST	Pyruvate dehydrogenase complex protein X component, mitochondrial OS=Saccharomyces cerevisiae (strain ATCC 204508 / S288c) GN=PDX1 PE=1 SV=1		PROKKA_00773	Serine 3-dehydrogenase		SP|P15454|KGUA_YEAST	Guanylate kinase OS=Saccharomyces cerevisiae (strain ATCC 204508 / S288c) GN=GUK1 PE=1 SV=2		PROKKA_00692	HD domain protein		SP|P16451|ODPX_YEAST	Pyruvate dehydrogenase complex protein X component, mitochondrial OS=Saccharomyces cerevisiae (strain ATCC 204508 / S288c) GN=PDX1 PE=1 SV=1																						sp|P38071|ETR1_YEAST	Enoyl-[acyl-carrier protein] reductase [NADPH, B-specific], mitochondrial OS=Saccharomyces cerevisiae (strain ATCC 204508 / S288c) GN=ETR1 PE=1 SV=3					SP|P39954|SAHH_YEAST	Adenosylhomocysteinase OS=Saccharomyces cerevisiae (strain ATCC 204508 / S288c) GN=SAH1 PE=1 SV=1
PROKKA_00720	phosphoribosylformylglycinamidine synthase subunit PurS		SP|P16474|GRP78_YEAST	78 kDa glucose-regulated protein homolog OS=Saccharomyces cerevisiae (strain ATCC 204508 / S288c) GN=KAR2 PE=1 SV=1		PROKKA_00780	ubiquinone/menaquinone biosynthesis methyltransferase		SP|P15496|IDI1_YEAST	Isopentenyl-diphosphate Delta-isomerase OS=Saccharomyces cerevisiae (strain ATCC 204508 / S288c) GN=IDI1 PE=1 SV=2		PROKKA_00693	Putative phosphatase		SP|P16474|GRP78_YEAST	78 kDa glucose-regulated protein homolog OS=Saccharomyces cerevisiae (strain ATCC 204508 / S288c) GN=KAR2 PE=1 SV=1																						sp|P38075|PDX3_YEAST	Pyridoxamine 5'-phosphate oxidase OS=Saccharomyces cerevisiae (strain ATCC 204508 / S288c) GN=PDX3 PE=1 SV=1					SP|P39968|VAC8_YEAST	Vacuolar protein 8 OS=Saccharomyces cerevisiae (strain ATCC 204508 / S288c) GN=VAC8 PE=1 SV=3
PROKKA_00722	Phosphoribosylformylglycinamidine synthase 2		SP|P16521|EF3A_YEAST	Elongation factor 3A OS=Saccharomyces cerevisiae (strain ATCC 204508 / S288c) GN=YEF3 PE=1 SV=4		PROKKA_00784	Anthranilate synthase component 1		SP|P15565|TRM1_YEAST	tRNA (guanine(26)-N(2))-dimethyltransferase, mitochondrial OS=Saccharomyces cerevisiae (strain ATCC 204508 / S288c) GN=TRM1 PE=1 SV=1		PROKKA_00694	hypothetical protein		SP|P16521|EF3A_YEAST	Elongation factor 3A OS=Saccharomyces cerevisiae (strain ATCC 204508 / S288c) GN=YEF3 PE=1 SV=4																						sp|P38077|ATPG_YEAST	ATP synthase subunit gamma, mitochondrial OS=Saccharomyces cerevisiae (strain ATCC 204508 / S288c) GN=ATP3 PE=1 SV=1					SP|P40024|ARB1_YEAST	ABC transporter ATP-binding protein ARB1 OS=Saccharomyces cerevisiae (strain ATCC 204508 / S288c) GN=ARB1 PE=1 SV=1
PROKKA_00723	NADP-dependent 3-hydroxy acid dehydrogenase YdfG		SP|P16547|OM45_YEAST	Mitochondrial outer membrane protein OM45 OS=Saccharomyces cerevisiae (strain ATCC 204508 / S288c) GN=OM45 PE=1 SV=2		PROKKA_00785	Aminodeoxychorismate/anthranilate synthase component 2		SP|P15624|SYFB_YEAST	Phenylalanine--tRNA ligase beta subunit OS=Saccharomyces cerevisiae (strain ATCC 204508 / S288c) GN=FRS1 PE=1 SV=3		PROKKA_00695	Putative GTP cyclohydrolase 1 type 2		SP|P16547|OM45_YEAST	Mitochondrial outer membrane protein OM45 OS=Saccharomyces cerevisiae (strain ATCC 204508 / S288c) GN=OM45 PE=1 SV=2																						sp|P38088|SYG_YEAST	Glycine--tRNA ligase 1, mitochondrial OS=Saccharomyces cerevisiae (strain ATCC 204508 / S288c) GN=GRS1 PE=1 SV=3					SP|P40054|SERA_YEAST	D-3-phosphoglycerate dehydrogenase 1 OS=Saccharomyces cerevisiae (strain ATCC 204508 / S288c) GN=SER3 PE=1 SV=1
PROKKA_00724	Amidophosphoribosyltransferase precursor		SP|P16603|NCPR_YEAST	NADPH--cytochrome P450 reductase OS=Saccharomyces cerevisiae (strain ATCC 204508 / S288c) GN=NCP1 PE=1 SV=3		PROKKA_00786	Anthranilate phosphoribosyltransferase 2		SP|P15625|SYFA_YEAST	Phenylalanine--tRNA ligase alpha subunit OS=Saccharomyces cerevisiae (strain ATCC 204508 / S288c) GN=FRS2 PE=1 SV=3		PROKKA_00700	Dihydroorotase		SP|P16550|APA1_YEAST	Protein APA1 OS=Saccharomyces cerevisiae (strain ATCC 204508 / S288c) GN=APA1 PE=1 SV=4																						sp|P38115|ARA1_YEAST	D-arabinose dehydrogenase [NAD(P)+] heavy chain OS=Saccharomyces cerevisiae (strain ATCC 204508 / S288c) GN=ARA1 PE=1 SV=1					SP|P40185|MMF1_YEAST	Protein MMF1, mitochondrial OS=Saccharomyces cerevisiae (strain ATCC 204508 / S288c) GN=MMF1 PE=1 SV=1
PROKKA_00725	hypothetical protein		SP|P16622|HEMH_YEAST	Ferrochelatase, mitochondrial OS=Saccharomyces cerevisiae (strain ATCC 204508 / S288c) GN=HEM15 PE=1 SV=1		PROKKA_00787	Indole-3-glycerol phosphate synthase		SP|P15646|FBRL_YEAST	rRNA 2'-O-methyltransferase fibrillarin OS=Saccharomyces cerevisiae (strain ATCC 204508 / S288c) GN=NOP1 PE=1 SV=1		PROKKA_00701	Orotate phosphoribosyltransferase		SP|P16603|NCPR_YEAST	NADPH--cytochrome P450 reductase OS=Saccharomyces cerevisiae (strain ATCC 204508 / S288c) GN=NCP1 PE=1 SV=3																						sp|P38219|OLA1_YEAST	Obg-like ATPase 1 OS=Saccharomyces cerevisiae (strain ATCC 204508 / S288c) GN=OLA1 PE=1 SV=1					SP|P40215|NDH1_YEAST	External NADH-ubiquinone oxidoreductase 1, mitochondrial OS=Saccharomyces cerevisiae (strain ATCC 204508 / S288c) GN=NDE1 PE=1 SV=1
PROKKA_00727	Chaperone protein ClpB		SP|P16649|TUP1_YEAST	General transcriptional corepressor TUP1 OS=Saccharomyces cerevisiae (strain ATCC 204508 / S288c) GN=TUP1 PE=1 SV=2		PROKKA_00788	N-(5'-phosphoribosyl)anthranilate isomerase		SP|P15700|KCY_YEAST	Uridylate kinase OS=Saccharomyces cerevisiae (strain ATCC 204508 / S288c) GN=URA6 PE=1 SV=1		PROKKA_00711	Thymidylate synthase		SP|P16622|HEMH_YEAST	Ferrochelatase, mitochondrial OS=Saccharomyces cerevisiae (strain ATCC 204508 / S288c) GN=HEM15 PE=1 SV=1																						sp|P38616|YGP1_YEAST	Protein YGP1 OS=Saccharomyces cerevisiae (strain ATCC 204508 / S288c) GN=YGP1 PE=1 SV=2					SP|P40495|LYS12_YEAST	Homoisocitrate dehydrogenase, mitochondrial OS=Saccharomyces cerevisiae (strain ATCC 204508 / S288c) GN=LYS12 PE=1 SV=1
PROKKA_00729	Phosphoribosylformylglycinamidine cyclo-ligase		SP|P16861|PFKA1_YEAST	ATP-dependent 6-phosphofructokinase subunit alpha OS=Saccharomyces cerevisiae (strain ATCC 204508 / S288c) GN=PFK1 PE=1 SV=1		PROKKA_00790	Tryptophan synthase beta chain		SP|P15703|BGL2_YEAST	Glucan 1,3-beta-glucosidase OS=Saccharomyces cerevisiae (strain ATCC 204508 / S288c) GN=BGL2 PE=1 SV=1		PROKKA_00719	Phosphoribosylaminoimidazole-succinocarboxamide synthase		SP|P16649|TUP1_YEAST	General transcriptional corepressor TUP1 OS=Saccharomyces cerevisiae (strain ATCC 204508 / S288c) GN=TUP1 PE=1 SV=2																						sp|P38625|GUAA_YEAST	GMP synthase [glutamine-hydrolyzing] OS=Saccharomyces cerevisiae (strain ATCC 204508 / S288c) GN=GUA1 PE=1 SV=4					SP|P40825|SYA_YEAST	Alanine--tRNA ligase, mitochondrial OS=Saccharomyces cerevisiae (strain ATCC 204508 / S288c) GN=ALA1 PE=1 SV=3
PROKKA_00734	Hypoxanthine-guanine phosphoribosyltransferase		SP|P16862|PFKA2_YEAST	ATP-dependent 6-phosphofructokinase subunit beta OS=Saccharomyces cerevisiae (strain ATCC 204508 / S288c) GN=PFK2 PE=1 SV=4		PROKKA_00800	Mannosyl-D-glycerate transport/metabolism system repressor MngR		SP|P15705|STI1_YEAST	Heat shock protein STI1 OS=Saccharomyces cerevisiae (strain ATCC 204508 / S288c) GN=STI1 PE=1 SV=1		PROKKA_00720	phosphoribosylformylglycinamidine synthase subunit PurS		SP|P16861|PFKA1_YEAST	ATP-dependent 6-phosphofructokinase subunit alpha OS=Saccharomyces cerevisiae (strain ATCC 204508 / S288c) GN=PFK1 PE=1 SV=1																						sp|P38695|HXT5_YEAST	Probable glucose transporter HXT5 OS=Saccharomyces cerevisiae (strain ATCC 204508 / S288c) GN=HXT5 PE=1 SV=1					SP|P41277|GPP1_YEAST	Glycerol-1-phosphate phosphohydrolase 1 OS=Saccharomyces cerevisiae (strain ATCC 204508 / S288c) GN=GPP1 PE=1 SV=3
PROKKA_00735	Bifunctional purine biosynthesis protein PurH		SP|P17076|RL8A_YEAST	60S ribosomal protein L8-A OS=Saccharomyces cerevisiae (strain ATCC 204508 / S288c) GN=RPL8A PE=1 SV=4		PROKKA_00801	Glycine betaine transport ATP-binding protein OpuAA		SP|P15790|CSK21_YEAST	Casein kinase II subunit alpha OS=Saccharomyces cerevisiae (strain ATCC 204508 / S288c) GN=CKA1 PE=1 SV=1		PROKKA_00721	Phosphoribosylformylglycinamidine synthase 1		SP|P16862|PFKA2_YEAST	ATP-dependent 6-phosphofructokinase subunit beta OS=Saccharomyces cerevisiae (strain ATCC 204508 / S288c) GN=PFK2 PE=1 SV=4																						sp|P38701|RS20_YEAST	40S ribosomal protein S20 OS=Saccharomyces cerevisiae (strain ATCC 204508 / S288c) GN=RPS20 PE=1 SV=3					SP|P41338|THIL_YEAST	Acetyl-CoA acetyltransferase OS=Saccharomyces cerevisiae (strain ATCC 204508 / S288c) GN=ERG10 PE=1 SV=3
PROKKA_00739	Phosphoribosylamine--glycine ligase		SP|P17106|CBF1_YEAST	Centromere-binding protein 1 OS=Saccharomyces cerevisiae (strain ATCC 204508 / S288c) GN=CBF1 PE=1 SV=2		PROKKA_00802	Glycine betaine/carnitine transport permease protein GbuB		SP|P15873|PCNA_YEAST	Proliferating cell nuclear antigen OS=Saccharomyces cerevisiae (strain ATCC 204508 / S288c) GN=POL30 PE=1 SV=1		PROKKA_00722	Phosphoribosylformylglycinamidine synthase 2		SP|P17106|CBF1_YEAST	Centromere-binding protein 1 OS=Saccharomyces cerevisiae (strain ATCC 204508 / S288c) GN=CBF1 PE=1 SV=2																						sp|P38707|SYNC_YEAST	Asparagine--tRNA ligase, cytoplasmic OS=Saccharomyces cerevisiae (strain ATCC 204508 / S288c) GN=DED81 PE=1 SV=1					SP|P41805|RL10_YEAST	60S ribosomal protein L10 OS=Saccharomyces cerevisiae (strain ATCC 204508 / S288c) GN=RPL10 PE=1 SV=1
PROKKA_00741	N5-carboxyaminoimidazole ribonucleotide synthase		SP|P17157|PHO85_YEAST	Cyclin-dependent protein kinase PHO85 OS=Saccharomyces cerevisiae (strain ATCC 204508 / S288c) GN=PHO85 PE=1 SV=2		PROKKA_00812	Pyrimidine-nucleoside phosphorylase		SP|P15891|ABP1_YEAST	Actin-binding protein OS=Saccharomyces cerevisiae (strain ATCC 204508 / S288c) GN=ABP1 PE=1 SV=4		PROKKA_00723	NADP-dependent 3-hydroxy acid dehydrogenase YdfG		SP|P17157|PHO85_YEAST	Cyclin-dependent protein kinase PHO85 OS=Saccharomyces cerevisiae (strain ATCC 204508 / S288c) GN=PHO85 PE=1 SV=2																						sp|P38715|GRE3_YEAST	NADPH-dependent aldose reductase GRE3 OS=Saccharomyces cerevisiae (strain ATCC 204508 / S288c) GN=GRE3 PE=1 SV=1					SP|P41911|GPD2_YEAST	Glycerol-3-phosphate dehydrogenase [NAD(+)] 2, mitochondrial OS=Saccharomyces cerevisiae (strain ATCC 204508 / S288c) GN=GPD2 PE=1 SV=2
PROKKA_00752	Xylulose-5-phosphate phosphoketolase		SP|P17255|VATA_YEAST	V-type proton ATPase catalytic subunit A OS=Saccharomyces cerevisiae (strain ATCC 204508 / S288c) GN=VMA1 PE=1 SV=3		PROKKA_00814	Deoxyribose-phosphate aldolase 1		SP|P15992|HSP26_YEAST	Heat shock protein 26 OS=Saccharomyces cerevisiae (strain ATCC 204508 / S288c) GN=HSP26 PE=1 SV=3		PROKKA_00724	Amidophosphoribosyltransferase precursor		SP|P17255|VATA_YEAST	V-type proton ATPase catalytic subunit A OS=Saccharomyces cerevisiae (strain ATCC 204508 / S288c) GN=VMA1 PE=1 SV=3																						sp|P38720|6PGD1_YEAST	6-phosphogluconate dehydrogenase, decarboxylating 1 OS=Saccharomyces cerevisiae (strain ATCC 204508 / S288c) GN=GND1 PE=1 SV=1					SP|P41921|GSHR_YEAST	Glutathione reductase OS=Saccharomyces cerevisiae (strain ATCC 204508 / S288c) GN=GLR1 PE=1 SV=2
PROKKA_00767	GMP synthase [glutamine-hydrolyzing]		SP|P17423|KHSE_YEAST	Homoserine kinase OS=Saccharomyces cerevisiae (strain ATCC 204508 / S288c) GN=THR1 PE=1 SV=4		PROKKA_00816	Membrane lipoprotein TmpC precursor		SP|P16120|THRC_YEAST	Threonine synthase OS=Saccharomyces cerevisiae (strain ATCC 204508 / S288c) GN=THR4 PE=1 SV=1		PROKKA_00727	Chaperone protein ClpB		SP|P17423|KHSE_YEAST	Homoserine kinase OS=Saccharomyces cerevisiae (strain ATCC 204508 / S288c) GN=THR1 PE=1 SV=4																						sp|P38788|SSZ1_YEAST	Ribosome-associated complex subunit SSZ1 OS=Saccharomyces cerevisiae (strain ATCC 204508 / S288c) GN=SSZ1 PE=1 SV=2					SP|P41940|MPG1_YEAST	Mannose-1-phosphate guanyltransferase OS=Saccharomyces cerevisiae (strain ATCC 204508 / S288c) GN=PSA1 PE=1 SV=2
PROKKA_00771	transcriptional regulator SlyA		SP|P17505|MDHM_YEAST	Malate dehydrogenase, mitochondrial OS=Saccharomyces cerevisiae (strain ATCC 204508 / S288c) GN=MDH1 PE=1 SV=2		PROKKA_00817	HTH-type transcriptional repressor YvoA		SP|P16140|VATB_YEAST	V-type proton ATPase subunit B OS=Saccharomyces cerevisiae (strain ATCC 204508 / S288c) GN=VMA2 PE=1 SV=2		PROKKA_00729	Phosphoribosylformylglycinamidine cyclo-ligase		SP|P17505|MDHM_YEAST	Malate dehydrogenase, mitochondrial OS=Saccharomyces cerevisiae (strain ATCC 204508 / S288c) GN=MDH1 PE=1 SV=2																						sp|P38879|NACA_YEAST	Nascent polypeptide-associated complex subunit alpha OS=Saccharomyces cerevisiae (strain ATCC 204508 / S288c) GN=EGD2 PE=1 SV=3					SP|P43567|AGX1_YEAST	Alanine--glyoxylate aminotransferase 1 OS=Saccharomyces cerevisiae (strain ATCC 204508 / S288c) GN=AGX1 PE=1 SV=1
PROKKA_00773	Serine 3-dehydrogenase		SP|P17536|TPM1_YEAST	Tropomyosin-1 OS=Saccharomyces cerevisiae (strain ATCC 204508 / S288c) GN=TPM1 PE=1 SV=1		PROKKA_00820	Alkaline phosphatase synthesis transcriptional regulatory protein PhoP		SP|P16387|ODPA_YEAST	Pyruvate dehydrogenase E1 component subunit alpha, mitochondrial OS=Saccharomyces cerevisiae (strain ATCC 204508 / S288c) GN=PDA1 PE=1 SV=2		PROKKA_00734	Hypoxanthine-guanine phosphoribosyltransferase		SP|P17555|CAP_YEAST	Adenylyl cyclase-associated protein OS=Saccharomyces cerevisiae (strain ATCC 204508 / S288c) GN=SRV2 PE=1 SV=1																						sp|P38972|PUR4_YEAST	Phosphoribosylformylglycinamidine synthase OS=Saccharomyces cerevisiae (strain ATCC 204508 / S288c) GN=ADE6 PE=1 SV=2					SP|P46367|ALDH4_YEAST	Potassium-activated aldehyde dehydrogenase, mitochondrial OS=Saccharomyces cerevisiae (strain ATCC 204508 / S288c) GN=ALD4 PE=1 SV=2
PROKKA_00780	ubiquinone/menaquinone biosynthesis methyltransferase		SP|P17555|CAP_YEAST	Adenylyl cyclase-associated protein OS=Saccharomyces cerevisiae (strain ATCC 204508 / S288c) GN=SRV2 PE=1 SV=1		PROKKA_00838	Enolase		SP|P16451|ODPX_YEAST	Pyruvate dehydrogenase complex protein X component, mitochondrial OS=Saccharomyces cerevisiae (strain ATCC 204508 / S288c) GN=PDX1 PE=1 SV=1		PROKKA_00735	Bifunctional purine biosynthesis protein PurH		SP|P17558|RTPT_YEAST	37S ribosomal protein PET123, mitochondrial OS=Saccharomyces cerevisiae (strain ATCC 204508 / S288c) GN=PET123 PE=1 SV=1																						sp|P38998|LYS1_YEAST	Saccharopine dehydrogenase [NAD(+), L-lysine-forming] OS=Saccharomyces cerevisiae (strain ATCC 204508 / S288c) GN=LYS1 PE=1 SV=3					SP|P46655|SYEC_YEAST	Glutamate--tRNA ligase, cytoplasmic OS=Saccharomyces cerevisiae (strain ATCC 204508 / S288c) GN=GUS1 PE=1 SV=3
PROKKA_00784	Anthranilate synthase component 1		SP|P17558|RTPT_YEAST	37S ribosomal protein PET123, mitochondrial OS=Saccharomyces cerevisiae (strain ATCC 204508 / S288c) GN=PET123 PE=1 SV=1		PROKKA_00841	Anaerobic ribonucleoside-triphosphate reductase		SP|P16474|GRP78_YEAST	78 kDa glucose-regulated protein homolog OS=Saccharomyces cerevisiae (strain ATCC 204508 / S288c) GN=KAR2 PE=1 SV=1		PROKKA_00739	Phosphoribosylamine--glycine ligase		SP|P17649|GABAT_YEAST	4-aminobutyrate aminotransferase OS=Saccharomyces cerevisiae (strain ATCC 204508 / S288c) GN=UGA1 PE=1 SV=2																						sp|P38999|LYS9_YEAST	Saccharopine dehydrogenase [NADP(+), L-glutamate-forming] OS=Saccharomyces cerevisiae (strain ATCC 204508 / S288c) GN=LYS9 PE=1 SV=1					SP|P47052|SDHX_YEAST	Succinate dehydrogenase [ubiquinone] flavoprotein subunit 2, mitochondrial OS=Saccharomyces cerevisiae (strain ATCC 204508 / S288c) GN=YJL045W PE=3 SV=1
PROKKA_00786	Anthranilate phosphoribosyltransferase 2		SP|P17649|GABAT_YEAST	4-aminobutyrate aminotransferase OS=Saccharomyces cerevisiae (strain ATCC 204508 / S288c) GN=UGA1 PE=1 SV=2		PROKKA_00842	Muramidase-2 precursor		SP|P16521|EF3A_YEAST	Elongation factor 3A OS=Saccharomyces cerevisiae (strain ATCC 204508 / S288c) GN=YEF3 PE=1 SV=4		PROKKA_00741	N5-carboxyaminoimidazole ribonucleotide synthase		SP|P17695|GLRX2_YEAST	Glutaredoxin-2, mitochondrial OS=Saccharomyces cerevisiae (strain ATCC 204508 / S288c) GN=GRX2 PE=1 SV=3																						sp|P39076|TCPB_YEAST	T-complex protein 1 subunit beta OS=Saccharomyces cerevisiae (strain ATCC 204508 / S288c) GN=CCT2 PE=1 SV=1					SP|P47117|ARP3_YEAST	Actin-related protein 3 OS=Saccharomyces cerevisiae (strain ATCC 204508 / S288c) GN=ARP3 PE=1 SV=1
PROKKA_00787	Indole-3-glycerol phosphate synthase		SP|P17695|GLRX2_YEAST	Glutaredoxin-2, mitochondrial OS=Saccharomyces cerevisiae (strain ATCC 204508 / S288c) GN=GRX2 PE=1 SV=3		PROKKA_00845	nicotinamidase/pyrazinamidase		SP|P16547|OM45_YEAST	Mitochondrial outer membrane protein OM45 OS=Saccharomyces cerevisiae (strain ATCC 204508 / S288c) GN=OM45 PE=1 SV=2		PROKKA_00752	Xylulose-5-phosphate phosphoketolase		SP|P17709|HXKG_YEAST	Glucokinase-1 OS=Saccharomyces cerevisiae (strain ATCC 204508 / S288c) GN=GLK1 PE=1 SV=1																						sp|P39522|ILV3_YEAST	Dihydroxy-acid dehydratase, mitochondrial OS=Saccharomyces cerevisiae (strain ATCC 204508 / S288c) GN=ILV3 PE=1 SV=2					SP|P47143|ADK_YEAST	Adenosine kinase OS=Saccharomyces cerevisiae (strain ATCC 204508 / S288c) GN=ADO1 PE=1 SV=1
PROKKA_00788	N-(5'-phosphoribosyl)anthranilate isomerase		SP|P17709|HXKG_YEAST	Glucokinase-1 OS=Saccharomyces cerevisiae (strain ATCC 204508 / S288c) GN=GLK1 PE=1 SV=1		PROKKA_00849	S-ribosylhomocysteine lyase		SP|P16603|NCPR_YEAST	NADPH--cytochrome P450 reductase OS=Saccharomyces cerevisiae (strain ATCC 204508 / S288c) GN=NCP1 PE=1 SV=3		PROKKA_00767	GMP synthase [glutamine-hydrolyzing]		SP|P17967|PDI_YEAST	Protein disulfide-isomerase OS=Saccharomyces cerevisiae (strain ATCC 204508 / S288c) GN=PDI1 PE=1 SV=2																						sp|P39533|ACON2_YEAST	Homocitrate dehydratase, mitochondrial OS=Saccharomyces cerevisiae (strain ATCC 204508 / S288c) GN=ACO2 PE=1 SV=1					SP|P48164|RS7B_YEAST	40S ribosomal protein S7-B OS=Saccharomyces cerevisiae (strain ATCC 204508 / S288c) GN=RPS7B PE=1 SV=1
PROKKA_00790	Tryptophan synthase beta chain		SP|P17967|PDI_YEAST	Protein disulfide-isomerase OS=Saccharomyces cerevisiae (strain ATCC 204508 / S288c) GN=PDI1 PE=1 SV=2		PROKKA_00851	putative oxidoreductase YhhX		SP|P16622|HEMH_YEAST	Ferrochelatase, mitochondrial OS=Saccharomyces cerevisiae (strain ATCC 204508 / S288c) GN=HEM15 PE=1 SV=1		PROKKA_00771	transcriptional regulator SlyA		SP|P18238|ADT3_YEAST	ADP,ATP carrier protein 3 OS=Saccharomyces cerevisiae (strain ATCC 204508 / S288c) GN=AAC3 PE=1 SV=1																						sp|P39676|FHP_YEAST	Flavohemoprotein OS=Saccharomyces cerevisiae (strain ATCC 204508 / S288c) GN=YHB1 PE=1 SV=2					SP|P48570|HOSC_YEAST	Homocitrate synthase, cytosolic isozyme OS=Saccharomyces cerevisiae (strain ATCC 204508 / S288c) GN=LYS20 PE=1 SV=1
PROKKA_00791	Tryptophan synthase alpha chain		SP|P18238|ADT3_YEAST	ADP,ATP carrier protein 3 OS=Saccharomyces cerevisiae (strain ATCC 204508 / S288c) GN=AAC3 PE=1 SV=1		PROKKA_00861	Ribosomal RNA large subunit methyltransferase I		SP|P16649|TUP1_YEAST	General transcriptional corepressor TUP1 OS=Saccharomyces cerevisiae (strain ATCC 204508 / S288c) GN=TUP1 PE=1 SV=2		PROKKA_00773	Serine 3-dehydrogenase		SP|P18239|ADT2_YEAST	ADP,ATP carrier protein 2 OS=Saccharomyces cerevisiae (strain ATCC 204508 / S288c) GN=PET9 PE=1 SV=2																						sp|P39714|BDH1_YEAST	(R,R)-butanediol dehydrogenase OS=Saccharomyces cerevisiae (strain ATCC 204508 / S288c) GN=BDH1 PE=1 SV=2					SP|P48589|RS12_YEAST	40S ribosomal protein S12 OS=Saccharomyces cerevisiae (strain ATCC 204508 / S288c) GN=RPS12 PE=1 SV=1
PROKKA_00800	Mannosyl-D-glycerate transport/metabolism system repressor MngR		SP|P18239|ADT2_YEAST	ADP,ATP carrier protein 2 OS=Saccharomyces cerevisiae (strain ATCC 204508 / S288c) GN=PET9 PE=1 SV=2		PROKKA_00865	Dipeptidase A		SP|P16861|PFKA1_YEAST	ATP-dependent 6-phosphofructokinase subunit alpha OS=Saccharomyces cerevisiae (strain ATCC 204508 / S288c) GN=PFK1 PE=1 SV=1		PROKKA_00780	ubiquinone/menaquinone biosynthesis methyltransferase		SP|P18759|SEC18_YEAST	Vesicular-fusion protein SEC18 OS=Saccharomyces cerevisiae (strain ATCC 204508 / S288c) GN=SEC18 PE=1 SV=2																						sp|P39954|SAHH_YEAST	Adenosylhomocysteinase OS=Saccharomyces cerevisiae (strain ATCC 204508 / S288c) GN=SAH1 PE=1 SV=1					SP|P49017|COQ5_YEAST	2-methoxy-6-polyprenyl-1,4-benzoquinol methylase, mitochondrial OS=Saccharomyces cerevisiae (strain ATCC 204508 / S288c) GN=COQ5 PE=1 SV=1
PROKKA_00801	Glycine betaine transport ATP-binding protein OpuAA		SP|P18544|ARGD_YEAST	Acetylornithine aminotransferase, mitochondrial OS=Saccharomyces cerevisiae (strain ATCC 204508 / S288c) GN=ARG8 PE=1 SV=1		PROKKA_00869	PTS-dependent dihydroxyacetone kinase, dihydroxyacetone-binding subunit DhaK		SP|P16862|PFKA2_YEAST	ATP-dependent 6-phosphofructokinase subunit beta OS=Saccharomyces cerevisiae (strain ATCC 204508 / S288c) GN=PFK2 PE=1 SV=4		PROKKA_00784	Anthranilate synthase component 1		SP|P18899|DDR48_YEAST	Stress protein DDR48 OS=Saccharomyces cerevisiae (strain ATCC 204508 / S288c) GN=DDR48 PE=1 SV=4																						sp|P39968|VAC8_YEAST	Vacuolar protein 8 OS=Saccharomyces cerevisiae (strain ATCC 204508 / S288c) GN=VAC8 PE=1 SV=3					SP|P49367|LYS4_YEAST	Homoaconitase, mitochondrial OS=Saccharomyces cerevisiae (strain ATCC 204508 / S288c) GN=LYS4 PE=1 SV=1
PROKKA_00802	Glycine betaine/carnitine transport permease protein GbuB		SP|P18562|UPP_YEAST	Uracil phosphoribosyltransferase OS=Saccharomyces cerevisiae (strain ATCC 204508 / S288c) GN=FUR1 PE=1 SV=2		PROKKA_00872	Phosphoglycerate kinase		SP|P17076|RL8A_YEAST	60S ribosomal protein L8-A OS=Saccharomyces cerevisiae (strain ATCC 204508 / S288c) GN=RPL8A PE=1 SV=4		PROKKA_00786	Anthranilate phosphoribosyltransferase 2		SP|P18962|DAP2_YEAST	Dipeptidyl aminopeptidase B OS=Saccharomyces cerevisiae (strain ATCC 204508 / S288c) GN=DAP2 PE=1 SV=2																						sp|P39986|ATC6_YEAST	Manganese-transporting ATPase 1 OS=Saccharomyces cerevisiae (strain ATCC 204508 / S288c) GN=SPF1 PE=1 SV=1					SP|P53090|ARO8_YEAST	Aromatic/aminoadipate aminotransferase 1 OS=Saccharomyces cerevisiae (strain ATCC 204508 / S288c) GN=ARO8 PE=1 SV=1
PROKKA_00812	Pyrimidine-nucleoside phosphorylase		SP|P18759|SEC18_YEAST	Vesicular-fusion protein SEC18 OS=Saccharomyces cerevisiae (strain ATCC 204508 / S288c) GN=SEC18 PE=1 SV=2		PROKKA_00874	30S ribosomal protein S21		SP|P17157|PHO85_YEAST	Cyclin-dependent protein kinase PHO85 OS=Saccharomyces cerevisiae (strain ATCC 204508 / S288c) GN=PHO85 PE=1 SV=2		PROKKA_00787	Indole-3-glycerol phosphate synthase		SP|P19097|FAS2_YEAST	Fatty acid synthase subunit alpha OS=Saccharomyces cerevisiae (strain ATCC 204508 / S288c) GN=FAS2 PE=1 SV=2																						sp|P40024|ARB1_YEAST	ABC transporter ATP-binding protein ARB1 OS=Saccharomyces cerevisiae (strain ATCC 204508 / S288c) GN=ARB1 PE=1 SV=1					SP|P53228|TAL2_YEAST	Transaldolase NQM1 OS=Saccharomyces cerevisiae (strain ATCC 204508 / S288c) GN=NQM1 PE=1 SV=1
PROKKA_00814	Deoxyribose-phosphate aldolase 1		SP|P18899|DDR48_YEAST	Stress protein DDR48 OS=Saccharomyces cerevisiae (strain ATCC 204508 / S288c) GN=DDR48 PE=1 SV=4		PROKKA_00881	putative transcriptional regulatory protein YeeN		SP|P17255|VATA_YEAST	V-type proton ATPase catalytic subunit A OS=Saccharomyces cerevisiae (strain ATCC 204508 / S288c) GN=VMA1 PE=1 SV=3		PROKKA_00788	N-(5'-phosphoribosyl)anthranilate isomerase		SP|P19146|ARF2_YEAST	ADP-ribosylation factor 2 OS=Saccharomyces cerevisiae (strain ATCC 204508 / S288c) GN=ARF2 PE=1 SV=3																						sp|P40053|AIM9_YEAST	Altered inheritance of mitochondria protein 9, mitochondrial OS=Saccharomyces cerevisiae (strain ATCC 204508 / S288c) GN=AIM9 PE=1 SV=1					SP|P53312|SUCB_YEAST	Succinate--CoA ligase [ADP-forming] subunit beta, mitochondrial OS=Saccharomyces cerevisiae (strain ATCC 204508 / S288c) GN=LSC2 PE=1 SV=1
PROKKA_00816	Membrane lipoprotein TmpC precursor		SP|P18962|DAP2_YEAST	Dipeptidyl aminopeptidase B OS=Saccharomyces cerevisiae (strain ATCC 204508 / S288c) GN=DAP2 PE=1 SV=2		PROKKA_00889	RNA-binding protein YhbY		SP|P17423|KHSE_YEAST	Homoserine kinase OS=Saccharomyces cerevisiae (strain ATCC 204508 / S288c) GN=THR1 PE=1 SV=4		PROKKA_00790	Tryptophan synthase beta chain		SP|P19262|ODO2_YEAST	Dihydrolipoyllysine-residue succinyltransferase component of 2-oxoglutarate dehydrogenase complex, mitochondrial OS=Saccharomyces cerevisiae (strain ATCC 204508 / S288c) GN=KGD2 PE=1 SV=2																						sp|P40054|SERA_YEAST	D-3-phosphoglycerate dehydrogenase 1 OS=Saccharomyces cerevisiae (strain ATCC 204508 / S288c) GN=SER3 PE=1 SV=1					SP|P53319|6PGD2_YEAST	6-phosphogluconate dehydrogenase, decarboxylating 2 OS=Saccharomyces cerevisiae (strain ATCC 204508 / S288c) GN=GND2 PE=1 SV=1
PROKKA_00817	HTH-type transcriptional repressor YvoA		SP|P19097|FAS2_YEAST	Fatty acid synthase subunit alpha OS=Saccharomyces cerevisiae (strain ATCC 204508 / S288c) GN=FAS2 PE=1 SV=2		PROKKA_00892	GTP-binding protein Der		SP|P17505|MDHM_YEAST	Malate dehydrogenase, mitochondrial OS=Saccharomyces cerevisiae (strain ATCC 204508 / S288c) GN=MDH1 PE=1 SV=2		PROKKA_00791	Tryptophan synthase alpha chain		SP|P19358|METK2_YEAST	S-adenosylmethionine synthase 2 OS=Saccharomyces cerevisiae (strain ATCC 204508 / S288c) GN=SAM2 PE=1 SV=3																						sp|P40069|IMB4_YEAST	Importin subunit beta-4 OS=Saccharomyces cerevisiae (strain ATCC 204508 / S288c) GN=KAP123 PE=1 SV=1					SP|P53622|COPA_YEAST	Coatomer subunit alpha OS=Saccharomyces cerevisiae (strain ATCC 204508 / S288c) GN=COP1 PE=1 SV=2
PROKKA_00819	Alkaline phosphatase synthesis sensor protein PhoR		SP|P19145|GAP1_YEAST	General amino-acid permease GAP1 OS=Saccharomyces cerevisiae (strain ATCC 204508 / S288c) GN=GAP1 PE=1 SV=2		PROKKA_00893	Inosine-5'-monophosphate dehydrogenase		SP|P17536|TPM1_YEAST	Tropomyosin-1 OS=Saccharomyces cerevisiae (strain ATCC 204508 / S288c) GN=TPM1 PE=1 SV=1		PROKKA_00800	Mannosyl-D-glycerate transport/metabolism system repressor MngR		SP|P19414|ACON_YEAST	Aconitate hydratase, mitochondrial OS=Saccharomyces cerevisiae (strain ATCC 204508 / S288c) GN=ACO1 PE=1 SV=2																						sp|P40185|MMF1_YEAST	Protein MMF1, mitochondrial OS=Saccharomyces cerevisiae (strain ATCC 204508 / S288c) GN=MMF1 PE=1 SV=1					SP|P53925|YNL5_YEAST	Uncharacterized vacuolar membrane protein YNL115C OS=Saccharomyces cerevisiae (strain ATCC 204508 / S288c) GN=YNL115C PE=1 SV=1
PROKKA_00820	Alkaline phosphatase synthesis transcriptional regulatory protein PhoP		SP|P19146|ARF2_YEAST	ADP-ribosylation factor 2 OS=Saccharomyces cerevisiae (strain ATCC 204508 / S288c) GN=ARF2 PE=1 SV=3		PROKKA_00894	Autolytic lysozyme		SP|P17555|CAP_YEAST	Adenylyl cyclase-associated protein OS=Saccharomyces cerevisiae (strain ATCC 204508 / S288c) GN=SRV2 PE=1 SV=1		PROKKA_00801	Glycine betaine transport ATP-binding protein OpuAA		SP|P19454|CSK22_YEAST	Casein kinase II subunit alpha' OS=Saccharomyces cerevisiae (strain ATCC 204508 / S288c) GN=CKA2 PE=1 SV=2																						sp|P40215|NDH1_YEAST	External NADH-ubiquinone oxidoreductase 1, mitochondrial OS=Saccharomyces cerevisiae (strain ATCC 204508 / S288c) GN=NDE1 PE=1 SV=1					SP|P54115|ALDH6_YEAST	Magnesium-activated aldehyde dehydrogenase, cytosolic OS=Saccharomyces cerevisiae (strain ATCC 204508 / S288c) GN=ALD6 PE=1 SV=4
PROKKA_00838	Enolase		SP|P19262|ODO2_YEAST	Dihydrolipoyllysine-residue succinyltransferase component of 2-oxoglutarate dehydrogenase complex, mitochondrial OS=Saccharomyces cerevisiae (strain ATCC 204508 / S288c) GN=KGD2 PE=1 SV=2		PROKKA_00896	UDP-galactopyranose mutase		SP|P17558|RTPT_YEAST	37S ribosomal protein PET123, mitochondrial OS=Saccharomyces cerevisiae (strain ATCC 204508 / S288c) GN=PET123 PE=1 SV=1		PROKKA_00802	Glycine betaine/carnitine transport permease protein GbuB		SP|P19524|MYO2_YEAST	Myosin-2 OS=Saccharomyces cerevisiae (strain ATCC 204508 / S288c) GN=MYO2 PE=1 SV=1																						sp|P40217|EIF3I_YEAST	Eukaryotic translation initiation factor 3 subunit I OS=Saccharomyces cerevisiae (strain ATCC 204508 / S288c) GN=TIF34 PE=1 SV=1					SP|P54861|DNM1_YEAST	Dynamin-related protein DNM1 OS=Saccharomyces cerevisiae (strain ATCC 204508 / S288c) GN=DNM1 PE=1 SV=1
PROKKA_00841	Anaerobic ribonucleoside-triphosphate reductase		SP|P19358|METK2_YEAST	S-adenosylmethionine synthase 2 OS=Saccharomyces cerevisiae (strain ATCC 204508 / S288c) GN=SAM2 PE=1 SV=3		PROKKA_00902	dTDP-glucose 4,6-dehydratase		SP|P17649|GABAT_YEAST	4-aminobutyrate aminotransferase OS=Saccharomyces cerevisiae (strain ATCC 204508 / S288c) GN=UGA1 PE=1 SV=2		PROKKA_00812	Pyrimidine-nucleoside phosphorylase		SP|P19657|PMA2_YEAST	Plasma membrane ATPase 2 OS=Saccharomyces cerevisiae (strain ATCC 204508 / S288c) GN=PMA2 PE=1 SV=3																						sp|P40302|PSA6_YEAST	Proteasome subunit alpha type-6 OS=Saccharomyces cerevisiae (strain ATCC 204508 / S288c) GN=PRE5 PE=1 SV=1					SP|P60010|ACT_YEAST	Actin OS=Saccharomyces cerevisiae (strain ATCC 204508 / S288c) GN=ACT1 PE=1 SV=1
PROKKA_00842	Muramidase-2 precursor		SP|P19414|ACON_YEAST	Aconitate hydratase, mitochondrial OS=Saccharomyces cerevisiae (strain ATCC 204508 / S288c) GN=ACO1 PE=1 SV=2		PROKKA_00903	2-C-methyl-D-erythritol 4-phosphate cytidylyltransferase 1		SP|P17695|GLRX2_YEAST	Glutaredoxin-2, mitochondrial OS=Saccharomyces cerevisiae (strain ATCC 204508 / S288c) GN=GRX2 PE=1 SV=3		PROKKA_00814	Deoxyribose-phosphate aldolase 1		SP|P19882|HSP60_YEAST	Heat shock protein 60, mitochondrial OS=Saccharomyces cerevisiae (strain ATCC 204508 / S288c) GN=HSP60 PE=1 SV=1																						sp|P40495|LYS12_YEAST	Homoisocitrate dehydrogenase, mitochondrial OS=Saccharomyces cerevisiae (strain ATCC 204508 / S288c) GN=LYS12 PE=1 SV=1					SP|P80210|PURA_YEAST	Adenylosuccinate synthetase OS=Saccharomyces cerevisiae (strain ATCC 204508 / S288c) GN=ADE12 PE=1 SV=3
PROKKA_00845	nicotinamidase/pyrazinamidase		SP|P19454|CSK22_YEAST	Casein kinase II subunit alpha' OS=Saccharomyces cerevisiae (strain ATCC 204508 / S288c) GN=CKA2 PE=1 SV=2		PROKKA_00904	LicD family protein		SP|P17709|HXKG_YEAST	Glucokinase-1 OS=Saccharomyces cerevisiae (strain ATCC 204508 / S288c) GN=GLK1 PE=1 SV=1		PROKKA_00816	Membrane lipoprotein TmpC precursor		SP|P19955|RT31_YEAST	37S ribosomal protein YMR-31, mitochondrial OS=Saccharomyces cerevisiae (strain ATCC 204508 / S288c) GN=YMR31 PE=1 SV=1																						sp|P40531|GVP36_YEAST	Protein GVP36 OS=Saccharomyces cerevisiae (strain ATCC 204508 / S288c) GN=GVP36 PE=1 SV=1					SP|Q00055|GPD1_YEAST	Glycerol-3-phosphate dehydrogenase [NAD(+)] 1 OS=Saccharomyces cerevisiae (strain ATCC 204508 / S288c) GN=GPD1 PE=1 SV=4
PROKKA_00849	S-ribosylhomocysteine lyase		SP|P19516|COX11_YEAST	Cytochrome c oxidase assembly protein COX11, mitochondrial OS=Saccharomyces cerevisiae (strain ATCC 204508 / S288c) GN=COX11 PE=3 SV=2		PROKKA_00905	Putative glycosyltransferase EpsE		SP|P17967|PDI_YEAST	Protein disulfide-isomerase OS=Saccharomyces cerevisiae (strain ATCC 204508 / S288c) GN=PDI1 PE=1 SV=2		PROKKA_00817	HTH-type transcriptional repressor YvoA		SP|P20084|RM33_YEAST	54S ribosomal protein L33, mitochondrial OS=Saccharomyces cerevisiae (strain ATCC 204508 / S288c) GN=MRPL33 PE=1 SV=4																						sp|P40825|SYA_YEAST	Alanine--tRNA ligase, mitochondrial OS=Saccharomyces cerevisiae (strain ATCC 204508 / S288c) GN=ALA1 PE=1 SV=3					SP|Q00711|SDHA_YEAST	Succinate dehydrogenase [ubiquinone] flavoprotein subunit, mitochondrial OS=Saccharomyces cerevisiae (strain ATCC 204508 / S288c) GN=SDH1 PE=1 SV=1
PROKKA_00851	putative oxidoreductase YhhX		SP|P19524|MYO2_YEAST	Myosin-2 OS=Saccharomyces cerevisiae (strain ATCC 204508 / S288c) GN=MYO2 PE=1 SV=1		PROKKA_00908	putative glycosyltransferase EpsJ		SP|P18238|ADT3_YEAST	ADP,ATP carrier protein 3 OS=Saccharomyces cerevisiae (strain ATCC 204508 / S288c) GN=AAC3 PE=1 SV=1		PROKKA_00819	Alkaline phosphatase synthesis sensor protein PhoR		SP|P20424|SRP54_YEAST	Signal recognition particle subunit SRP54 OS=Saccharomyces cerevisiae (strain ATCC 204508 / S288c) GN=SRP54 PE=1 SV=2																						sp|P41277|GPP1_YEAST	Glycerol-1-phosphate phosphohydrolase 1 OS=Saccharomyces cerevisiae (strain ATCC 204508 / S288c) GN=GPP1 PE=1 SV=3					SP|Q00764|TPS1_YEAST	Alpha,alpha-trehalose-phosphate synthase [UDP-forming] 56 kDa subunit OS=Saccharomyces cerevisiae (strain ATCC 204508 / S288c) GN=TPS1 PE=1 SV=2
PROKKA_00869	PTS-dependent dihydroxyacetone kinase, dihydroxyacetone-binding subunit DhaK		SP|P19657|PMA2_YEAST	Plasma membrane ATPase 2 OS=Saccharomyces cerevisiae (strain ATCC 204508 / S288c) GN=PMA2 PE=1 SV=3		PROKKA_00915	Teichoic acids export ATP-binding protein TagH		SP|P18239|ADT2_YEAST	ADP,ATP carrier protein 2 OS=Saccharomyces cerevisiae (strain ATCC 204508 / S288c) GN=PET9 PE=1 SV=2		PROKKA_00838	Enolase		SP|P20434|RPAB1_YEAST	DNA-directed RNA polymerases I, II, and III subunit RPABC1 OS=Saccharomyces cerevisiae (strain ATCC 204508 / S288c) GN=RPB5 PE=1 SV=1																						sp|P41805|RL10_YEAST	60S ribosomal protein L10 OS=Saccharomyces cerevisiae (strain ATCC 204508 / S288c) GN=RPL10 PE=1 SV=1					SP|Q00955|ACAC_YEAST	Acetyl-CoA carboxylase OS=Saccharomyces cerevisiae (strain ATCC 204508 / S288c) GN=ACC1 PE=1 SV=2
PROKKA_00872	Phosphoglycerate kinase		SP|P19882|HSP60_YEAST	Heat shock protein 60, mitochondrial OS=Saccharomyces cerevisiae (strain ATCC 204508 / S288c) GN=HSP60 PE=1 SV=1		PROKKA_00919	dTDP-4-dehydrorhamnose reductase		SP|P18544|ARGD_YEAST	Acetylornithine aminotransferase, mitochondrial OS=Saccharomyces cerevisiae (strain ATCC 204508 / S288c) GN=ARG8 PE=1 SV=1		PROKKA_00841	Anaerobic ribonucleoside-triphosphate reductase		SP|P20449|DBP5_YEAST	ATP-dependent RNA helicase DBP5 OS=Saccharomyces cerevisiae (strain ATCC 204508 / S288c) GN=DBP5 PE=1 SV=2																						sp|P41811|COPB2_YEAST	Coatomer subunit beta' OS=Saccharomyces cerevisiae (strain ATCC 204508 / S288c) GN=SEC27 PE=1 SV=1					SP|Q01217|ARG56_YEAST	Protein ARG5,6, mitochondrial OS=Saccharomyces cerevisiae (strain ATCC 204508 / S288c) GN=ARG5,6 PE=1 SV=1
PROKKA_00881	putative transcriptional regulatory protein YeeN		SP|P19955|RT31_YEAST	37S ribosomal protein YMR-31, mitochondrial OS=Saccharomyces cerevisiae (strain ATCC 204508 / S288c) GN=YMR31 PE=1 SV=1		PROKKA_00920	dTDP-glucose 4,6-dehydratase		SP|P18562|UPP_YEAST	Uracil phosphoribosyltransferase OS=Saccharomyces cerevisiae (strain ATCC 204508 / S288c) GN=FUR1 PE=1 SV=2		PROKKA_00842	Muramidase-2 precursor		SP|P20459|IF2A_YEAST	Eukaryotic translation initiation factor 2 subunit alpha OS=Saccharomyces cerevisiae (strain ATCC 204508 / S288c) GN=SUI2 PE=1 SV=1																						sp|P41911|GPD2_YEAST	Glycerol-3-phosphate dehydrogenase [NAD(+)] 2, mitochondrial OS=Saccharomyces cerevisiae (strain ATCC 204508 / S288c) GN=GPD2 PE=1 SV=2					SP|Q01532|BLH1_YEAST	Cysteine proteinase 1, mitochondrial OS=Saccharomyces cerevisiae (strain ATCC 204508 / S288c) GN=LAP3 PE=1 SV=3
PROKKA_00889	RNA-binding protein YhbY		SP|P20084|RM33_YEAST	54S ribosomal protein L33, mitochondrial OS=Saccharomyces cerevisiae (strain ATCC 204508 / S288c) GN=MRPL33 PE=1 SV=4		PROKKA_00924	Glucose-1-phosphate thymidylyltransferase 1		SP|P18759|SEC18_YEAST	Vesicular-fusion protein SEC18 OS=Saccharomyces cerevisiae (strain ATCC 204508 / S288c) GN=SEC18 PE=1 SV=2		PROKKA_00845	nicotinamidase/pyrazinamidase		SP|P20485|KICH_YEAST	Choline kinase OS=Saccharomyces cerevisiae (strain ATCC 204508 / S288c) GN=CKI1 PE=1 SV=1																						sp|P41940|MPG1_YEAST	Mannose-1-phosphate guanyltransferase OS=Saccharomyces cerevisiae (strain ATCC 204508 / S288c) GN=PSA1 PE=1 SV=2					SP|Q01855|RS15_YEAST	40S ribosomal protein S15 OS=Saccharomyces cerevisiae (strain ATCC 204508 / S288c) GN=RPS15 PE=1 SV=1
PROKKA_00892	GTP-binding protein Der		SP|P20424|SRP54_YEAST	Signal recognition particle subunit SRP54 OS=Saccharomyces cerevisiae (strain ATCC 204508 / S288c) GN=SRP54 PE=1 SV=2		PROKKA_00926	50S ribosomal protein L28		SP|P18899|DDR48_YEAST	Stress protein DDR48 OS=Saccharomyces cerevisiae (strain ATCC 204508 / S288c) GN=DDR48 PE=1 SV=4		PROKKA_00849	S-ribosylhomocysteine lyase		SP|P20604|PP11_YEAST	Serine/threonine-protein phosphatase PP1-1 OS=Saccharomyces cerevisiae (strain ATCC 204508 / S288c) GN=SIT4 PE=1 SV=1																						sp|P43567|AGX1_YEAST	Alanine--glyoxylate aminotransferase 1 OS=Saccharomyces cerevisiae (strain ATCC 204508 / S288c) GN=AGX1 PE=1 SV=1					SP|Q03048|COFI_YEAST	Cofilin OS=Saccharomyces cerevisiae (strain ATCC 204508 / S288c) GN=COF1 PE=1 SV=1
PROKKA_00893	Inosine-5'-monophosphate dehydrogenase		SP|P20434|RPAB1_YEAST	DNA-directed RNA polymerases I, II, and III subunit RPABC1 OS=Saccharomyces cerevisiae (strain ATCC 204508 / S288c) GN=RPB5 PE=1 SV=1		PROKKA_00928	DAK2 domain protein		SP|P18962|DAP2_YEAST	Dipeptidyl aminopeptidase B OS=Saccharomyces cerevisiae (strain ATCC 204508 / S288c) GN=DAP2 PE=1 SV=2		PROKKA_00851	putative oxidoreductase YhhX		SP|P20606|SAR1_YEAST	Small COPII coat GTPase SAR1 OS=Saccharomyces cerevisiae (strain ATCC 204508 / S288c) GN=SAR1 PE=1 SV=1																						sp|P46367|ALDH4_YEAST	Potassium-activated aldehyde dehydrogenase, mitochondrial OS=Saccharomyces cerevisiae (strain ATCC 204508 / S288c) GN=ALD4 PE=1 SV=2					SP|Q03713|RCF1_YEAST	Respiratory supercomplex factor 1, mitochondrial OS=Saccharomyces cerevisiae (strain ATCC 204508 / S288c) GN=RCF1 PE=1 SV=1
PROKKA_00894	Autolytic lysozyme		SP|P20449|DBP5_YEAST	ATP-dependent RNA helicase DBP5 OS=Saccharomyces cerevisiae (strain ATCC 204508 / S288c) GN=DBP5 PE=1 SV=2		PROKKA_00934	1,4-dihydroxy-2-naphthoate octaprenyltransferase		SP|P19097|FAS2_YEAST	Fatty acid synthase subunit alpha OS=Saccharomyces cerevisiae (strain ATCC 204508 / S288c) GN=FAS2 PE=1 SV=2		PROKKA_00865	Dipeptidase A		SP|P20967|ODO1_YEAST	2-oxoglutarate dehydrogenase, mitochondrial OS=Saccharomyces cerevisiae (strain ATCC 204508 / S288c) GN=KGD1 PE=1 SV=2																						sp|P46655|SYEC_YEAST	Glutamate--tRNA ligase, cytoplasmic OS=Saccharomyces cerevisiae (strain ATCC 204508 / S288c) GN=GUS1 PE=1 SV=3					SP|Q03940|RUVB1_YEAST	RuvB-like protein 1 OS=Saccharomyces cerevisiae (strain ATCC 204508 / S288c) GN=RVB1 PE=1 SV=1
PROKKA_00896	UDP-galactopyranose mutase		SP|P20459|IF2A_YEAST	Eukaryotic translation initiation factor 2 subunit alpha OS=Saccharomyces cerevisiae (strain ATCC 204508 / S288c) GN=SUI2 PE=1 SV=1		PROKKA_00936	Putative NAD(P)H nitroreductase		SP|P19146|ARF2_YEAST	ADP-ribosylation factor 2 OS=Saccharomyces cerevisiae (strain ATCC 204508 / S288c) GN=ARF2 PE=1 SV=3		PROKKA_00869	PTS-dependent dihydroxyacetone kinase, dihydroxyacetone-binding subunit DhaK		SP|P21147|ACO1_YEAST	Acyl-CoA desaturase 1 OS=Saccharomyces cerevisiae (strain ATCC 204508 / S288c) GN=OLE1 PE=1 SV=2																						sp|P47117|ARP3_YEAST	Actin-related protein 3 OS=Saccharomyces cerevisiae (strain ATCC 204508 / S288c) GN=ARP3 PE=1 SV=1					SP|Q04178|HPRT_YEAST	Hypoxanthine-guanine phosphoribosyltransferase OS=Saccharomyces cerevisiae (strain ATCC 204508 / S288c) GN=HPT1 PE=1 SV=1
PROKKA_00902	dTDP-glucose 4,6-dehydratase		SP|P20485|KICH_YEAST	Choline kinase OS=Saccharomyces cerevisiae (strain ATCC 204508 / S288c) GN=CKI1 PE=1 SV=1		PROKKA_00954	Aspartyl/glutamyl-tRNA(Asn/Gln) amidotransferase subunit B		SP|P19262|ODO2_YEAST	Dihydrolipoyllysine-residue succinyltransferase component of 2-oxoglutarate dehydrogenase complex, mitochondrial OS=Saccharomyces cerevisiae (strain ATCC 204508 / S288c) GN=KGD2 PE=1 SV=2		PROKKA_00872	Phosphoglycerate kinase		SP|P21242|PSA7_YEAST	Probable proteasome subunit alpha type-7 OS=Saccharomyces cerevisiae (strain ATCC 204508 / S288c) GN=PRE10 PE=1 SV=2																						sp|P47127|AIM24_YEAST	Altered inheritance of mitochondria protein 24, mitochondrial OS=Saccharomyces cerevisiae (strain ATCC 204508 / S288c) GN=AIM24 PE=1 SV=1					SP|Q04894|ADH6_YEAST	NADP-dependent alcohol dehydrogenase 6 OS=Saccharomyces cerevisiae (strain ATCC 204508 / S288c) GN=ADH6 PE=1 SV=1
PROKKA_00903	2-C-methyl-D-erythritol 4-phosphate cytidylyltransferase 1		SP|P20604|PP11_YEAST	Serine/threonine-protein phosphatase PP1-1 OS=Saccharomyces cerevisiae (strain ATCC 204508 / S288c) GN=SIT4 PE=1 SV=1		PROKKA_00956	Glutamyl-tRNA(Gln) amidotransferase subunit A		SP|P19358|METK2_YEAST	S-adenosylmethionine synthase 2 OS=Saccharomyces cerevisiae (strain ATCC 204508 / S288c) GN=SAM2 PE=1 SV=3		PROKKA_00874	30S ribosomal protein S21		SP|P21243|PSA1_YEAST	Proteasome subunit alpha type-1 OS=Saccharomyces cerevisiae (strain ATCC 204508 / S288c) GN=SCL1 PE=1 SV=1																						sp|P47143|ADK_YEAST	Adenosine kinase OS=Saccharomyces cerevisiae (strain ATCC 204508 / S288c) GN=ADO1 PE=1 SV=1					SP|Q05016|YM71_YEAST	NADP-dependent 3-hydroxy acid dehydrogenase OS=Saccharomyces cerevisiae (strain ATCC 204508 / S288c) GN=YMR226C PE=1 SV=1
PROKKA_00904	LicD family protein		SP|P20606|SAR1_YEAST	Small COPII coat GTPase SAR1 OS=Saccharomyces cerevisiae (strain ATCC 204508 / S288c) GN=SAR1 PE=1 SV=1		PROKKA_00958	GTP-sensing transcriptional pleiotropic repressor CodY		SP|P19414|ACON_YEAST	Aconitate hydratase, mitochondrial OS=Saccharomyces cerevisiae (strain ATCC 204508 / S288c) GN=ACO1 PE=1 SV=2		PROKKA_00881	putative transcriptional regulatory protein YeeN		SP|P21264|PUR6_YEAST	Phosphoribosylaminoimidazole carboxylase OS=Saccharomyces cerevisiae (strain ATCC 204508 / S288c) GN=ADE2 PE=1 SV=1																						sp|P48164|RS7B_YEAST	40S ribosomal protein S7-B OS=Saccharomyces cerevisiae (strain ATCC 204508 / S288c) GN=RPS7B PE=1 SV=1					SP|Q05506|SYRC_YEAST	Arginine--tRNA ligase, cytoplasmic OS=Saccharomyces cerevisiae (strain ATCC 204508 / S288c) GN=YDR341C PE=1 SV=1
PROKKA_00908	putative glycosyltransferase EpsJ		SP|P20967|ODO1_YEAST	2-oxoglutarate dehydrogenase, mitochondrial OS=Saccharomyces cerevisiae (strain ATCC 204508 / S288c) GN=KGD1 PE=1 SV=2		PROKKA_00959	Glutamate-pyruvate aminotransferase AlaA		SP|P19454|CSK22_YEAST	Casein kinase II subunit alpha' OS=Saccharomyces cerevisiae (strain ATCC 204508 / S288c) GN=CKA2 PE=1 SV=2		PROKKA_00889	RNA-binding protein YhbY		SP|P21269|CCA1_YEAST	CCA tRNA nucleotidyltransferase, mitochondrial OS=Saccharomyces cerevisiae (strain ATCC 204508 / S288c) GN=CCA1 PE=1 SV=1																						sp|P48570|HOSC_YEAST	Homocitrate synthase, cytosolic isozyme OS=Saccharomyces cerevisiae (strain ATCC 204508 / S288c) GN=LYS20 PE=1 SV=1					SP|Q05584|GLO2_YEAST	Hydroxyacylglutathione hydrolase, cytoplasmic isozyme OS=Saccharomyces cerevisiae (strain ATCC 204508 / S288c) GN=GLO2 PE=1 SV=1
PROKKA_00910	Undecaprenyl-phosphate mannosyltransferase		SP|P21147|ACO1_YEAST	Acyl-CoA desaturase 1 OS=Saccharomyces cerevisiae (strain ATCC 204508 / S288c) GN=OLE1 PE=1 SV=2		PROKKA_00960	hypothetical protein		SP|P19524|MYO2_YEAST	Myosin-2 OS=Saccharomyces cerevisiae (strain ATCC 204508 / S288c) GN=MYO2 PE=1 SV=1		PROKKA_00892	GTP-binding protein Der		SP|P21306|ATP5E_YEAST	ATP synthase subunit epsilon, mitochondrial OS=Saccharomyces cerevisiae (strain ATCC 204508 / S288c) GN=ATP15 PE=1 SV=2																						sp|P49017|COQ5_YEAST	2-methoxy-6-polyprenyl-1,4-benzoquinol methylase, mitochondrial OS=Saccharomyces cerevisiae (strain ATCC 204508 / S288c) GN=COQ5 PE=1 SV=1					SP|Q05911|PUR8_YEAST	Adenylosuccinate lyase OS=Saccharomyces cerevisiae (strain ATCC 204508 / S288c) GN=ADE13 PE=1 SV=1
PROKKA_00915	Teichoic acids export ATP-binding protein TagH		SP|P21242|PSA7_YEAST	Probable proteasome subunit alpha type-7 OS=Saccharomyces cerevisiae (strain ATCC 204508 / S288c) GN=PRE10 PE=1 SV=2		PROKKA_00964	CoA binding domain protein		SP|P19882|HSP60_YEAST	Heat shock protein 60, mitochondrial OS=Saccharomyces cerevisiae (strain ATCC 204508 / S288c) GN=HSP60 PE=1 SV=1		PROKKA_00893	Inosine-5'-monophosphate dehydrogenase		SP|P21375|OSM1_YEAST	Fumarate reductase 2 OS=Saccharomyces cerevisiae (strain ATCC 204508 / S288c) GN=OSM1 PE=1 SV=3																						sp|P49089|ASNS1_YEAST	Asparagine synthetase [glutamine-hydrolyzing] 1 OS=Saccharomyces cerevisiae (strain ATCC 204508 / S288c) GN=ASN1 PE=1 SV=2					SP|Q06405|ATPK_YEAST	ATP synthase subunit f, mitochondrial OS=Saccharomyces cerevisiae (strain ATCC 204508 / S288c) GN=ATP17 PE=1 SV=1
PROKKA_00919	dTDP-4-dehydrorhamnose reductase		SP|P21243|PSA1_YEAST	Proteasome subunit alpha type-1 OS=Saccharomyces cerevisiae (strain ATCC 204508 / S288c) GN=SCL1 PE=1 SV=1		PROKKA_00971	1,4-alpha-glucan branching enzyme GlgB		SP|P19955|RT31_YEAST	37S ribosomal protein YMR-31, mitochondrial OS=Saccharomyces cerevisiae (strain ATCC 204508 / S288c) GN=YMR31 PE=1 SV=1		PROKKA_00894	Autolytic lysozyme		SP|P21538|REB1_YEAST	DNA-binding protein REB1 OS=Saccharomyces cerevisiae (strain ATCC 204508 / S288c) GN=REB1 PE=1 SV=2																						sp|P49367|LYS4_YEAST	Homoaconitase, mitochondrial OS=Saccharomyces cerevisiae (strain ATCC 204508 / S288c) GN=LYS4 PE=1 SV=1					SP|Q07478|SUB2_YEAST	ATP-dependent RNA helicase SUB2 OS=Saccharomyces cerevisiae (strain ATCC 204508 / S288c) GN=SUB2 PE=1 SV=1
PROKKA_00920	dTDP-glucose 4,6-dehydratase		SP|P21264|PUR6_YEAST	Phosphoribosylaminoimidazole carboxylase OS=Saccharomyces cerevisiae (strain ATCC 204508 / S288c) GN=ADE2 PE=1 SV=1		PROKKA_00978	Putative Holliday junction resolvase		SP|P20049|TYR1_YEAST	Prephenate dehydrogenase [NADP(+)] OS=Saccharomyces cerevisiae (strain ATCC 204508 / S288c) GN=TYR1 PE=1 SV=2		PROKKA_00896	UDP-galactopyranose mutase		SP|P21560|CBP3_YEAST	Protein CBP3, mitochondrial OS=Saccharomyces cerevisiae (strain ATCC 204508 / S288c) GN=CBP3 PE=1 SV=1																						sp|P50085|PHB2_YEAST	Prohibitin-2 OS=Saccharomyces cerevisiae (strain ATCC 204508 / S288c) GN=PHB2 PE=1 SV=2					SP|Q07551|KAR_YEAST	NADPH-dependent alpha-keto amide reductase OS=Saccharomyces cerevisiae (strain ATCC 204508 / S288c) GN=YDL124W PE=1 SV=1
PROKKA_00924	Glucose-1-phosphate thymidylyltransferase 1		SP|P21269|CCA1_YEAST	CCA tRNA nucleotidyltransferase, mitochondrial OS=Saccharomyces cerevisiae (strain ATCC 204508 / S288c) GN=CCA1 PE=1 SV=1		PROKKA_00984	Oxidoreductase YdhF		SP|P20081|FKBP_YEAST	FK506-binding protein 1 OS=Saccharomyces cerevisiae (strain ATCC 204508 / S288c) GN=FPR1 PE=1 SV=2		PROKKA_00901	Putative glycosyltransferase EpsE		SP|P21576|VPS1_YEAST	Vacuolar protein sorting-associated protein 1 OS=Saccharomyces cerevisiae (strain ATCC 204508 / S288c) GN=VPS1 PE=1 SV=2																						sp|P50107|LGUL_YEAST	Lactoylglutathione lyase OS=Saccharomyces cerevisiae (strain ATCC 204508 / S288c) GN=GLO1 PE=1 SV=1					SP|Q07653|HBT1_YEAST	Protein HBT1 OS=Saccharomyces cerevisiae (strain ATCC 204508 / S288c) GN=HBT1 PE=1 SV=1
PROKKA_00925	hypothetical protein		SP|P21306|ATP5E_YEAST	ATP synthase subunit epsilon, mitochondrial OS=Saccharomyces cerevisiae (strain ATCC 204508 / S288c) GN=ATP15 PE=1 SV=2		PROKKA_00986	hypothetical protein		SP|P20084|RM33_YEAST	54S ribosomal protein L33, mitochondrial OS=Saccharomyces cerevisiae (strain ATCC 204508 / S288c) GN=MRPL33 PE=1 SV=4		PROKKA_00902	dTDP-glucose 4,6-dehydratase		SP|P21734|UBC1_YEAST	Ubiquitin-conjugating enzyme E2 1 OS=Saccharomyces cerevisiae (strain ATCC 204508 / S288c) GN=UBC1 PE=1 SV=1																						sp|P53090|ARO8_YEAST	Aromatic/aminoadipate aminotransferase 1 OS=Saccharomyces cerevisiae (strain ATCC 204508 / S288c) GN=ARO8 PE=1 SV=1					SP|Q08822|ETFD_YEAST	Probable electron transfer flavoprotein-ubiquinone oxidoreductase, mitochondrial OS=Saccharomyces cerevisiae (strain ATCC 204508 / S288c) GN=CIR2 PE=1 SV=1
PROKKA_00926	50S ribosomal protein L28		SP|P21373|UTR1_YEAST	NAD(+) kinase OS=Saccharomyces cerevisiae (strain ATCC 204508 / S288c) GN=UTR1 PE=1 SV=2		PROKKA_01000	Phosphoenolpyruvate-protein phosphotransferase		SP|P20424|SRP54_YEAST	Signal recognition particle subunit SRP54 OS=Saccharomyces cerevisiae (strain ATCC 204508 / S288c) GN=SRP54 PE=1 SV=2		PROKKA_00903	2-C-methyl-D-erythritol 4-phosphate cytidylyltransferase 1		SP|P21801|SDHB_YEAST	Succinate dehydrogenase [ubiquinone] iron-sulfur subunit, mitochondrial OS=Saccharomyces cerevisiae (strain ATCC 204508 / S288c) GN=SDH2 PE=1 SV=1																						sp|P53228|TAL2_YEAST	Transaldolase NQM1 OS=Saccharomyces cerevisiae (strain ATCC 204508 / S288c) GN=NQM1 PE=1 SV=1					SP|Q12001|ALG6_YEAST	Dolichyl pyrophosphate Man9GlcNAc2 alpha-1,3-glucosyltransferase OS=Saccharomyces cerevisiae (strain ATCC 204508 / S288c) GN=ALG6 PE=1 SV=1
PROKKA_00928	DAK2 domain protein		SP|P21375|OSM1_YEAST	Fumarate reductase 2 OS=Saccharomyces cerevisiae (strain ATCC 204508 / S288c) GN=OSM1 PE=1 SV=3		PROKKA_01001	Phosphocarrier protein HPr		SP|P20434|RPAB1_YEAST	DNA-directed RNA polymerases I, II, and III subunit RPABC1 OS=Saccharomyces cerevisiae (strain ATCC 204508 / S288c) GN=RPB5 PE=1 SV=1		PROKKA_00904	LicD family protein		SP|P21954|IDHP_YEAST	Isocitrate dehydrogenase [NADP], mitochondrial OS=Saccharomyces cerevisiae (strain ATCC 204508 / S288c) GN=IDP1 PE=1 SV=1																						sp|P53622|COPA_YEAST	Coatomer subunit alpha OS=Saccharomyces cerevisiae (strain ATCC 204508 / S288c) GN=COP1 PE=1 SV=2					SP|Q12122|HOSM_YEAST	Homocitrate synthase, mitochondrial OS=Saccharomyces cerevisiae (strain ATCC 204508 / S288c) GN=LYS21 PE=1 SV=1
PROKKA_00934	1,4-dihydroxy-2-naphthoate octaprenyltransferase		SP|P21538|REB1_YEAST	DNA-binding protein REB1 OS=Saccharomyces cerevisiae (strain ATCC 204508 / S288c) GN=REB1 PE=1 SV=2		PROKKA_01002	Phospho-2-dehydro-3-deoxyheptonate aldolase, Tyr-sensitive		SP|P20436|RPAB3_YEAST	DNA-directed RNA polymerases I, II, and III subunit RPABC3 OS=Saccharomyces cerevisiae (strain ATCC 204508 / S288c) GN=RPB8 PE=1 SV=1		PROKKA_00908	putative glycosyltransferase EpsJ		SP|P21965|MCK1_YEAST	Protein kinase MCK1 OS=Saccharomyces cerevisiae (strain ATCC 204508 / S288c) GN=MCK1 PE=1 SV=1																						sp|P53691|PPID_YEAST	Peptidyl-prolyl cis-trans isomerase CPR6 OS=Saccharomyces cerevisiae (strain ATCC 204508 / S288c) GN=CPR6 PE=1 SV=1					SP|Q12123|DCS2_YEAST	Inactive diphosphatase DCS2 OS=Saccharomyces cerevisiae (strain ATCC 204508 / S288c) GN=DCS2 PE=1 SV=3
PROKKA_00936	Putative NAD(P)H nitroreductase		SP|P21560|CBP3_YEAST	Protein CBP3, mitochondrial OS=Saccharomyces cerevisiae (strain ATCC 204508 / S288c) GN=CBP3 PE=1 SV=1		PROKKA_01003	preprotein translocase subunit SecA		SP|P20449|DBP5_YEAST	ATP-dependent RNA helicase DBP5 OS=Saccharomyces cerevisiae (strain ATCC 204508 / S288c) GN=DBP5 PE=1 SV=2		PROKKA_00910	Undecaprenyl-phosphate mannosyltransferase		SP|P22133|MDHC_YEAST	Malate dehydrogenase, cytoplasmic OS=Saccharomyces cerevisiae (strain ATCC 204508 / S288c) GN=MDH2 PE=1 SV=2																						sp|P53721|RCF2_YEAST	Respiratory supercomplex factor 2, mitochondrial OS=Saccharomyces cerevisiae (strain ATCC 204508 / S288c) GN=RCF2 PE=1 SV=1					SP|Q12207|NCE2_YEAST	Non-classical export protein 2 OS=Saccharomyces cerevisiae (strain ATCC 204508 / S288c) GN=NCE102 PE=1 SV=1
PROKKA_00940	Deoxyuridine 5'-triphosphate nucleotidohydrolase		SP|P21576|VPS1_YEAST	Vacuolar protein sorting-associated protein 1 OS=Saccharomyces cerevisiae (strain ATCC 204508 / S288c) GN=VPS1 PE=1 SV=2		PROKKA_01006	1-acyl-sn-glycerol-3-phosphate acyltransferase		SP|P20459|IF2A_YEAST	Eukaryotic translation initiation factor 2 subunit alpha OS=Saccharomyces cerevisiae (strain ATCC 204508 / S288c) GN=SUI2 PE=1 SV=1		PROKKA_00914	Rhamnan synthesis protein F		SP|P22137|CLH_YEAST	Clathrin heavy chain OS=Saccharomyces cerevisiae (strain ATCC 204508 / S288c) GN=CHC1 PE=1 SV=1																						sp|P53839|GOR1_YEAST	Glyoxylate reductase 1 OS=Saccharomyces cerevisiae (strain ATCC 204508 / S288c) GN=GOR1 PE=1 SV=1					SP|Q12230|LSP1_YEAST	Sphingolipid long chain base-responsive protein LSP1 OS=Saccharomyces cerevisiae (strain ATCC 204508 / S288c) GN=LSP1 PE=1 SV=1
PROKKA_00954	Aspartyl/glutamyl-tRNA(Asn/Gln) amidotransferase subunit B		SP|P21734|UBC1_YEAST	Ubiquitin-conjugating enzyme E2 1 OS=Saccharomyces cerevisiae (strain ATCC 204508 / S288c) GN=UBC1 PE=1 SV=1		PROKKA_01007	putative amino acid permease YhdG		SP|P20485|KICH_YEAST	Choline kinase OS=Saccharomyces cerevisiae (strain ATCC 204508 / S288c) GN=CKI1 PE=1 SV=1		PROKKA_00915	Teichoic acids export ATP-binding protein TagH		SP|P22138|RPA2_YEAST	DNA-directed RNA polymerase I subunit RPA135 OS=Saccharomyces cerevisiae (strain ATCC 204508 / S288c) GN=RPA135 PE=1 SV=1																						sp|P54113|PUR91_YEAST	Bifunctional purine biosynthesis protein ADE16 OS=Saccharomyces cerevisiae (strain ATCC 204508 / S288c) GN=ADE16 PE=1 SV=1					SP|Q12363|WTM1_YEAST	Transcriptional modulator WTM1 OS=Saccharomyces cerevisiae (strain ATCC 204508 / S288c) GN=WTM1 PE=1 SV=1
PROKKA_00956	Glutamyl-tRNA(Gln) amidotransferase subunit A		SP|P21801|SDHB_YEAST	Succinate dehydrogenase [ubiquinone] iron-sulfur subunit, mitochondrial OS=Saccharomyces cerevisiae (strain ATCC 204508 / S288c) GN=SDH2 PE=1 SV=1		PROKKA_01012	Bifunctional (p)ppGpp synthase/hydrolase RelA		SP|P20604|PP11_YEAST	Serine/threonine-protein phosphatase PP1-1 OS=Saccharomyces cerevisiae (strain ATCC 204508 / S288c) GN=SIT4 PE=1 SV=1		PROKKA_00918	hypothetical protein		SP|P22139|RPAB5_YEAST	DNA-directed RNA polymerases I, II, and III subunit RPABC5 OS=Saccharomyces cerevisiae (strain ATCC 204508 / S288c) GN=RPB10 PE=1 SV=2																						sp|P54115|ALDH6_YEAST	Magnesium-activated aldehyde dehydrogenase, cytosolic OS=Saccharomyces cerevisiae (strain ATCC 204508 / S288c) GN=ALD6 PE=1 SV=4					SP|Q12449|AHA1_YEAST	Hsp90 co-chaperone AHA1 OS=Saccharomyces cerevisiae (strain ATCC 204508 / S288c) GN=AHA1 PE=1 SV=1
PROKKA_00958	GTP-sensing transcriptional pleiotropic repressor CodY		SP|P21954|IDHP_YEAST	Isocitrate dehydrogenase [NADP], mitochondrial OS=Saccharomyces cerevisiae (strain ATCC 204508 / S288c) GN=IDP1 PE=1 SV=1		PROKKA_01013	Poly-beta-1,6-N-acetyl-D-glucosamine N-deacetylase precursor		SP|P20606|SAR1_YEAST	Small COPII coat GTPase SAR1 OS=Saccharomyces cerevisiae (strain ATCC 204508 / S288c) GN=SAR1 PE=1 SV=1		PROKKA_00919	dTDP-4-dehydrorhamnose reductase		SP|P22146|GAS1_YEAST	1,3-beta-glucanosyltransferase GAS1 OS=Saccharomyces cerevisiae (strain ATCC 204508 / S288c) GN=GAS1 PE=1 SV=2																						sp|P54839|HMCS_YEAST	Hydroxymethylglutaryl-CoA synthase OS=Saccharomyces cerevisiae (strain ATCC 204508 / S288c) GN=ERG13 PE=1 SV=1					SP|Q12464|RUVB2_YEAST	RuvB-like protein 2 OS=Saccharomyces cerevisiae (strain ATCC 204508 / S288c) GN=RVB2 PE=1 SV=1
PROKKA_00959	Glutamate-pyruvate aminotransferase AlaA		SP|P21965|MCK1_YEAST	Protein kinase MCK1 OS=Saccharomyces cerevisiae (strain ATCC 204508 / S288c) GN=MCK1 PE=1 SV=1		PROKKA_01018	putative ABC transporter ATP-binding protein YheS		SP|P20967|ODO1_YEAST	2-oxoglutarate dehydrogenase, mitochondrial OS=Saccharomyces cerevisiae (strain ATCC 204508 / S288c) GN=KGD1 PE=1 SV=2		PROKKA_00920	dTDP-glucose 4,6-dehydratase		SP|P22147|XRN1_YEAST	5'-3' exoribonuclease 1 OS=Saccharomyces cerevisiae (strain ATCC 204508 / S288c) GN=XRN1 PE=1 SV=1																						sp|P60010|ACT_YEAST	Actin OS=Saccharomyces cerevisiae (strain ATCC 204508 / S288c) GN=ACT1 PE=1 SV=1					SP|Q12480|ETFA_YEAST	Probable electron transfer flavoprotein subunit alpha, mitochondrial OS=Saccharomyces cerevisiae (strain ATCC 204508 / S288c) GN=AIM45 PE=1 SV=1
PROKKA_00960	hypothetical protein		SP|P22133|MDHC_YEAST	Malate dehydrogenase, cytoplasmic OS=Saccharomyces cerevisiae (strain ATCC 204508 / S288c) GN=MDH2 PE=1 SV=2		PROKKA_01023	Zinc-transporting ATPase		SP|P21147|ACO1_YEAST	Acyl-CoA desaturase 1 OS=Saccharomyces cerevisiae (strain ATCC 204508 / S288c) GN=OLE1 PE=1 SV=2		PROKKA_00924	Glucose-1-phosphate thymidylyltransferase 1		SP|P22202|HSP74_YEAST	Heat shock protein SSA4 OS=Saccharomyces cerevisiae (strain ATCC 204508 / S288c) GN=SSA4 PE=1 SV=3																						sp|P81449|ATPJ_YEAST	ATP synthase subunit e, mitochondrial OS=Saccharomyces cerevisiae (strain ATCC 204508 / S288c) GN=TIM11 PE=1 SV=2					SP|Q12680|GLT1_YEAST	Glutamate synthase [NADH] OS=Saccharomyces cerevisiae (strain ATCC 204508 / S288c) GN=GLT1 PE=1 SV=2
PROKKA_00964	CoA binding domain protein		SP|P22135|ATP12_YEAST	Protein ATP12, mitochondrial OS=Saccharomyces cerevisiae (strain ATCC 204508 / S288c) GN=ATP12 PE=1 SV=2		PROKKA_01025	50S ribosomal protein L33 1		SP|P21242|PSA7_YEAST	Probable proteasome subunit alpha type-7 OS=Saccharomyces cerevisiae (strain ATCC 204508 / S288c) GN=PRE10 PE=1 SV=2		PROKKA_00926	50S ribosomal protein L28		SP|P22203|VATE_YEAST	V-type proton ATPase subunit E OS=Saccharomyces cerevisiae (strain ATCC 204508 / S288c) GN=VMA4 PE=1 SV=4																						sp|Q00055|GPD1_YEAST	Glycerol-3-phosphate dehydrogenase [NAD(+)] 1 OS=Saccharomyces cerevisiae (strain ATCC 204508 / S288c) GN=GPD1 PE=1 SV=4					SP|Q3E841|YN034_YEAST	Uncharacterized protein YNR034W-A OS=Saccharomyces cerevisiae (strain ATCC 204508 / S288c) GN=YNR034W-A PE=1 SV=1
PROKKA_00966	hypothetical protein		SP|P22137|CLH_YEAST	Clathrin heavy chain OS=Saccharomyces cerevisiae (strain ATCC 204508 / S288c) GN=CHC1 PE=1 SV=1		PROKKA_01027	hypothetical protein		SP|P21243|PSA1_YEAST	Proteasome subunit alpha type-1 OS=Saccharomyces cerevisiae (strain ATCC 204508 / S288c) GN=SCL1 PE=1 SV=1		PROKKA_00928	DAK2 domain protein		SP|P22213|SLY1_YEAST	Protein SLY1 OS=Saccharomyces cerevisiae (strain ATCC 204508 / S288c) GN=SLY1 PE=1 SV=1																						sp|Q00711|SDHA_YEAST	Succinate dehydrogenase [ubiquinone] flavoprotein subunit, mitochondrial OS=Saccharomyces cerevisiae (strain ATCC 204508 / S288c) GN=SDH1 PE=1 SV=1
PROKKA_00984	Oxidoreductase YdhF		SP|P22138|RPA2_YEAST	DNA-directed RNA polymerase I subunit RPA135 OS=Saccharomyces cerevisiae (strain ATCC 204508 / S288c) GN=RPA135 PE=1 SV=1		PROKKA_01041	Putative ring-cleaving dioxygenase MhqA		SP|P21264|PUR6_YEAST	Phosphoribosylaminoimidazole carboxylase OS=Saccharomyces cerevisiae (strain ATCC 204508 / S288c) GN=ADE2 PE=1 SV=1		PROKKA_00934	1,4-dihydroxy-2-naphthoate octaprenyltransferase		SP|P22214|SEC22_YEAST	Protein transport protein SEC22 OS=Saccharomyces cerevisiae (strain ATCC 204508 / S288c) GN=SEC22 PE=1 SV=1																						sp|Q00764|TPS1_YEAST	Alpha,alpha-trehalose-phosphate synthase [UDP-forming] 56 kDa subunit OS=Saccharomyces cerevisiae (strain ATCC 204508 / S288c) GN=TPS1 PE=1 SV=2
PROKKA_00986	hypothetical protein		SP|P22139|RPAB5_YEAST	DNA-directed RNA polymerases I, II, and III subunit RPABC5 OS=Saccharomyces cerevisiae (strain ATCC 204508 / S288c) GN=RPB10 PE=1 SV=2		PROKKA_01044	Putative universal stress protein		SP|P21269|CCA1_YEAST	CCA tRNA nucleotidyltransferase, mitochondrial OS=Saccharomyces cerevisiae (strain ATCC 204508 / S288c) GN=CCA1 PE=1 SV=1		PROKKA_00936	Putative NAD(P)H nitroreductase		SP|P22336|RFA1_YEAST	Replication factor A protein 1 OS=Saccharomyces cerevisiae (strain ATCC 204508 / S288c) GN=RFA1 PE=1 SV=1																						sp|Q00955|ACAC_YEAST	Acetyl-CoA carboxylase OS=Saccharomyces cerevisiae (strain ATCC 204508 / S288c) GN=ACC1 PE=1 SV=2
PROKKA_00990	Tetracycline resistance protein, class B		SP|P22141|PSB4_YEAST	Proteasome subunit beta type-4 OS=Saccharomyces cerevisiae (strain ATCC 204508 / S288c) GN=PRE1 PE=1 SV=2		PROKKA_01045	Serine 3-dehydrogenase		SP|P21304|PWP1_YEAST	Periodic tryptophan protein 1 OS=Saccharomyces cerevisiae (strain ATCC 204508 / S288c) GN=PWP1 PE=1 SV=1		PROKKA_00950	Cold shock protein CspC		SP|P22353|RM08_YEAST	54S ribosomal protein L8, mitochondrial OS=Saccharomyces cerevisiae (strain ATCC 204508 / S288c) GN=MRPL8 PE=1 SV=4																						sp|Q01532|BLH1_YEAST	Cysteine proteinase 1, mitochondrial OS=Saccharomyces cerevisiae (strain ATCC 204508 / S288c) GN=LAP3 PE=1 SV=3
PROKKA_01000	Phosphoenolpyruvate-protein phosphotransferase		SP|P22146|GAS1_YEAST	1,3-beta-glucanosyltransferase GAS1 OS=Saccharomyces cerevisiae (strain ATCC 204508 / S288c) GN=GAS1 PE=1 SV=2		PROKKA_01047	putative ABC transporter ATP-binding protein YheS		SP|P21306|ATP5E_YEAST	ATP synthase subunit epsilon, mitochondrial OS=Saccharomyces cerevisiae (strain ATCC 204508 / S288c) GN=ATP15 PE=1 SV=2		PROKKA_00954	Aspartyl/glutamyl-tRNA(Asn/Gln) amidotransferase subunit B		SP|P22354|RM20_YEAST	54S ribosomal protein L20, mitochondrial OS=Saccharomyces cerevisiae (strain ATCC 204508 / S288c) GN=MRPL20 PE=1 SV=2																						sp|Q01855|RS15_YEAST	40S ribosomal protein S15 OS=Saccharomyces cerevisiae (strain ATCC 204508 / S288c) GN=RPS15 PE=1 SV=1
PROKKA_01001	Phosphocarrier protein HPr		SP|P22147|XRN1_YEAST	5'-3' exoribonuclease 1 OS=Saccharomyces cerevisiae (strain ATCC 204508 / S288c) GN=XRN1 PE=1 SV=1		PROKKA_01048	Sugar phosphatase YbiV		SP|P21375|OSM1_YEAST	Fumarate reductase 2 OS=Saccharomyces cerevisiae (strain ATCC 204508 / S288c) GN=OSM1 PE=1 SV=3		PROKKA_00956	Glutamyl-tRNA(Gln) amidotransferase subunit A		SP|P22515|UBA1_YEAST	Ubiquitin-activating enzyme E1 1 OS=Saccharomyces cerevisiae (strain ATCC 204508 / S288c) GN=UBA1 PE=1 SV=2																						sp|Q03104|MSC1_YEAST	Meiotic sister chromatid recombination protein 1 OS=Saccharomyces cerevisiae (strain ATCC 204508 / S288c) GN=MSC1 PE=1 SV=1
PROKKA_01002	Phospho-2-dehydro-3-deoxyheptonate aldolase, Tyr-sensitive		SP|P22202|HSP74_YEAST	Heat shock protein SSA4 OS=Saccharomyces cerevisiae (strain ATCC 204508 / S288c) GN=SSA4 PE=1 SV=3		PROKKA_01049	Phosphate acyltransferase		SP|P21560|CBP3_YEAST	Protein CBP3, mitochondrial OS=Saccharomyces cerevisiae (strain ATCC 204508 / S288c) GN=CBP3 PE=1 SV=1		PROKKA_00958	GTP-sensing transcriptional pleiotropic repressor CodY		SP|P22517|KCC2_YEAST	Calcium/calmodulin-dependent protein kinase II OS=Saccharomyces cerevisiae (strain ATCC 204508 / S288c) GN=CMK2 PE=1 SV=2																						sp|Q03558|OYE2_YEAST	NADPH dehydrogenase 2 OS=Saccharomyces cerevisiae (strain ATCC 204508 / S288c) GN=OYE2 PE=1 SV=3
PROKKA_01003	preprotein translocase subunit SecA		SP|P22203|VATE_YEAST	V-type proton ATPase subunit E OS=Saccharomyces cerevisiae (strain ATCC 204508 / S288c) GN=VMA4 PE=1 SV=4		PROKKA_01053	Tryptophan--tRNA ligase 2		SP|P21576|VPS1_YEAST	Vacuolar protein sorting-associated protein 1 OS=Saccharomyces cerevisiae (strain ATCC 204508 / S288c) GN=VPS1 PE=1 SV=2		PROKKA_00959	Glutamate-pyruvate aminotransferase AlaA		SP|P22579|SIN3_YEAST	Transcriptional regulatory protein SIN3 OS=Saccharomyces cerevisiae (strain ATCC 204508 / S288c) GN=SIN3 PE=1 SV=2																						sp|Q04178|HPRT_YEAST	Hypoxanthine-guanine phosphoribosyltransferase OS=Saccharomyces cerevisiae (strain ATCC 204508 / S288c) GN=HPT1 PE=1 SV=1
PROKKA_01006	1-acyl-sn-glycerol-3-phosphate acyltransferase		SP|P22211|NPR1_YEAST	Nitrogen permease reactivator protein OS=Saccharomyces cerevisiae (strain ATCC 204508 / S288c) GN=NPR1 PE=1 SV=2		PROKKA_01056	Lipoate-protein ligase LplJ		SP|P21734|UBC1_YEAST	Ubiquitin-conjugating enzyme E2 1 OS=Saccharomyces cerevisiae (strain ATCC 204508 / S288c) GN=UBC1 PE=1 SV=1		PROKKA_00960	hypothetical protein		SP|P22696|ESS1_YEAST	Peptidyl-prolyl cis-trans isomerase ESS1 OS=Saccharomyces cerevisiae (strain ATCC 204508 / S288c) GN=ESS1 PE=1 SV=3																						sp|Q04409|EMI2_YEAST	Putative glucokinase-2 OS=Saccharomyces cerevisiae (strain ATCC 204508 / S288c) GN=EMI2 PE=1 SV=1
PROKKA_01007	putative amino acid permease YhdG		SP|P22213|SLY1_YEAST	Protein SLY1 OS=Saccharomyces cerevisiae (strain ATCC 204508 / S288c) GN=SLY1 PE=1 SV=1		PROKKA_01057	Pyruvate dehydrogenase E1 component subunit alpha		SP|P21771|RT28_YEAST	37S ribosomal protein S28, mitochondrial OS=Saccharomyces cerevisiae (strain ATCC 204508 / S288c) GN=MRPS28 PE=1 SV=1		PROKKA_00964	CoA binding domain protein		SP|P22768|ASSY_YEAST	Argininosuccinate synthase OS=Saccharomyces cerevisiae (strain ATCC 204508 / S288c) GN=ARG1 PE=1 SV=3																						sp|Q04491|SEC13_YEAST	Protein transport protein SEC13 OS=Saccharomyces cerevisiae (strain ATCC 204508 / S288c) GN=SEC13 PE=1 SV=1
PROKKA_01012	Bifunctional (p)ppGpp synthase/hydrolase RelA		SP|P22214|SEC22_YEAST	Protein transport protein SEC22 OS=Saccharomyces cerevisiae (strain ATCC 204508 / S288c) GN=SEC22 PE=1 SV=1		PROKKA_01058	Pyruvate dehydrogenase E1 component subunit beta		SP|P21801|SDHB_YEAST	Succinate dehydrogenase [ubiquinone] iron-sulfur subunit, mitochondrial OS=Saccharomyces cerevisiae (strain ATCC 204508 / S288c) GN=SDH2 PE=1 SV=1		PROKKA_00966	hypothetical protein		SP|P22803|TRX2_YEAST	Thioredoxin-2 OS=Saccharomyces cerevisiae (strain ATCC 204508 / S288c) GN=TRX2 PE=1 SV=3																						sp|Q04728|ARGJ_YEAST	Arginine biosynthesis bifunctional protein ArgJ, mitochondrial OS=Saccharomyces cerevisiae (strain ATCC 204508 / S288c) GN=ARG7 PE=1 SV=1
PROKKA_01013	Poly-beta-1,6-N-acetyl-D-glucosamine N-deacetylase precursor		SP|P22336|RFA1_YEAST	Replication factor A protein 1 OS=Saccharomyces cerevisiae (strain ATCC 204508 / S288c) GN=RFA1 PE=1 SV=1		PROKKA_01059	Dihydrolipoyllysine-residue acetyltransferase component of pyruvate dehydrogenase complex		SP|P21827|RCC1_YEAST	Guanine nucleotide exchange factor SRM1 OS=Saccharomyces cerevisiae (strain ATCC 204508 / S288c) GN=SRM1 PE=1 SV=1		PROKKA_00984	Oxidoreductase YdhF		SP|P22855|MAN1_YEAST	Alpha-mannosidase OS=Saccharomyces cerevisiae (strain ATCC 204508 / S288c) GN=AMS1 PE=1 SV=2																						sp|Q04894|ADH6_YEAST	NADP-dependent alcohol dehydrogenase 6 OS=Saccharomyces cerevisiae (strain ATCC 204508 / S288c) GN=ADH6 PE=1 SV=1
PROKKA_01014	Ribosomal RNA small subunit methyltransferase E		SP|P22354|RM20_YEAST	54S ribosomal protein L20, mitochondrial OS=Saccharomyces cerevisiae (strain ATCC 204508 / S288c) GN=MRPL20 PE=1 SV=2		PROKKA_01060	Dihydrolipoyl dehydrogenase		SP|P21954|IDHP_YEAST	Isocitrate dehydrogenase [NADP], mitochondrial OS=Saccharomyces cerevisiae (strain ATCC 204508 / S288c) GN=IDP1 PE=1 SV=1		PROKKA_00986	hypothetical protein		SP|P22943|HSP12_YEAST	12 kDa heat shock protein OS=Saccharomyces cerevisiae (strain ATCC 204508 / S288c) GN=HSP12 PE=1 SV=1																						sp|Q04935|COX20_YEAST	Cytochrome c oxidase protein 20, mitochondrial OS=Saccharomyces cerevisiae (strain ATCC 204508 / S288c) GN=COX20 PE=1 SV=1
PROKKA_01015	Ribosomal protein L11 methyltransferase		SP|P22438|SYMM_YEAST	Methionine--tRNA ligase, mitochondrial OS=Saccharomyces cerevisiae (strain ATCC 204508 / S288c) GN=MSM1 PE=1 SV=2		PROKKA_01063	Putative N-acetyl-LL-diaminopimelate aminotransferase		SP|P21965|MCK1_YEAST	Protein kinase MCK1 OS=Saccharomyces cerevisiae (strain ATCC 204508 / S288c) GN=MCK1 PE=1 SV=1		PROKKA_01000	Phosphoenolpyruvate-protein phosphotransferase		SP|P23180|AIM17_YEAST	Probable oxidoreductase AIM17 OS=Saccharomyces cerevisiae (strain ATCC 204508 / S288c) GN=AIM17 PE=1 SV=2																						sp|Q05016|YM71_YEAST	NADP-dependent 3-hydroxy acid dehydrogenase OS=Saccharomyces cerevisiae (strain ATCC 204508 / S288c) GN=YMR226C PE=1 SV=1
PROKKA_01018	putative ABC transporter ATP-binding protein YheS		SP|P22515|UBA1_YEAST	Ubiquitin-activating enzyme E1 1 OS=Saccharomyces cerevisiae (strain ATCC 204508 / S288c) GN=UBA1 PE=1 SV=2		PROKKA_01103	ATP-dependent helicase HepA		SP|P22133|MDHC_YEAST	Malate dehydrogenase, cytoplasmic OS=Saccharomyces cerevisiae (strain ATCC 204508 / S288c) GN=MDH2 PE=1 SV=2		PROKKA_01001	Phosphocarrier protein HPr		SP|P23202|URE2_YEAST	Transcriptional regulator URE2 OS=Saccharomyces cerevisiae (strain ATCC 204508 / S288c) GN=URE2 PE=1 SV=1																						sp|Q05506|SYRC_YEAST	Arginine--tRNA ligase, cytoplasmic OS=Saccharomyces cerevisiae (strain ATCC 204508 / S288c) GN=YDR341C PE=1 SV=1
PROKKA_01025	50S ribosomal protein L33 1		SP|P22517|KCC2_YEAST	Calcium/calmodulin-dependent protein kinase II OS=Saccharomyces cerevisiae (strain ATCC 204508 / S288c) GN=CMK2 PE=1 SV=2		PROKKA_01105	UDP-N-acetylmuramate--L-alanine ligase		SP|P22135|ATP12_YEAST	Protein ATP12, mitochondrial OS=Saccharomyces cerevisiae (strain ATCC 204508 / S288c) GN=ATP12 PE=1 SV=2		PROKKA_01002	Phospho-2-dehydro-3-deoxyheptonate aldolase, Tyr-sensitive		SP|P23254|TKT1_YEAST	Transketolase 1 OS=Saccharomyces cerevisiae (strain ATCC 204508 / S288c) GN=TKL1 PE=1 SV=4																						sp|Q05911|PUR8_YEAST	Adenylosuccinate lyase OS=Saccharomyces cerevisiae (strain ATCC 204508 / S288c) GN=ADE13 PE=1 SV=1
PROKKA_01041	Putative ring-cleaving dioxygenase MhqA		SP|P22579|SIN3_YEAST	Transcriptional regulatory protein SIN3 OS=Saccharomyces cerevisiae (strain ATCC 204508 / S288c) GN=SIN3 PE=1 SV=2		PROKKA_01106	Arginine repressor		SP|P22137|CLH_YEAST	Clathrin heavy chain OS=Saccharomyces cerevisiae (strain ATCC 204508 / S288c) GN=CHC1 PE=1 SV=1		PROKKA_01003	preprotein translocase subunit SecA		SP|P23287|PP2B1_YEAST	Serine/threonine-protein phosphatase 2B catalytic subunit A1 OS=Saccharomyces cerevisiae (strain ATCC 204508 / S288c) GN=CNA1 PE=1 SV=2																						sp|Q06103|RPN7_YEAST	26S proteasome regulatory subunit RPN7 OS=Saccharomyces cerevisiae (strain ATCC 204508 / S288c) GN=RPN7 PE=1 SV=3
PROKKA_01044	Putative universal stress protein		SP|P22696|ESS1_YEAST	Peptidyl-prolyl cis-trans isomerase ESS1 OS=Saccharomyces cerevisiae (strain ATCC 204508 / S288c) GN=ESS1 PE=1 SV=3		PROKKA_01107	Arginine--tRNA ligase		SP|P22138|RPA2_YEAST	DNA-directed RNA polymerase I subunit RPA135 OS=Saccharomyces cerevisiae (strain ATCC 204508 / S288c) GN=RPA135 PE=1 SV=1		PROKKA_01006	1-acyl-sn-glycerol-3-phosphate acyltransferase		SP|P23291|KC11_YEAST	Casein kinase I homolog 1 OS=Saccharomyces cerevisiae (strain ATCC 204508 / S288c) GN=YCK1 PE=1 SV=1																						sp|Q06151|DCPS_YEAST	m7GpppX diphosphatase OS=Saccharomyces cerevisiae (strain ATCC 204508 / S288c) GN=DCS1 PE=1 SV=1
PROKKA_01045	Serine 3-dehydrogenase		SP|P22768|ASSY_YEAST	Argininosuccinate synthase OS=Saccharomyces cerevisiae (strain ATCC 204508 / S288c) GN=ARG1 PE=1 SV=3		PROKKA_01108	Arginine deiminase		SP|P22139|RPAB5_YEAST	DNA-directed RNA polymerases I, II, and III subunit RPABC5 OS=Saccharomyces cerevisiae (strain ATCC 204508 / S288c) GN=RPB10 PE=1 SV=2		PROKKA_01007	putative amino acid permease YhdG		SP|P23292|KC12_YEAST	Casein kinase I homolog 2 OS=Saccharomyces cerevisiae (strain ATCC 204508 / S288c) GN=YCK2 PE=1 SV=1																						sp|Q06405|ATPK_YEAST	ATP synthase subunit f, mitochondrial OS=Saccharomyces cerevisiae (strain ATCC 204508 / S288c) GN=ATP17 PE=1 SV=1
PROKKA_01047	putative ABC transporter ATP-binding protein YheS		SP|P22803|TRX2_YEAST	Thioredoxin-2 OS=Saccharomyces cerevisiae (strain ATCC 204508 / S288c) GN=TRX2 PE=1 SV=3		PROKKA_01109	Ornithine carbamoyltransferase, catabolic		SP|P22141|PSB4_YEAST	Proteasome subunit beta type-4 OS=Saccharomyces cerevisiae (strain ATCC 204508 / S288c) GN=PRE1 PE=1 SV=2		PROKKA_01012	Bifunctional (p)ppGpp synthase/hydrolase RelA		SP|P23301|IF5A1_YEAST	Eukaryotic translation initiation factor 5A-1 OS=Saccharomyces cerevisiae (strain ATCC 204508 / S288c) GN=HYP2 PE=1 SV=3																						sp|Q06625|GDE_YEAST	Glycogen debranching enzyme OS=Saccharomyces cerevisiae (strain ATCC 204508 / S288c) GN=GDB1 PE=1 SV=1
PROKKA_01048	Sugar phosphatase YbiV		SP|P22855|MAN1_YEAST	Alpha-mannosidase OS=Saccharomyces cerevisiae (strain ATCC 204508 / S288c) GN=AMS1 PE=1 SV=2		PROKKA_01111	Carbamate kinase 1		SP|P22146|GAS1_YEAST	1,3-beta-glucanosyltransferase GAS1 OS=Saccharomyces cerevisiae (strain ATCC 204508 / S288c) GN=GAS1 PE=1 SV=2		PROKKA_01013	Poly-beta-1,6-N-acetyl-D-glucosamine N-deacetylase precursor		SP|P23337|GYS1_YEAST	Glycogen [starch] synthase isoform 1 OS=Saccharomyces cerevisiae (strain ATCC 204508 / S288c) GN=GSY1 PE=1 SV=3																						sp|Q07478|SUB2_YEAST	ATP-dependent RNA helicase SUB2 OS=Saccharomyces cerevisiae (strain ATCC 204508 / S288c) GN=SUB2 PE=1 SV=1
PROKKA_01049	Phosphate acyltransferase		SP|P22943|HSP12_YEAST	12 kDa heat shock protein OS=Saccharomyces cerevisiae (strain ATCC 204508 / S288c) GN=HSP12 PE=1 SV=1		PROKKA_01112	Carbamate kinase 1		SP|P22147|XRN1_YEAST	5'-3' exoribonuclease 1 OS=Saccharomyces cerevisiae (strain ATCC 204508 / S288c) GN=XRN1 PE=1 SV=1		PROKKA_01014	Ribosomal RNA small subunit methyltransferase E		SP|P23542|AATC_YEAST	Aspartate aminotransferase, cytoplasmic OS=Saccharomyces cerevisiae (strain ATCC 204508 / S288c) GN=AAT2 PE=1 SV=3																						sp|Q07551|KAR_YEAST	NADPH-dependent alpha-keto amide reductase OS=Saccharomyces cerevisiae (strain ATCC 204508 / S288c) GN=YDL124W PE=1 SV=1
PROKKA_01052	Peroxiredoxin OsmC		SP|P23180|AIM17_YEAST	Probable oxidoreductase AIM17 OS=Saccharomyces cerevisiae (strain ATCC 204508 / S288c) GN=AIM17 PE=1 SV=2		PROKKA_01113	Capreomycidine synthase		SP|P22202|HSP74_YEAST	Heat shock protein SSA4 OS=Saccharomyces cerevisiae (strain ATCC 204508 / S288c) GN=SSA4 PE=1 SV=3		PROKKA_01018	putative ABC transporter ATP-binding protein YheS		SP|P23615|SPT6_YEAST	Transcription elongation factor SPT6 OS=Saccharomyces cerevisiae (strain ATCC 204508 / S288c) GN=SPT6 PE=1 SV=1																						sp|Q07653|HBT1_YEAST	Protein HBT1 OS=Saccharomyces cerevisiae (strain ATCC 204508 / S288c) GN=HBT1 PE=1 SV=1
PROKKA_01053	Tryptophan--tRNA ligase 2		SP|P23202|URE2_YEAST	Transcriptional regulator URE2 OS=Saccharomyces cerevisiae (strain ATCC 204508 / S288c) GN=URE2 PE=1 SV=1		PROKKA_01118	DNA protection during starvation protein		SP|P22203|VATE_YEAST	V-type proton ATPase subunit E OS=Saccharomyces cerevisiae (strain ATCC 204508 / S288c) GN=VMA4 PE=1 SV=4		PROKKA_01021	Replication-associated recombination protein A		SP|P23638|PSA3_YEAST	Proteasome subunit alpha type-3 OS=Saccharomyces cerevisiae (strain ATCC 204508 / S288c) GN=PRE9 PE=1 SV=1																						sp|Q12122|HOSM_YEAST	Homocitrate synthase, mitochondrial OS=Saccharomyces cerevisiae (strain ATCC 204508 / S288c) GN=LYS21 PE=1 SV=1
PROKKA_01056	Lipoate-protein ligase LplJ		SP|P23254|TKT1_YEAST	Transketolase 1 OS=Saccharomyces cerevisiae (strain ATCC 204508 / S288c) GN=TKL1 PE=1 SV=4		PROKKA_01119	molybdopterin biosynthesis protein MoeB		SP|P22213|SLY1_YEAST	Protein SLY1 OS=Saccharomyces cerevisiae (strain ATCC 204508 / S288c) GN=SLY1 PE=1 SV=1		PROKKA_01025	50S ribosomal protein L33 1		SP|P23639|PSA2_YEAST	Proteasome subunit alpha type-2 OS=Saccharomyces cerevisiae (strain ATCC 204508 / S288c) GN=PRE8 PE=1 SV=1																						sp|Q12154|GET3_YEAST	ATPase GET3 OS=Saccharomyces cerevisiae (strain ATCC 204508 / S288c) GN=GET3 PE=1 SV=1
PROKKA_01057	Pyruvate dehydrogenase E1 component subunit alpha		SP|P23287|PP2B1_YEAST	Serine/threonine-protein phosphatase 2B catalytic subunit A1 OS=Saccharomyces cerevisiae (strain ATCC 204508 / S288c) GN=CNA1 PE=1 SV=2		PROKKA_01120	Glucokinase		SP|P22214|SEC22_YEAST	Protein transport protein SEC22 OS=Saccharomyces cerevisiae (strain ATCC 204508 / S288c) GN=SEC22 PE=1 SV=1		PROKKA_01041	Putative ring-cleaving dioxygenase MhqA		SP|P23641|MPCP_YEAST	Mitochondrial phosphate carrier protein OS=Saccharomyces cerevisiae (strain ATCC 204508 / S288c) GN=MIR1 PE=1 SV=1																						sp|Q12230|LSP1_YEAST	Sphingolipid long chain base-responsive protein LSP1 OS=Saccharomyces cerevisiae (strain ATCC 204508 / S288c) GN=LSP1 PE=1 SV=1
PROKKA_01058	Pyruvate dehydrogenase E1 component subunit beta		SP|P23291|KC11_YEAST	Casein kinase I homolog 1 OS=Saccharomyces cerevisiae (strain ATCC 204508 / S288c) GN=YCK1 PE=1 SV=1		PROKKA_01128	GTP-binding protein TypA/BipA		SP|P22336|RFA1_YEAST	Replication factor A protein 1 OS=Saccharomyces cerevisiae (strain ATCC 204508 / S288c) GN=RFA1 PE=1 SV=1		PROKKA_01044	Putative universal stress protein		SP|P23644|TOM40_YEAST	Mitochondrial import receptor subunit TOM40 OS=Saccharomyces cerevisiae (strain ATCC 204508 / S288c) GN=TOM40 PE=1 SV=1																						sp|Q12335|PST2_YEAST	Protoplast secreted protein 2 OS=Saccharomyces cerevisiae (strain ATCC 204508 / S288c) GN=PST2 PE=1 SV=1
PROKKA_01059	Dihydrolipoyllysine-residue acetyltransferase component of pyruvate dehydrogenase complex		SP|P23292|KC12_YEAST	Casein kinase I homolog 2 OS=Saccharomyces cerevisiae (strain ATCC 204508 / S288c) GN=YCK2 PE=1 SV=1		PROKKA_01131	Acetate kinase		SP|P22353|RM08_YEAST	54S ribosomal protein L8, mitochondrial OS=Saccharomyces cerevisiae (strain ATCC 204508 / S288c) GN=MRPL8 PE=1 SV=4		PROKKA_01045	Serine 3-dehydrogenase		SP|P23724|PSB6_YEAST	Proteasome subunit beta type-6 OS=Saccharomyces cerevisiae (strain ATCC 204508 / S288c) GN=PRE7 PE=1 SV=1																						sp|Q12363|WTM1_YEAST	Transcriptional modulator WTM1 OS=Saccharomyces cerevisiae (strain ATCC 204508 / S288c) GN=WTM1 PE=1 SV=1
PROKKA_01060	Dihydrolipoyl dehydrogenase		SP|P23301|IF5A1_YEAST	Eukaryotic translation initiation factor 5A-1 OS=Saccharomyces cerevisiae (strain ATCC 204508 / S288c) GN=HYP2 PE=1 SV=3		PROKKA_01132	Acetate kinase		SP|P22354|RM20_YEAST	54S ribosomal protein L20, mitochondrial OS=Saccharomyces cerevisiae (strain ATCC 204508 / S288c) GN=MRPL20 PE=1 SV=2		PROKKA_01047	putative ABC transporter ATP-binding protein YheS		SP|P23776|EXG1_YEAST	Glucan 1,3-beta-glucosidase I/II OS=Saccharomyces cerevisiae (strain ATCC 204508 / S288c) GN=EXG1 PE=1 SV=1																						sp|Q12443|RTN2_YEAST	Reticulon-like protein 2 OS=Saccharomyces cerevisiae (strain ATCC 204508 / S288c) GN=RTN2 PE=1 SV=1
PROKKA_01063	Putative N-acetyl-LL-diaminopimelate aminotransferase		SP|P23337|GYS1_YEAST	Glycogen [starch] synthase isoform 1 OS=Saccharomyces cerevisiae (strain ATCC 204508 / S288c) GN=GSY1 PE=1 SV=3		PROKKA_01134	Uridylate kinase		SP|P22515|UBA1_YEAST	Ubiquitin-activating enzyme E1 1 OS=Saccharomyces cerevisiae (strain ATCC 204508 / S288c) GN=UBA1 PE=1 SV=2		PROKKA_01048	Sugar phosphatase YbiV		SP|P23833|SCO1_YEAST	Protein SCO1, mitochondrial OS=Saccharomyces cerevisiae (strain ATCC 204508 / S288c) GN=SCO1 PE=1 SV=1																						sp|Q12449|AHA1_YEAST	Hsp90 co-chaperone AHA1 OS=Saccharomyces cerevisiae (strain ATCC 204508 / S288c) GN=AHA1 PE=1 SV=1
PROKKA_01105	UDP-N-acetylmuramate--L-alanine ligase		SP|P23369|RM25_YEAST	54S ribosomal protein L25, mitochondrial OS=Saccharomyces cerevisiae (strain ATCC 204508 / S288c) GN=MRPL25 PE=1 SV=2		PROKKA_01135	Ribosome-recycling factor		SP|P22517|KCC2_YEAST	Calcium/calmodulin-dependent protein kinase II OS=Saccharomyces cerevisiae (strain ATCC 204508 / S288c) GN=CMK2 PE=1 SV=2		PROKKA_01049	Phosphate acyltransferase		SP|P24276|SSD1_YEAST	Protein SSD1 OS=Saccharomyces cerevisiae (strain ATCC 204508 / S288c) GN=SSD1 PE=1 SV=1																						sp|Q12458|YPR1_YEAST	Putative reductase 1 OS=Saccharomyces cerevisiae (strain ATCC 204508 / S288c) GN=YPR1 PE=1 SV=1
PROKKA_01106	Arginine repressor		SP|P23542|AATC_YEAST	Aspartate aminotransferase, cytoplasmic OS=Saccharomyces cerevisiae (strain ATCC 204508 / S288c) GN=AAT2 PE=1 SV=3		PROKKA_01137	hypothetical protein		SP|P22579|SIN3_YEAST	Transcriptional regulatory protein SIN3 OS=Saccharomyces cerevisiae (strain ATCC 204508 / S288c) GN=SIN3 PE=1 SV=2		PROKKA_01053	Tryptophan--tRNA ligase 2		SP|P24280|SEC14_YEAST	SEC14 cytosolic factor OS=Saccharomyces cerevisiae (strain ATCC 204508 / S288c) GN=SEC14 PE=1 SV=3																						sp|Q12462|PEX11_YEAST	Peroxisomal membrane protein PMP27 OS=Saccharomyces cerevisiae (strain ATCC 204508 / S288c) GN=PEX11 PE=1 SV=2
PROKKA_01107	Arginine--tRNA ligase		SP|P23615|SPT6_YEAST	Transcription elongation factor SPT6 OS=Saccharomyces cerevisiae (strain ATCC 204508 / S288c) GN=SPT6 PE=1 SV=1		PROKKA_01142	50S ribosomal protein L11		SP|P22696|ESS1_YEAST	Peptidyl-prolyl cis-trans isomerase ESS1 OS=Saccharomyces cerevisiae (strain ATCC 204508 / S288c) GN=ESS1 PE=1 SV=3		PROKKA_01056	Lipoate-protein ligase LplJ		SP|P24783|DBP2_YEAST	ATP-dependent RNA helicase DBP2 OS=Saccharomyces cerevisiae (strain ATCC 204508 / S288c) GN=DBP2 PE=1 SV=1																						sp|Q12511|PDP1_YEAST	[Pyruvate dehydrogenase [acetyl-transferring]]-phosphatase 1, mitochondrial OS=Saccharomyces cerevisiae (strain ATCC 204508 / S288c) GN=PTC5 PE=1 SV=1
PROKKA_01108	Arginine deiminase		SP|P23638|PSA3_YEAST	Proteasome subunit alpha type-3 OS=Saccharomyces cerevisiae (strain ATCC 204508 / S288c) GN=PRE9 PE=1 SV=1		PROKKA_01143	50S ribosomal protein L1		SP|P22768|ASSY_YEAST	Argininosuccinate synthase OS=Saccharomyces cerevisiae (strain ATCC 204508 / S288c) GN=ARG1 PE=1 SV=3		PROKKA_01057	Pyruvate dehydrogenase E1 component subunit alpha		SP|P24784|DBP1_YEAST	ATP-dependent RNA helicase DBP1 OS=Saccharomyces cerevisiae (strain ATCC 204508 / S288c) GN=DBP1 PE=1 SV=2
PROKKA_01109	Ornithine carbamoyltransferase, catabolic		SP|P23639|PSA2_YEAST	Proteasome subunit alpha type-2 OS=Saccharomyces cerevisiae (strain ATCC 204508 / S288c) GN=PRE8 PE=1 SV=1		PROKKA_01146	HIT-like protein		SP|P22803|TRX2_YEAST	Thioredoxin-2 OS=Saccharomyces cerevisiae (strain ATCC 204508 / S288c) GN=TRX2 PE=1 SV=3		PROKKA_01058	Pyruvate dehydrogenase E1 component subunit beta		SP|P25037|UBP1_YEAST	Ubiquitin carboxyl-terminal hydrolase 1 OS=Saccharomyces cerevisiae (strain ATCC 204508 / S288c) GN=UBP1 PE=1 SV=2
PROKKA_01111	Carbamate kinase 1		SP|P23641|MPCP_YEAST	Mitochondrial phosphate carrier protein OS=Saccharomyces cerevisiae (strain ATCC 204508 / S288c) GN=MIR1 PE=1 SV=1		PROKKA_01150	CutC-like protein		SP|P22855|MAN1_YEAST	Alpha-mannosidase OS=Saccharomyces cerevisiae (strain ATCC 204508 / S288c) GN=AMS1 PE=1 SV=2		PROKKA_01059	Dihydrolipoyllysine-residue acetyltransferase component of pyruvate dehydrogenase complex		SP|P25039|EFGM_YEAST	Elongation factor G, mitochondrial OS=Saccharomyces cerevisiae (strain ATCC 204508 / S288c) GN=MEF1 PE=1 SV=2
PROKKA_01112	Carbamate kinase 1		SP|P23642|VAN1_YEAST	Mannan polymerase I complex VAN1 subunit OS=Saccharomyces cerevisiae (strain ATCC 204508 / S288c) GN=VAN1 PE=1 SV=3		PROKKA_01153	Peptidase family U32		SP|P22943|HSP12_YEAST	12 kDa heat shock protein OS=Saccharomyces cerevisiae (strain ATCC 204508 / S288c) GN=HSP12 PE=1 SV=1		PROKKA_01060	Dihydrolipoyl dehydrogenase		SP|P25045|LCB1_YEAST	Serine palmitoyltransferase 1 OS=Saccharomyces cerevisiae (strain ATCC 204508 / S288c) GN=LCB1 PE=1 SV=2
PROKKA_01113	Capreomycidine synthase		SP|P23644|TOM40_YEAST	Mitochondrial import receptor subunit TOM40 OS=Saccharomyces cerevisiae (strain ATCC 204508 / S288c) GN=TOM40 PE=1 SV=1		PROKKA_01155	putative protease YhbU precursor		SP|P23180|AIM17_YEAST	Probable oxidoreductase AIM17 OS=Saccharomyces cerevisiae (strain ATCC 204508 / S288c) GN=AIM17 PE=1 SV=2		PROKKA_01063	Putative N-acetyl-LL-diaminopimelate aminotransferase		SP|P25087|ERG6_YEAST	Sterol 24-C-methyltransferase OS=Saccharomyces cerevisiae (strain ATCC 204508 / S288c) GN=ERG6 PE=1 SV=4
PROKKA_01118	DNA protection during starvation protein		SP|P23724|PSB6_YEAST	Proteasome subunit beta type-6 OS=Saccharomyces cerevisiae (strain ATCC 204508 / S288c) GN=PRE7 PE=1 SV=1		PROKKA_01156	Glycerate dehydrogenase		SP|P23202|URE2_YEAST	Transcriptional regulator URE2 OS=Saccharomyces cerevisiae (strain ATCC 204508 / S288c) GN=URE2 PE=1 SV=1		PROKKA_01105	UDP-N-acetylmuramate--L-alanine ligase		SP|P25293|NAP1_YEAST	Nucleosome assembly protein OS=Saccharomyces cerevisiae (strain ATCC 204508 / S288c) GN=NAP1 PE=1 SV=2
PROKKA_01119	molybdopterin biosynthesis protein MoeB		SP|P23776|EXG1_YEAST	Glucan 1,3-beta-glucosidase I/II OS=Saccharomyces cerevisiae (strain ATCC 204508 / S288c) GN=EXG1 PE=1 SV=1		PROKKA_01157	Trifunctional NAD biosynthesis/regulator protein NadR		SP|P23254|TKT1_YEAST	Transketolase 1 OS=Saccharomyces cerevisiae (strain ATCC 204508 / S288c) GN=TKL1 PE=1 SV=4		PROKKA_01106	Arginine repressor		SP|P25294|SIS1_YEAST	Protein SIS1 OS=Saccharomyces cerevisiae (strain ATCC 204508 / S288c) GN=SIS1 PE=1 SV=1
PROKKA_01120	Glucokinase		SP|P24276|SSD1_YEAST	Protein SSD1 OS=Saccharomyces cerevisiae (strain ATCC 204508 / S288c) GN=SSD1 PE=1 SV=1		PROKKA_01162	Galactokinase		SP|P23287|PP2B1_YEAST	Serine/threonine-protein phosphatase 2B catalytic subunit A1 OS=Saccharomyces cerevisiae (strain ATCC 204508 / S288c) GN=CNA1 PE=1 SV=2		PROKKA_01107	Arginine--tRNA ligase		SP|P25332|RBSK_YEAST	Ribokinase OS=Saccharomyces cerevisiae (strain ATCC 204508 / S288c) GN=RBK1 PE=1 SV=2
PROKKA_01128	GTP-binding protein TypA/BipA		SP|P24280|SEC14_YEAST	SEC14 cytosolic factor OS=Saccharomyces cerevisiae (strain ATCC 204508 / S288c) GN=SEC14 PE=1 SV=3		PROKKA_01166	UDP-glucose 4-epimerase		SP|P23291|KC11_YEAST	Casein kinase I homolog 1 OS=Saccharomyces cerevisiae (strain ATCC 204508 / S288c) GN=YCK1 PE=1 SV=1		PROKKA_01108	Arginine deiminase		SP|P25342|CDC10_YEAST	Cell division control protein 10 OS=Saccharomyces cerevisiae (strain ATCC 204508 / S288c) GN=CDC10 PE=1 SV=1
PROKKA_01131	Acetate kinase		SP|P24783|DBP2_YEAST	ATP-dependent RNA helicase DBP2 OS=Saccharomyces cerevisiae (strain ATCC 204508 / S288c) GN=DBP2 PE=1 SV=1		PROKKA_01171	hypothetical protein		SP|P23292|KC12_YEAST	Casein kinase I homolog 2 OS=Saccharomyces cerevisiae (strain ATCC 204508 / S288c) GN=YCK2 PE=1 SV=1		PROKKA_01109	Ornithine carbamoyltransferase, catabolic		SP|P25343|RV161_YEAST	Reduced viability upon starvation protein 161 OS=Saccharomyces cerevisiae (strain ATCC 204508 / S288c) GN=RVS161 PE=1 SV=1
PROKKA_01134	Uridylate kinase		SP|P24784|DBP1_YEAST	ATP-dependent RNA helicase DBP1 OS=Saccharomyces cerevisiae (strain ATCC 204508 / S288c) GN=DBP1 PE=1 SV=2		PROKKA_01174	hypothetical protein		SP|P23301|IF5A1_YEAST	Eukaryotic translation initiation factor 5A-1 OS=Saccharomyces cerevisiae (strain ATCC 204508 / S288c) GN=HYP2 PE=1 SV=3		PROKKA_01111	Carbamate kinase 1		SP|P25349|YCP4_YEAST	Flavoprotein-like protein YCP4 OS=Saccharomyces cerevisiae (strain ATCC 204508 / S288c) GN=YCP4 PE=1 SV=1
PROKKA_01135	Ribosome-recycling factor		SP|P25037|UBP1_YEAST	Ubiquitin carboxyl-terminal hydrolase 1 OS=Saccharomyces cerevisiae (strain ATCC 204508 / S288c) GN=UBP1 PE=1 SV=2		PROKKA_01175	CDP-diacylglycerol--glycerol-3-phosphate 3-phosphatidyltransferase		SP|P23337|GYS1_YEAST	Glycogen [starch] synthase isoform 1 OS=Saccharomyces cerevisiae (strain ATCC 204508 / S288c) GN=GSY1 PE=1 SV=3		PROKKA_01112	Carbamate kinase 1		SP|P25355|CTR86_YEAST	Copper transport protein 86 OS=Saccharomyces cerevisiae (strain ATCC 204508 / S288c) GN=CTR86 PE=1 SV=1
PROKKA_01137	hypothetical protein		SP|P25045|LCB1_YEAST	Serine palmitoyltransferase 1 OS=Saccharomyces cerevisiae (strain ATCC 204508 / S288c) GN=LCB1 PE=1 SV=2		PROKKA_01178	Histidine--tRNA ligase		SP|P23369|RM25_YEAST	54S ribosomal protein L25, mitochondrial OS=Saccharomyces cerevisiae (strain ATCC 204508 / S288c) GN=MRPL25 PE=1 SV=2		PROKKA_01113	Capreomycidine synthase		SP|P25367|RNQ1_YEAST	[PIN+] prion protein RNQ1 OS=Saccharomyces cerevisiae (strain ATCC 204508 / S288c) GN=RNQ1 PE=1 SV=2
PROKKA_01138	Peptide methionine sulfoxide reductase MsrA		SP|P25087|ERG6_YEAST	Sterol 24-C-methyltransferase OS=Saccharomyces cerevisiae (strain ATCC 204508 / S288c) GN=ERG6 PE=1 SV=4		PROKKA_01181	Aspartate--tRNA ligase		SP|P23542|AATC_YEAST	Aspartate aminotransferase, cytoplasmic OS=Saccharomyces cerevisiae (strain ATCC 204508 / S288c) GN=AAT2 PE=1 SV=3		PROKKA_01118	DNA protection during starvation protein		SP|P25372|TRX3_YEAST	Thioredoxin-3, mitochondrial OS=Saccharomyces cerevisiae (strain ATCC 204508 / S288c) GN=TRX3 PE=1 SV=1
PROKKA_01142	50S ribosomal protein L11		SP|P25293|NAP1_YEAST	Nucleosome assembly protein OS=Saccharomyces cerevisiae (strain ATCC 204508 / S288c) GN=NAP1 PE=1 SV=2		PROKKA_01197	Adenylosuccinate synthetase		SP|P23615|SPT6_YEAST	Transcription elongation factor SPT6 OS=Saccharomyces cerevisiae (strain ATCC 204508 / S288c) GN=SPT6 PE=1 SV=1		PROKKA_01119	molybdopterin biosynthesis protein MoeB		SP|P25373|GLRX1_YEAST	Glutaredoxin-1 OS=Saccharomyces cerevisiae (strain ATCC 204508 / S288c) GN=GRX1 PE=1 SV=1
PROKKA_01143	50S ribosomal protein L1		SP|P25294|SIS1_YEAST	Protein SIS1 OS=Saccharomyces cerevisiae (strain ATCC 204508 / S288c) GN=SIS1 PE=1 SV=1		PROKKA_01200	Transcriptional regulator PadR-like family protein		SP|P23638|PSA3_YEAST	Proteasome subunit alpha type-3 OS=Saccharomyces cerevisiae (strain ATCC 204508 / S288c) GN=PRE9 PE=1 SV=1		PROKKA_01120	Glucokinase		SP|P25374|NFS1_YEAST	Cysteine desulfurase, mitochondrial OS=Saccharomyces cerevisiae (strain ATCC 204508 / S288c) GN=NFS1 PE=1 SV=2
PROKKA_01146	HIT-like protein		SP|P25332|RBSK_YEAST	Ribokinase OS=Saccharomyces cerevisiae (strain ATCC 204508 / S288c) GN=RBK1 PE=1 SV=2		PROKKA_01202	Phenylalanine--tRNA ligase alpha subunit		SP|P23639|PSA2_YEAST	Proteasome subunit alpha type-2 OS=Saccharomyces cerevisiae (strain ATCC 204508 / S288c) GN=PRE8 PE=1 SV=1		PROKKA_01128	GTP-binding protein TypA/BipA		SP|P25375|PRTD_YEAST	Saccharolysin OS=Saccharomyces cerevisiae (strain ATCC 204508 / S288c) GN=PRD1 PE=1 SV=1
PROKKA_01150	CutC-like protein		SP|P25338|YGB0_YEAST	Uncharacterized endoplasmic reticulum membrane protein YGL010W OS=Saccharomyces cerevisiae (strain ATCC 204508 / S288c) GN=YGL010W PE=1 SV=2		PROKKA_01203	Phenylalanine--tRNA ligase beta subunit		SP|P23641|MPCP_YEAST	Mitochondrial phosphate carrier protein OS=Saccharomyces cerevisiae (strain ATCC 204508 / S288c) GN=MIR1 PE=1 SV=1		PROKKA_01131	Acetate kinase		SP|P25443|RS2_YEAST	40S ribosomal protein S2 OS=Saccharomyces cerevisiae (strain ATCC 204508 / S288c) GN=RPS2 PE=1 SV=3
PROKKA_01153	Peptidase family U32		SP|P25342|CDC10_YEAST	Cell division control protein 10 OS=Saccharomyces cerevisiae (strain ATCC 204508 / S288c) GN=CDC10 PE=1 SV=1		PROKKA_01210	3'-5' exoribonuclease YhaM		SP|P23644|TOM40_YEAST	Mitochondrial import receptor subunit TOM40 OS=Saccharomyces cerevisiae (strain ATCC 204508 / S288c) GN=TOM40 PE=1 SV=1		PROKKA_01132	Acetate kinase		SP|P25451|PSB3_YEAST	Proteasome subunit beta type-3 OS=Saccharomyces cerevisiae (strain ATCC 204508 / S288c) GN=PUP3 PE=1 SV=1
PROKKA_01155	putative protease YhbU precursor		SP|P25343|RV161_YEAST	Reduced viability upon starvation protein 161 OS=Saccharomyces cerevisiae (strain ATCC 204508 / S288c) GN=RVS161 PE=1 SV=1		PROKKA_01216	Cystathionine beta-lyase PatB		SP|P23724|PSB6_YEAST	Proteasome subunit beta type-6 OS=Saccharomyces cerevisiae (strain ATCC 204508 / S288c) GN=PRE7 PE=1 SV=1		PROKKA_01134	Uridylate kinase		SP|P25491|MAS5_YEAST	Mitochondrial protein import protein MAS5 OS=Saccharomyces cerevisiae (strain ATCC 204508 / S288c) GN=YDJ1 PE=1 SV=1
PROKKA_01156	Glycerate dehydrogenase		SP|P25349|YCP4_YEAST	Flavoprotein-like protein YCP4 OS=Saccharomyces cerevisiae (strain ATCC 204508 / S288c) GN=YCP4 PE=1 SV=1		PROKKA_01218	Uracil phosphoribosyltransferase		SP|P23776|EXG1_YEAST	Glucan 1,3-beta-glucosidase I/II OS=Saccharomyces cerevisiae (strain ATCC 204508 / S288c) GN=EXG1 PE=1 SV=1		PROKKA_01135	Ribosome-recycling factor		SP|P25555|GBP2_YEAST	Single-strand telomeric DNA-binding protein GBP2 OS=Saccharomyces cerevisiae (strain ATCC 204508 / S288c) GN=GBP2 PE=1 SV=1
PROKKA_01157	Trifunctional NAD biosynthesis/regulator protein NadR		SP|P25367|RNQ1_YEAST	[PIN+] prion protein RNQ1 OS=Saccharomyces cerevisiae (strain ATCC 204508 / S288c) GN=RNQ1 PE=1 SV=2		PROKKA_01219	Nitroreductase family protein		SP|P24276|SSD1_YEAST	Protein SSD1 OS=Saccharomyces cerevisiae (strain ATCC 204508 / S288c) GN=SSD1 PE=1 SV=1		PROKKA_01137	hypothetical protein		SP|P25569|GID7_YEAST	Glucose-induced degradation protein 7 OS=Saccharomyces cerevisiae (strain ATCC 204508 / S288c) GN=GID7 PE=1 SV=2
PROKKA_01161	Aldose 1-epimerase precursor		SP|P25372|TRX3_YEAST	Thioredoxin-3, mitochondrial OS=Saccharomyces cerevisiae (strain ATCC 204508 / S288c) GN=TRX3 PE=1 SV=1		PROKKA_01221	anaerobic ribonucleoside triphosphate reductase		SP|P24280|SEC14_YEAST	SEC14 cytosolic factor OS=Saccharomyces cerevisiae (strain ATCC 204508 / S288c) GN=SEC14 PE=1 SV=3		PROKKA_01142	50S ribosomal protein L11		SP|P25605|ILV6_YEAST	Acetolactate synthase small subunit, mitochondrial OS=Saccharomyces cerevisiae (strain ATCC 204508 / S288c) GN=ILV6 PE=1 SV=2
PROKKA_01162	Galactokinase		SP|P25373|GLRX1_YEAST	Glutaredoxin-1 OS=Saccharomyces cerevisiae (strain ATCC 204508 / S288c) GN=GRX1 PE=1 SV=1		PROKKA_01222	Threonine--tRNA ligase		SP|P24783|DBP2_YEAST	ATP-dependent RNA helicase DBP2 OS=Saccharomyces cerevisiae (strain ATCC 204508 / S288c) GN=DBP2 PE=1 SV=1		PROKKA_01143	50S ribosomal protein L1		SP|P25619|HSP30_YEAST	30 kDa heat shock protein OS=Saccharomyces cerevisiae (strain ATCC 204508 / S288c) GN=HSP30 PE=1 SV=1
PROKKA_01166	UDP-glucose 4-epimerase		SP|P25374|NFS1_YEAST	Cysteine desulfurase, mitochondrial OS=Saccharomyces cerevisiae (strain ATCC 204508 / S288c) GN=NFS1 PE=1 SV=2		PROKKA_01224	Ribosomal RNA small subunit methyltransferase B		SP|P24784|DBP1_YEAST	ATP-dependent RNA helicase DBP1 OS=Saccharomyces cerevisiae (strain ATCC 204508 / S288c) GN=DBP1 PE=1 SV=2		PROKKA_01146	HIT-like protein		SP|P25623|SYP1_YEAST	Suppressor of yeast profilin deletion OS=Saccharomyces cerevisiae (strain ATCC 204508 / S288c) GN=SYP1 PE=1 SV=3
PROKKA_01171	hypothetical protein		SP|P25375|PRTD_YEAST	Saccharolysin OS=Saccharomyces cerevisiae (strain ATCC 204508 / S288c) GN=PRD1 PE=1 SV=1		PROKKA_01225	Putative protein phosphatase 2C-type		SP|P25037|UBP1_YEAST	Ubiquitin carboxyl-terminal hydrolase 1 OS=Saccharomyces cerevisiae (strain ATCC 204508 / S288c) GN=UBP1 PE=1 SV=2		PROKKA_01150	CutC-like protein		SP|P25626|IMG1_YEAST	54S ribosomal protein IMG1, mitochondrial OS=Saccharomyces cerevisiae (strain ATCC 204508 / S288c) GN=IMG1 PE=1 SV=1
PROKKA_01174	hypothetical protein		SP|P25443|RS2_YEAST	40S ribosomal protein S2 OS=Saccharomyces cerevisiae (strain ATCC 204508 / S288c) GN=RPS2 PE=1 SV=3		PROKKA_01226	Serine/threonine-protein kinase StkP		SP|P25039|EFGM_YEAST	Elongation factor G, mitochondrial OS=Saccharomyces cerevisiae (strain ATCC 204508 / S288c) GN=MEF1 PE=1 SV=2		PROKKA_01153	Peptidase family U32		SP|P25655|NOT1_YEAST	General negative regulator of transcription subunit 1 OS=Saccharomyces cerevisiae (strain ATCC 204508 / S288c) GN=CDC39 PE=1 SV=3
PROKKA_01175	CDP-diacylglycerol--glycerol-3-phosphate 3-phosphatidyltransferase		SP|P25451|PSB3_YEAST	Proteasome subunit beta type-3 OS=Saccharomyces cerevisiae (strain ATCC 204508 / S288c) GN=PUP3 PE=1 SV=1		PROKKA_01227	30S ribosomal protein S15		SP|P25043|PSB2_YEAST	Proteasome subunit beta type-2 OS=Saccharomyces cerevisiae (strain ATCC 204508 / S288c) GN=PUP1 PE=1 SV=1		PROKKA_01155	putative protease YhbU precursor		SP|P25694|CDC48_YEAST	Cell division control protein 48 OS=Saccharomyces cerevisiae (strain ATCC 204508 / S288c) GN=CDC48 PE=1 SV=3
PROKKA_01178	Histidine--tRNA ligase		SP|P25491|MAS5_YEAST	Mitochondrial protein import protein MAS5 OS=Saccharomyces cerevisiae (strain ATCC 204508 / S288c) GN=YDJ1 PE=1 SV=1		PROKKA_01228	Pyrroline-5-carboxylate reductase		SP|P25045|LCB1_YEAST	Serine palmitoyltransferase 1 OS=Saccharomyces cerevisiae (strain ATCC 204508 / S288c) GN=LCB1 PE=1 SV=2		PROKKA_01156	Glycerate dehydrogenase		SP|P25719|CYPC_YEAST	Peptidyl-prolyl cis-trans isomerase C, mitochondrial OS=Saccharomyces cerevisiae (strain ATCC 204508 / S288c) GN=CPR3 PE=1 SV=1
PROKKA_01181	Aspartate--tRNA ligase		SP|P25569|GID7_YEAST	Glucose-induced degradation protein 7 OS=Saccharomyces cerevisiae (strain ATCC 204508 / S288c) GN=GID7 PE=1 SV=2		PROKKA_01229	Bifunctional protein GlmU		SP|P25087|ERG6_YEAST	Sterol 24-C-methyltransferase OS=Saccharomyces cerevisiae (strain ATCC 204508 / S288c) GN=ERG6 PE=1 SV=4		PROKKA_01157	Trifunctional NAD biosynthesis/regulator protein NadR		SP|P26263|PDC6_YEAST	Pyruvate decarboxylase isozyme 3 OS=Saccharomyces cerevisiae (strain ATCC 204508 / S288c) GN=PDC6 PE=1 SV=3
PROKKA_01183	hypothetical protein		SP|P25574|EMC1_YEAST	ER membrane protein complex subunit 1 OS=Saccharomyces cerevisiae (strain ATCC 204508 / S288c) GN=EMC1 PE=1 SV=1		PROKKA_01232	5'-methylthioadenosine/S-adenosylhomocysteine nucleosidase		SP|P25293|NAP1_YEAST	Nucleosome assembly protein OS=Saccharomyces cerevisiae (strain ATCC 204508 / S288c) GN=NAP1 PE=1 SV=2		PROKKA_01161	Aldose 1-epimerase precursor		SP|P26321|RL5_YEAST	60S ribosomal protein L5 OS=Saccharomyces cerevisiae (strain ATCC 204508 / S288c) GN=RPL5 PE=1 SV=4
PROKKA_01197	Adenylosuccinate synthetase		SP|P25605|ILV6_YEAST	Acetolactate synthase small subunit, mitochondrial OS=Saccharomyces cerevisiae (strain ATCC 204508 / S288c) GN=ILV6 PE=1 SV=2		PROKKA_01234	Aminopeptidase C		SP|P25294|SIS1_YEAST	Protein SIS1 OS=Saccharomyces cerevisiae (strain ATCC 204508 / S288c) GN=SIS1 PE=1 SV=1		PROKKA_01162	Galactokinase		SP|P26637|SYLC_YEAST	Leucine--tRNA ligase, cytoplasmic OS=Saccharomyces cerevisiae (strain ATCC 204508 / S288c) GN=CDC60 PE=1 SV=1
PROKKA_01200	Transcriptional regulator PadR-like family protein		SP|P25618|CWH43_YEAST	Protein CWH43 OS=Saccharomyces cerevisiae (strain ATCC 204508 / S288c) GN=CWH43 PE=1 SV=2		PROKKA_01241	Putative TrmH family tRNA/rRNA methyltransferase		SP|P25332|RBSK_YEAST	Ribokinase OS=Saccharomyces cerevisiae (strain ATCC 204508 / S288c) GN=RBK1 PE=1 SV=2		PROKKA_01165	Beta-galactosidase		SP|P26783|RS5_YEAST	40S ribosomal protein S5 OS=Saccharomyces cerevisiae (strain ATCC 204508 / S288c) GN=RPS5 PE=1 SV=3
PROKKA_01202	Phenylalanine--tRNA ligase alpha subunit		SP|P25619|HSP30_YEAST	30 kDa heat shock protein OS=Saccharomyces cerevisiae (strain ATCC 204508 / S288c) GN=HSP30 PE=1 SV=1		PROKKA_01242	DegV domain-containing protein		SP|P25339|PUF4_YEAST	Pumilio homology domain family member 4 OS=Saccharomyces cerevisiae (strain ATCC 204508 / S288c) GN=PUF4 PE=1 SV=2		PROKKA_01166	UDP-glucose 4-epimerase		SP|P26784|RL16A_YEAST	60S ribosomal protein L16-A OS=Saccharomyces cerevisiae (strain ATCC 204508 / S288c) GN=RPL16A PE=1 SV=3
PROKKA_01203	Phenylalanine--tRNA ligase beta subunit		SP|P25623|SYP1_YEAST	Suppressor of yeast profilin deletion OS=Saccharomyces cerevisiae (strain ATCC 204508 / S288c) GN=SYP1 PE=1 SV=3		PROKKA_01243	Cell division protein FtsA		SP|P25342|CDC10_YEAST	Cell division control protein 10 OS=Saccharomyces cerevisiae (strain ATCC 204508 / S288c) GN=CDC10 PE=1 SV=1		PROKKA_01171	hypothetical protein		SP|P26785|RL16B_YEAST	60S ribosomal protein L16-B OS=Saccharomyces cerevisiae (strain ATCC 204508 / S288c) GN=RPL16B PE=1 SV=3
PROKKA_01209	DNA recombination protein RmuC		SP|P25626|IMG1_YEAST	54S ribosomal protein IMG1, mitochondrial OS=Saccharomyces cerevisiae (strain ATCC 204508 / S288c) GN=IMG1 PE=1 SV=1		PROKKA_01244	Cell division protein FtsZ		SP|P25343|RV161_YEAST	Reduced viability upon starvation protein 161 OS=Saccharomyces cerevisiae (strain ATCC 204508 / S288c) GN=RVS161 PE=1 SV=1		PROKKA_01174	hypothetical protein		SP|P26786|RS7A_YEAST	40S ribosomal protein S7-A OS=Saccharomyces cerevisiae (strain ATCC 204508 / S288c) GN=RPS7A PE=1 SV=4
PROKKA_01210	3'-5' exoribonuclease YhaM		SP|P25642|IMG2_YEAST	54S ribosomal protein IMG2, mitochondrial OS=Saccharomyces cerevisiae (strain ATCC 204508 / S288c) GN=IMG2 PE=1 SV=2		PROKKA_01246	Cell division protein SepF		SP|P25349|YCP4_YEAST	Flavoprotein-like protein YCP4 OS=Saccharomyces cerevisiae (strain ATCC 204508 / S288c) GN=YCP4 PE=1 SV=1		PROKKA_01175	CDP-diacylglycerol--glycerol-3-phosphate 3-phosphatidyltransferase		SP|P27466|KCC1_YEAST	Calcium/calmodulin-dependent protein kinase I OS=Saccharomyces cerevisiae (strain ATCC 204508 / S288c) GN=CMK1 PE=1 SV=2
PROKKA_01214	Homoserine O-succinyltransferase		SP|P25654|YCY0_YEAST	UPF0587 protein YCR090C OS=Saccharomyces cerevisiae (strain ATCC 204508 / S288c) GN=YCR090C PE=1 SV=1		PROKKA_01249	Cell division protein DivIVA		SP|P25367|RNQ1_YEAST	[PIN+] prion protein RNQ1 OS=Saccharomyces cerevisiae (strain ATCC 204508 / S288c) GN=RNQ1 PE=1 SV=2		PROKKA_01178	Histidine--tRNA ligase		SP|P27472|GYS2_YEAST	Glycogen [starch] synthase isoform 2 OS=Saccharomyces cerevisiae (strain ATCC 204508 / S288c) GN=GSY2 PE=1 SV=3
PROKKA_01218	Uracil phosphoribosyltransferase		SP|P25655|NOT1_YEAST	General negative regulator of transcription subunit 1 OS=Saccharomyces cerevisiae (strain ATCC 204508 / S288c) GN=CDC39 PE=1 SV=3		PROKKA_01250	Isoleucine--tRNA ligase		SP|P25369|LSB5_YEAST	LAS seventeen-binding protein 5 OS=Saccharomyces cerevisiae (strain ATCC 204508 / S288c) GN=LSB5 PE=1 SV=3		PROKKA_01181	Aspartate--tRNA ligase		SP|P27476|NSR1_YEAST	Nuclear localization sequence-binding protein OS=Saccharomyces cerevisiae (strain ATCC 204508 / S288c) GN=NSR1 PE=1 SV=1
PROKKA_01219	Nitroreductase family protein		SP|P25694|CDC48_YEAST	Cell division control protein 48 OS=Saccharomyces cerevisiae (strain ATCC 204508 / S288c) GN=CDC48 PE=1 SV=3		PROKKA_01253	Elongation factor Tu		SP|P25372|TRX3_YEAST	Thioredoxin-3, mitochondrial OS=Saccharomyces cerevisiae (strain ATCC 204508 / S288c) GN=TRX3 PE=1 SV=1		PROKKA_01184	hypothetical protein		SP|P27614|CBPS_YEAST	Carboxypeptidase S OS=Saccharomyces cerevisiae (strain ATCC 204508 / S288c) GN=CPS1 PE=1 SV=2
PROKKA_01221	anaerobic ribonucleoside triphosphate reductase		SP|P25719|CYPC_YEAST	Peptidyl-prolyl cis-trans isomerase C, mitochondrial OS=Saccharomyces cerevisiae (strain ATCC 204508 / S288c) GN=CPR3 PE=1 SV=1		PROKKA_01254	hypothetical protein		SP|P25373|GLRX1_YEAST	Glutaredoxin-1 OS=Saccharomyces cerevisiae (strain ATCC 204508 / S288c) GN=GRX1 PE=1 SV=1		PROKKA_01197	Adenylosuccinate synthetase		SP|P27616|PUR7_YEAST	Phosphoribosylaminoimidazole-succinocarboxamide synthase OS=Saccharomyces cerevisiae (strain ATCC 204508 / S288c) GN=ADE1 PE=1 SV=2
PROKKA_01222	Threonine--tRNA ligase		SP|P25846|MSH1_YEAST	DNA mismatch repair protein MSH1, mitochondrial OS=Saccharomyces cerevisiae (strain ATCC 204508 / S288c) GN=MSH1 PE=1 SV=2		PROKKA_01256	Putative universal stress protein		SP|P25374|NFS1_YEAST	Cysteine desulfurase, mitochondrial OS=Saccharomyces cerevisiae (strain ATCC 204508 / S288c) GN=NFS1 PE=1 SV=2		PROKKA_01200	Transcriptional regulator PadR-like family protein		SP|P27692|SPT5_YEAST	Transcription elongation factor SPT5 OS=Saccharomyces cerevisiae (strain ATCC 204508 / S288c) GN=SPT5 PE=1 SV=1
PROKKA_01224	Ribosomal RNA small subunit methyltransferase B		SP|P26263|PDC6_YEAST	Pyruvate decarboxylase isozyme 3 OS=Saccharomyces cerevisiae (strain ATCC 204508 / S288c) GN=PDC6 PE=1 SV=3		PROKKA_01257	Ribose-phosphate pyrophosphokinase 2		SP|P25375|PRTD_YEAST	Saccharolysin OS=Saccharomyces cerevisiae (strain ATCC 204508 / S288c) GN=PRD1 PE=1 SV=1		PROKKA_01202	Phenylalanine--tRNA ligase alpha subunit		SP|P27796|THIK_YEAST	3-ketoacyl-CoA thiolase, peroxisomal OS=Saccharomyces cerevisiae (strain ATCC 204508 / S288c) GN=POT1 PE=1 SV=1
PROKKA_01225	Putative protein phosphatase 2C-type		SP|P26321|RL5_YEAST	60S ribosomal protein L5 OS=Saccharomyces cerevisiae (strain ATCC 204508 / S288c) GN=RPL5 PE=1 SV=4		PROKKA_01258	hypothetical protein		SP|P25443|RS2_YEAST	40S ribosomal protein S2 OS=Saccharomyces cerevisiae (strain ATCC 204508 / S288c) GN=RPS2 PE=1 SV=3		PROKKA_01203	Phenylalanine--tRNA ligase beta subunit		SP|P27809|KRE2_YEAST	Glycolipid 2-alpha-mannosyltransferase OS=Saccharomyces cerevisiae (strain ATCC 204508 / S288c) GN=KRE2 PE=1 SV=1
PROKKA_01226	Serine/threonine-protein kinase StkP		SP|P26637|SYLC_YEAST	Leucine--tRNA ligase, cytoplasmic OS=Saccharomyces cerevisiae (strain ATCC 204508 / S288c) GN=CDC60 PE=1 SV=1		PROKKA_01259	Polyribonucleotide nucleotidyltransferase		SP|P25451|PSB3_YEAST	Proteasome subunit beta type-3 OS=Saccharomyces cerevisiae (strain ATCC 204508 / S288c) GN=PUP3 PE=1 SV=1		PROKKA_01209	DNA recombination protein RmuC		SP|P27810|KTR1_YEAST	Alpha-1,2 mannosyltransferase KTR1 OS=Saccharomyces cerevisiae (strain ATCC 204508 / S288c) GN=KTR1 PE=1 SV=1
PROKKA_01227	30S ribosomal protein S15		SP|P26783|RS5_YEAST	40S ribosomal protein S5 OS=Saccharomyces cerevisiae (strain ATCC 204508 / S288c) GN=RPS5 PE=1 SV=3		PROKKA_01263	Cysteine--tRNA ligase		SP|P25491|MAS5_YEAST	Mitochondrial protein import protein MAS5 OS=Saccharomyces cerevisiae (strain ATCC 204508 / S288c) GN=YDJ1 PE=1 SV=1		PROKKA_01210	3'-5' exoribonuclease YhaM		SP|P27929|NAM9_YEAST	37S ribosomal protein NAM9, mitochondrial OS=Saccharomyces cerevisiae (strain ATCC 204508 / S288c) GN=NAM9 PE=1 SV=2
PROKKA_01228	Pyrroline-5-carboxylate reductase		SP|P26784|RL16A_YEAST	60S ribosomal protein L16-A OS=Saccharomyces cerevisiae (strain ATCC 204508 / S288c) GN=RPL16A PE=1 SV=3		PROKKA_01293	hypothetical protein		SP|P25555|GBP2_YEAST	Single-strand telomeric DNA-binding protein GBP2 OS=Saccharomyces cerevisiae (strain ATCC 204508 / S288c) GN=GBP2 PE=1 SV=1		PROKKA_01218	Uracil phosphoribosyltransferase		SP|P28006|GAC1_YEAST	Serine/threonine-protein phosphatase 1 regulatory subunit GAC1 OS=Saccharomyces cerevisiae (strain ATCC 204508 / S288c) GN=GAC1 PE=1 SV=2
PROKKA_01229	Bifunctional protein GlmU		SP|P26785|RL16B_YEAST	60S ribosomal protein L16-B OS=Saccharomyces cerevisiae (strain ATCC 204508 / S288c) GN=RPL16B PE=1 SV=3		PROKKA_01303	3-oxoacyl-[acyl-carrier-protein] synthase 2		SP|P25569|GID7_YEAST	Glucose-induced degradation protein 7 OS=Saccharomyces cerevisiae (strain ATCC 204508 / S288c) GN=GID7 PE=1 SV=2		PROKKA_01219	Nitroreductase family protein		SP|P28240|ACEA_YEAST	Isocitrate lyase OS=Saccharomyces cerevisiae (strain ATCC 204508 / S288c) GN=ICL1 PE=1 SV=1
PROKKA_01230	ADP-ribose pyrophosphatase		SP|P26786|RS7A_YEAST	40S ribosomal protein S7-A OS=Saccharomyces cerevisiae (strain ATCC 204508 / S288c) GN=RPS7A PE=1 SV=4		PROKKA_01306	Acetoacetyl-CoA reductase		SP|P25573|MGR1_YEAST	Mitochondrial inner membrane i-AAA protease supercomplex subunit MGR1 OS=Saccharomyces cerevisiae (strain ATCC 204508 / S288c) GN=MGR1 PE=1 SV=1		PROKKA_01221	anaerobic ribonucleoside triphosphate reductase		SP|P28241|IDH2_YEAST	Isocitrate dehydrogenase [NAD] subunit 2, mitochondrial OS=Saccharomyces cerevisiae (strain ATCC 204508 / S288c) GN=IDH2 PE=1 SV=1
PROKKA_01231	hypothetical protein		SP|P27466|KCC1_YEAST	Calcium/calmodulin-dependent protein kinase I OS=Saccharomyces cerevisiae (strain ATCC 204508 / S288c) GN=CMK1 PE=1 SV=2		PROKKA_01307	3-ketoacyl-(acyl-carrier-protein) reductase		SP|P25574|EMC1_YEAST	ER membrane protein complex subunit 1 OS=Saccharomyces cerevisiae (strain ATCC 204508 / S288c) GN=EMC1 PE=1 SV=1		PROKKA_01222	Threonine--tRNA ligase		SP|P28272|PYRD_YEAST	Dihydroorotate dehydrogenase (fumarate) OS=Saccharomyces cerevisiae (strain ATCC 204508 / S288c) GN=URA1 PE=1 SV=1
PROKKA_01232	5'-methylthioadenosine/S-adenosylhomocysteine nucleosidase		SP|P27472|GYS2_YEAST	Glycogen [starch] synthase isoform 2 OS=Saccharomyces cerevisiae (strain ATCC 204508 / S288c) GN=GSY2 PE=1 SV=3		PROKKA_01308	3-oxoacyl-[acyl-carrier-protein] synthase 3		SP|P25605|ILV6_YEAST	Acetolactate synthase small subunit, mitochondrial OS=Saccharomyces cerevisiae (strain ATCC 204508 / S288c) GN=ILV6 PE=1 SV=2		PROKKA_01224	Ribosomal RNA small subunit methyltransferase B		SP|P28273|OPLA_YEAST	5-oxoprolinase OS=Saccharomyces cerevisiae (strain ATCC 204508 / S288c) GN=OXP1 PE=1 SV=2
PROKKA_01234	Aminopeptidase C		SP|P27476|NSR1_YEAST	Nuclear localization sequence-binding protein OS=Saccharomyces cerevisiae (strain ATCC 204508 / S288c) GN=NSR1 PE=1 SV=1		PROKKA_01313	4-chlorobenzoyl coenzyme A dehalogenase-2		SP|P25613|ADY2_YEAST	Accumulation of dyads protein 2 OS=Saccharomyces cerevisiae (strain ATCC 204508 / S288c) GN=ADY2 PE=1 SV=1		PROKKA_01225	Putative protein phosphatase 2C-type		SP|P28274|URA7_YEAST	CTP synthase 1 OS=Saccharomyces cerevisiae (strain ATCC 204508 / S288c) GN=URA7 PE=1 SV=2
PROKKA_01242	DegV domain-containing protein		SP|P27614|CBPS_YEAST	Carboxypeptidase S OS=Saccharomyces cerevisiae (strain ATCC 204508 / S288c) GN=CPS1 PE=1 SV=2		PROKKA_01315	2-octaprenyl-3-methyl-6-methoxy-1,4-benzoquinol hydroxylase		SP|P25618|CWH43_YEAST	Protein CWH43 OS=Saccharomyces cerevisiae (strain ATCC 204508 / S288c) GN=CWH43 PE=1 SV=2		PROKKA_01226	Serine/threonine-protein kinase StkP		SP|P28321|MGLL_YEAST	Monoglyceride lipase OS=Saccharomyces cerevisiae (strain ATCC 204508 / S288c) GN=YJU3 PE=1 SV=2
PROKKA_01243	Cell division protein FtsA		SP|P27616|PUR7_YEAST	Phosphoribosylaminoimidazole-succinocarboxamide synthase OS=Saccharomyces cerevisiae (strain ATCC 204508 / S288c) GN=ADE1 PE=1 SV=2		PROKKA_01319	Glycine betaine/carnitine/choline transport ATP-binding protein OpuCA		SP|P25619|HSP30_YEAST	30 kDa heat shock protein OS=Saccharomyces cerevisiae (strain ATCC 204508 / S288c) GN=HSP30 PE=1 SV=1		PROKKA_01227	30S ribosomal protein S15		SP|P28495|CAPZA_YEAST	F-actin-capping protein subunit alpha OS=Saccharomyces cerevisiae (strain ATCC 204508 / S288c) GN=CAP1 PE=1 SV=1
PROKKA_01244	Cell division protein FtsZ		SP|P27692|SPT5_YEAST	Transcription elongation factor SPT5 OS=Saccharomyces cerevisiae (strain ATCC 204508 / S288c) GN=SPT5 PE=1 SV=1		PROKKA_01346	Translation initiation factor IF-3		SP|P25623|SYP1_YEAST	Suppressor of yeast profilin deletion OS=Saccharomyces cerevisiae (strain ATCC 204508 / S288c) GN=SYP1 PE=1 SV=3		PROKKA_01228	Pyrroline-5-carboxylate reductase		SP|P28625|YIM1_YEAST	Protein YIM1 OS=Saccharomyces cerevisiae (strain ATCC 204508 / S288c) GN=YIM1 PE=1 SV=2
PROKKA_01246	Cell division protein SepF		SP|P27796|THIK_YEAST	3-ketoacyl-CoA thiolase, peroxisomal OS=Saccharomyces cerevisiae (strain ATCC 204508 / S288c) GN=POT1 PE=1 SV=1		PROKKA_01348	50S ribosomal protein L20		SP|P25626|IMG1_YEAST	54S ribosomal protein IMG1, mitochondrial OS=Saccharomyces cerevisiae (strain ATCC 204508 / S288c) GN=IMG1 PE=1 SV=1		PROKKA_01229	Bifunctional protein GlmU		SP|P28777|AROC_YEAST	Chorismate synthase OS=Saccharomyces cerevisiae (strain ATCC 204508 / S288c) GN=ARO2 PE=1 SV=1
PROKKA_01249	Cell division protein DivIVA		SP|P27809|KRE2_YEAST	Glycolipid 2-alpha-mannosyltransferase OS=Saccharomyces cerevisiae (strain ATCC 204508 / S288c) GN=KRE2 PE=1 SV=1		PROKKA_01359	DNA gyrase subunit B		SP|P25635|PWP2_YEAST	Periodic tryptophan protein 2 OS=Saccharomyces cerevisiae (strain ATCC 204508 / S288c) GN=PWP2 PE=1 SV=2		PROKKA_01230	ADP-ribose pyrophosphatase		SP|P28789|HEM3_YEAST	Porphobilinogen deaminase OS=Saccharomyces cerevisiae (strain ATCC 204508 / S288c) GN=HEM3 PE=1 SV=1
PROKKA_01250	Isoleucine--tRNA ligase		SP|P27810|KTR1_YEAST	Alpha-1,2 mannosyltransferase KTR1 OS=Saccharomyces cerevisiae (strain ATCC 204508 / S288c) GN=KTR1 PE=1 SV=1		PROKKA_01364	Multidrug export protein EmrB		SP|P25642|IMG2_YEAST	54S ribosomal protein IMG2, mitochondrial OS=Saccharomyces cerevisiae (strain ATCC 204508 / S288c) GN=IMG2 PE=1 SV=2		PROKKA_01231	hypothetical protein		SP|P28817|HIBCH_YEAST	3-hydroxyisobutyryl-CoA hydrolase, mitochondrial OS=Saccharomyces cerevisiae (strain ATCC 204508 / S288c) GN=EHD3 PE=1 SV=2
PROKKA_01253	Elongation factor Tu		SP|P27882|ERV1_YEAST	Mitochondrial FAD-linked sulfhydryl oxidase ERV1 OS=Saccharomyces cerevisiae (strain ATCC 204508 / S288c) GN=ERV1 PE=1 SV=2		PROKKA_01365	hypothetical protein		SP|P25644|PAT1_YEAST	DNA topoisomerase 2-associated protein PAT1 OS=Saccharomyces cerevisiae (strain ATCC 204508 / S288c) GN=PAT1 PE=1 SV=4		PROKKA_01232	5'-methylthioadenosine/S-adenosylhomocysteine nucleosidase		SP|P28834|IDH1_YEAST	Isocitrate dehydrogenase [NAD] subunit 1, mitochondrial OS=Saccharomyces cerevisiae (strain ATCC 204508 / S288c) GN=IDH1 PE=1 SV=2
PROKKA_01254	hypothetical protein		SP|P27929|NAM9_YEAST	37S ribosomal protein NAM9, mitochondrial OS=Saccharomyces cerevisiae (strain ATCC 204508 / S288c) GN=NAM9 PE=1 SV=2		PROKKA_01382	Phosphopentomutase		SP|P25655|NOT1_YEAST	General negative regulator of transcription subunit 1 OS=Saccharomyces cerevisiae (strain ATCC 204508 / S288c) GN=CDC39 PE=1 SV=3		PROKKA_01234	Aminopeptidase C		SP|P29295|HRR25_YEAST	Casein kinase I homolog HRR25 OS=Saccharomyces cerevisiae (strain ATCC 204508 / S288c) GN=HRR25 PE=1 SV=1
PROKKA_01255	Cysteine desulfurase		SP|P28006|GAC1_YEAST	Serine/threonine-protein phosphatase 1 regulatory subunit GAC1 OS=Saccharomyces cerevisiae (strain ATCC 204508 / S288c) GN=GAC1 PE=1 SV=2		PROKKA_01384	Purine nucleoside phosphorylase DeoD-type		SP|P25694|CDC48_YEAST	Cell division control protein 48 OS=Saccharomyces cerevisiae (strain ATCC 204508 / S288c) GN=CDC48 PE=1 SV=3		PROKKA_01242	DegV domain-containing protein		SP|P29311|BMH1_YEAST	Protein BMH1 OS=Saccharomyces cerevisiae (strain ATCC 204508 / S288c) GN=BMH1 PE=1 SV=4
PROKKA_01256	Putative universal stress protein		SP|P28240|ACEA_YEAST	Isocitrate lyase OS=Saccharomyces cerevisiae (strain ATCC 204508 / S288c) GN=ICL1 PE=1 SV=1		PROKKA_01446	hypothetical protein		SP|P25719|CYPC_YEAST	Peptidyl-prolyl cis-trans isomerase C, mitochondrial OS=Saccharomyces cerevisiae (strain ATCC 204508 / S288c) GN=CPR3 PE=1 SV=1		PROKKA_01243	Cell division protein FtsA		SP|P29453|RL8B_YEAST	60S ribosomal protein L8-B OS=Saccharomyces cerevisiae (strain ATCC 204508 / S288c) GN=RPL8B PE=1 SV=3
PROKKA_01257	Ribose-phosphate pyrophosphokinase 2		SP|P28241|IDH2_YEAST	Isocitrate dehydrogenase [NAD] subunit 2, mitochondrial OS=Saccharomyces cerevisiae (strain ATCC 204508 / S288c) GN=IDH2 PE=1 SV=1		PROKKA_01447	Formate--tetrahydrofolate ligase 1		SP|P26263|PDC6_YEAST	Pyruvate decarboxylase isozyme 3 OS=Saccharomyces cerevisiae (strain ATCC 204508 / S288c) GN=PDC6 PE=1 SV=3		PROKKA_01244	Cell division protein FtsZ		SP|P29509|TRXB1_YEAST	Thioredoxin reductase 1 OS=Saccharomyces cerevisiae (strain ATCC 204508 / S288c) GN=TRR1 PE=1 SV=3
PROKKA_01258	hypothetical protein		SP|P28273|OPLA_YEAST	5-oxoprolinase OS=Saccharomyces cerevisiae (strain ATCC 204508 / S288c) GN=OXP1 PE=1 SV=2		PROKKA_01449	L-cystine-binding protein TcyJ precursor		SP|P26321|RL5_YEAST	60S ribosomal protein L5 OS=Saccharomyces cerevisiae (strain ATCC 204508 / S288c) GN=RPL5 PE=1 SV=4		PROKKA_01246	Cell division protein SepF		SP|P29547|EF1G1_YEAST	Elongation factor 1-gamma 1 OS=Saccharomyces cerevisiae (strain ATCC 204508 / S288c) GN=CAM1 PE=1 SV=2
PROKKA_01259	Polyribonucleotide nucleotidyltransferase		SP|P28274|URA7_YEAST	CTP synthase 1 OS=Saccharomyces cerevisiae (strain ATCC 204508 / S288c) GN=URA7 PE=1 SV=2		PROKKA_01451	L-cystine import ATP-binding protein TcyN		SP|P26637|SYLC_YEAST	Leucine--tRNA ligase, cytoplasmic OS=Saccharomyces cerevisiae (strain ATCC 204508 / S288c) GN=CDC60 PE=1 SV=1		PROKKA_01249	Cell division protein DivIVA		SP|P29704|FDFT_YEAST	Squalene synthase OS=Saccharomyces cerevisiae (strain ATCC 204508 / S288c) GN=ERG9 PE=1 SV=2
PROKKA_01263	Cysteine--tRNA ligase		SP|P28321|MGLL_YEAST	Monoglyceride lipase OS=Saccharomyces cerevisiae (strain ATCC 204508 / S288c) GN=YJU3 PE=1 SV=2		PROKKA_01453	Thioredoxin reductase		SP|P26783|RS5_YEAST	40S ribosomal protein S5 OS=Saccharomyces cerevisiae (strain ATCC 204508 / S288c) GN=RPS5 PE=1 SV=3		PROKKA_01250	Isoleucine--tRNA ligase		SP|P29952|MPI_YEAST	Mannose-6-phosphate isomerase OS=Saccharomyces cerevisiae (strain ATCC 204508 / S288c) GN=PMI40 PE=1 SV=4
PROKKA_01267	tRNA uridine 5-carboxymethylaminomethyl modification enzyme MnmG		SP|P28495|CAPZA_YEAST	F-actin-capping protein subunit alpha OS=Saccharomyces cerevisiae (strain ATCC 204508 / S288c) GN=CAP1 PE=1 SV=1		PROKKA_01455	Ribonuclease R		SP|P26784|RL16A_YEAST	60S ribosomal protein L16-A OS=Saccharomyces cerevisiae (strain ATCC 204508 / S288c) GN=RPL16A PE=1 SV=3		PROKKA_01253	Elongation factor Tu		SP|P30624|LCF1_YEAST	Long-chain-fatty-acid--CoA ligase 1 OS=Saccharomyces cerevisiae (strain ATCC 204508 / S288c) GN=FAA1 PE=1 SV=1
PROKKA_01293	hypothetical protein		SP|P28625|YIM1_YEAST	Protein YIM1 OS=Saccharomyces cerevisiae (strain ATCC 204508 / S288c) GN=YIM1 PE=1 SV=2		PROKKA_01460	hypothetical protein		SP|P26785|RL16B_YEAST	60S ribosomal protein L16-B OS=Saccharomyces cerevisiae (strain ATCC 204508 / S288c) GN=RPL16B PE=1 SV=3		PROKKA_01254	hypothetical protein		SP|P30656|PSB5_YEAST	Proteasome subunit beta type-5 OS=Saccharomyces cerevisiae (strain ATCC 204508 / S288c) GN=PRE2 PE=1 SV=3
PROKKA_01303	3-oxoacyl-[acyl-carrier-protein] synthase 2		SP|P28777|AROC_YEAST	Chorismate synthase OS=Saccharomyces cerevisiae (strain ATCC 204508 / S288c) GN=ARO2 PE=1 SV=1		PROKKA_01461	hypothetical protein		SP|P26786|RS7A_YEAST	40S ribosomal protein S7-A OS=Saccharomyces cerevisiae (strain ATCC 204508 / S288c) GN=RPS7A PE=1 SV=4		PROKKA_01255	Cysteine desulfurase		SP|P30657|PSB7_YEAST	Proteasome subunit beta type-7 OS=Saccharomyces cerevisiae (strain ATCC 204508 / S288c) GN=PRE4 PE=1 SV=1
PROKKA_01305	Dehydrosqualene desaturase		SP|P28789|HEM3_YEAST	Porphobilinogen deaminase OS=Saccharomyces cerevisiae (strain ATCC 204508 / S288c) GN=HEM3 PE=1 SV=1		PROKKA_01462	2,3-bisphosphoglycerate-dependent phosphoglycerate mutase		SP|P26793|FEN1_YEAST	Flap endonuclease 1 OS=Saccharomyces cerevisiae (strain ATCC 204508 / S288c) GN=RAD27 PE=1 SV=1		PROKKA_01256	Putative universal stress protein		SP|P30822|XPO1_YEAST	Exportin-1 OS=Saccharomyces cerevisiae (strain ATCC 204508 / S288c) GN=CRM1 PE=1 SV=1
PROKKA_01306	Acetoacetyl-CoA reductase		SP|P28834|IDH1_YEAST	Isocitrate dehydrogenase [NAD] subunit 1, mitochondrial OS=Saccharomyces cerevisiae (strain ATCC 204508 / S288c) GN=IDH1 PE=1 SV=2		PROKKA_01463	D-alanyl-D-alanine carboxypeptidase		SP|P27466|KCC1_YEAST	Calcium/calmodulin-dependent protein kinase I OS=Saccharomyces cerevisiae (strain ATCC 204508 / S288c) GN=CMK1 PE=1 SV=2		PROKKA_01257	Ribose-phosphate pyrophosphokinase 2		SP|P30902|ATP7_YEAST	ATP synthase subunit d, mitochondrial OS=Saccharomyces cerevisiae (strain ATCC 204508 / S288c) GN=ATP7 PE=1 SV=2
PROKKA_01307	3-ketoacyl-(acyl-carrier-protein) reductase		SP|P29029|CHIT_YEAST	Endochitinase OS=Saccharomyces cerevisiae (strain ATCC 204508 / S288c) GN=CTS1 PE=1 SV=2		PROKKA_01465	Heat-inducible transcription repressor HrcA		SP|P27472|GYS2_YEAST	Glycogen [starch] synthase isoform 2 OS=Saccharomyces cerevisiae (strain ATCC 204508 / S288c) GN=GSY2 PE=1 SV=3		PROKKA_01258	hypothetical protein		SP|P30952|MASY_YEAST	Malate synthase 1, glyoxysomal OS=Saccharomyces cerevisiae (strain ATCC 204508 / S288c) GN=MLS1 PE=1 SV=1
PROKKA_01308	3-oxoacyl-[acyl-carrier-protein] synthase 3		SP|P29295|HRR25_YEAST	Casein kinase I homolog HRR25 OS=Saccharomyces cerevisiae (strain ATCC 204508 / S288c) GN=HRR25 PE=1 SV=1		PROKKA_01466	heat shock protein GrpE		SP|P27476|NSR1_YEAST	Nuclear localization sequence-binding protein OS=Saccharomyces cerevisiae (strain ATCC 204508 / S288c) GN=NSR1 PE=1 SV=1		PROKKA_01259	Polyribonucleotide nucleotidyltransferase		SP|P31116|DHOM_YEAST	Homoserine dehydrogenase OS=Saccharomyces cerevisiae (strain ATCC 204508 / S288c) GN=HOM6 PE=1 SV=1
PROKKA_01313	4-chlorobenzoyl coenzyme A dehalogenase-2		SP|P29311|BMH1_YEAST	Protein BMH1 OS=Saccharomyces cerevisiae (strain ATCC 204508 / S288c) GN=BMH1 PE=1 SV=4		PROKKA_01467	Chaperone protein DnaK		SP|P27614|CBPS_YEAST	Carboxypeptidase S OS=Saccharomyces cerevisiae (strain ATCC 204508 / S288c) GN=CPS1 PE=1 SV=2		PROKKA_01263	Cysteine--tRNA ligase		SP|P31373|CYS3_YEAST	Cystathionine gamma-lyase OS=Saccharomyces cerevisiae (strain ATCC 204508 / S288c) GN=CYS3 PE=1 SV=2
PROKKA_01315	2-octaprenyl-3-methyl-6-methoxy-1,4-benzoquinol hydroxylase		SP|P29453|RL8B_YEAST	60S ribosomal protein L8-B OS=Saccharomyces cerevisiae (strain ATCC 204508 / S288c) GN=RPL8B PE=1 SV=3		PROKKA_01468	Oleate hydratase		SP|P27616|PUR7_YEAST	Phosphoribosylaminoimidazole-succinocarboxamide synthase OS=Saccharomyces cerevisiae (strain ATCC 204508 / S288c) GN=ADE1 PE=1 SV=2		PROKKA_01267	tRNA uridine 5-carboxymethylaminomethyl modification enzyme MnmG		SP|P31382|PMT2_YEAST	Dolichyl-phosphate-mannose--protein mannosyltransferase 2 OS=Saccharomyces cerevisiae (strain ATCC 204508 / S288c) GN=PMT2 PE=1 SV=2
PROKKA_01319	Glycine betaine/carnitine/choline transport ATP-binding protein OpuCA		SP|P29509|TRXB1_YEAST	Thioredoxin reductase 1 OS=Saccharomyces cerevisiae (strain ATCC 204508 / S288c) GN=TRR1 PE=1 SV=3		PROKKA_01474	glmZ(sRNA)-inactivating NTPase		SP|P27680|COQ3_YEAST	Ubiquinone biosynthesis O-methyltransferase, mitochondrial OS=Saccharomyces cerevisiae (strain ATCC 204508 / S288c) GN=COQ3 PE=1 SV=2		PROKKA_01293	hypothetical protein		SP|P31383|2AAA_YEAST	Protein phosphatase PP2A regulatory subunit A OS=Saccharomyces cerevisiae (strain ATCC 204508 / S288c) GN=TPD3 PE=1 SV=3
PROKKA_01346	Translation initiation factor IF-3		SP|P29547|EF1G1_YEAST	Elongation factor 1-gamma 1 OS=Saccharomyces cerevisiae (strain ATCC 204508 / S288c) GN=CAM1 PE=1 SV=2		PROKKA_01475	Putative gluconeogenesis factor		SP|P27692|SPT5_YEAST	Transcription elongation factor SPT5 OS=Saccharomyces cerevisiae (strain ATCC 204508 / S288c) GN=SPT5 PE=1 SV=1		PROKKA_01303	3-oxoacyl-[acyl-carrier-protein] synthase 2		SP|P31412|VATC_YEAST	V-type proton ATPase subunit C OS=Saccharomyces cerevisiae (strain ATCC 204508 / S288c) GN=VMA5 PE=1 SV=4
PROKKA_01348	50S ribosomal protein L20		SP|P29704|FDFT_YEAST	Squalene synthase OS=Saccharomyces cerevisiae (strain ATCC 204508 / S288c) GN=ERG9 PE=1 SV=2		PROKKA_01484	Peptide chain release factor 2		SP|P27697|COQ8_YEAST	Atypical kinase COQ8, mitochondrial OS=Saccharomyces cerevisiae (strain ATCC 204508 / S288c) GN=COQ8 PE=1 SV=1		PROKKA_01306	Acetoacetyl-CoA reductase		SP|P31539|HS104_YEAST	Heat shock protein 104 OS=Saccharomyces cerevisiae (strain ATCC 204508 / S288c) GN=HSP104 PE=1 SV=2
PROKKA_01359	DNA gyrase subunit B		SP|P29952|MPI_YEAST	Mannose-6-phosphate isomerase OS=Saccharomyces cerevisiae (strain ATCC 204508 / S288c) GN=PMI40 PE=1 SV=4		PROKKA_01485	Cell division ATP-binding protein FtsE		SP|P27796|THIK_YEAST	3-ketoacyl-CoA thiolase, peroxisomal OS=Saccharomyces cerevisiae (strain ATCC 204508 / S288c) GN=POT1 PE=1 SV=1		PROKKA_01307	3-ketoacyl-(acyl-carrier-protein) reductase		SP|P31688|TPS2_YEAST	Trehalose-phosphatase OS=Saccharomyces cerevisiae (strain ATCC 204508 / S288c) GN=TPS2 PE=1 SV=3
PROKKA_01364	Multidrug export protein EmrB		SP|P30619|SEC1_YEAST	Protein transport protein SEC1 OS=Saccharomyces cerevisiae (strain ATCC 204508 / S288c) GN=SEC1 PE=1 SV=1		PROKKA_01486	Cell division protein FtsX		SP|P27809|KRE2_YEAST	Glycolipid 2-alpha-mannosyltransferase OS=Saccharomyces cerevisiae (strain ATCC 204508 / S288c) GN=KRE2 PE=1 SV=1		PROKKA_01308	3-oxoacyl-[acyl-carrier-protein] synthase 3		SP|P31755|OCH1_YEAST	Initiation-specific alpha-1,6-mannosyltransferase OS=Saccharomyces cerevisiae (strain ATCC 204508 / S288c) GN=OCH1 PE=1 SV=1
PROKKA_01365	hypothetical protein		SP|P30624|LCF1_YEAST	Long-chain-fatty-acid--CoA ligase 1 OS=Saccharomyces cerevisiae (strain ATCC 204508 / S288c) GN=FAA1 PE=1 SV=1		PROKKA_01487	Ribonucleoside-diphosphate reductase subunit beta nrdF2		SP|P27810|KTR1_YEAST	Alpha-1,2 mannosyltransferase KTR1 OS=Saccharomyces cerevisiae (strain ATCC 204508 / S288c) GN=KTR1 PE=1 SV=1		PROKKA_01313	4-chlorobenzoyl coenzyme A dehalogenase-2		SP|P32074|COPG_YEAST	Coatomer subunit gamma OS=Saccharomyces cerevisiae (strain ATCC 204508 / S288c) GN=SEC21 PE=1 SV=2
PROKKA_01382	Phosphopentomutase		SP|P30656|PSB5_YEAST	Proteasome subunit beta type-5 OS=Saccharomyces cerevisiae (strain ATCC 204508 / S288c) GN=PRE2 PE=1 SV=3		PROKKA_01488	Ribonucleoside-diphosphate reductase subunit alpha 2		SP|P27882|ERV1_YEAST	Mitochondrial FAD-linked sulfhydryl oxidase ERV1 OS=Saccharomyces cerevisiae (strain ATCC 204508 / S288c) GN=ERV1 PE=1 SV=2		PROKKA_01315	2-octaprenyl-3-methyl-6-methoxy-1,4-benzoquinol hydroxylase		SP|P32190|GLPK_YEAST	Glycerol kinase OS=Saccharomyces cerevisiae (strain ATCC 204508 / S288c) GN=GUT1 PE=3 SV=1
PROKKA_01384	Purine nucleoside phosphorylase DeoD-type		SP|P30657|PSB7_YEAST	Proteasome subunit beta type-7 OS=Saccharomyces cerevisiae (strain ATCC 204508 / S288c) GN=PRE4 PE=1 SV=1		PROKKA_01492	DNA topoisomerase 4 subunit B		SP|P27929|NAM9_YEAST	37S ribosomal protein NAM9, mitochondrial OS=Saccharomyces cerevisiae (strain ATCC 204508 / S288c) GN=NAM9 PE=1 SV=2		PROKKA_01319	Glycine betaine/carnitine/choline transport ATP-binding protein OpuCA		SP|P32191|GPDM_YEAST	Glycerol-3-phosphate dehydrogenase, mitochondrial OS=Saccharomyces cerevisiae (strain ATCC 204508 / S288c) GN=GUT2 PE=1 SV=2
PROKKA_01446	hypothetical protein		SP|P30822|XPO1_YEAST	Exportin-1 OS=Saccharomyces cerevisiae (strain ATCC 204508 / S288c) GN=CRM1 PE=1 SV=1		PROKKA_01512	putative glycosyltransferase YkoT		SP|P28240|ACEA_YEAST	Isocitrate lyase OS=Saccharomyces cerevisiae (strain ATCC 204508 / S288c) GN=ICL1 PE=1 SV=1		PROKKA_01346	Translation initiation factor IF-3		SP|P32266|MGM1_YEAST	Dynamin-like GTPase MGM1, mitochondrial OS=Saccharomyces cerevisiae (strain ATCC 204508 / S288c) GN=MGM1 PE=1 SV=3
PROKKA_01447	Formate--tetrahydrofolate ligase 1		SP|P30902|ATP7_YEAST	ATP synthase subunit d, mitochondrial OS=Saccharomyces cerevisiae (strain ATCC 204508 / S288c) GN=ATP7 PE=1 SV=2		PROKKA_01513	Response regulator MprA		SP|P28241|IDH2_YEAST	Isocitrate dehydrogenase [NAD] subunit 2, mitochondrial OS=Saccharomyces cerevisiae (strain ATCC 204508 / S288c) GN=IDH2 PE=1 SV=1		PROKKA_01348	50S ribosomal protein L20		SP|P32288|GLNA_YEAST	Glutamine synthetase OS=Saccharomyces cerevisiae (strain ATCC 204508 / S288c) GN=GLN1 PE=1 SV=4
PROKKA_01449	L-cystine-binding protein TcyJ precursor		SP|P30952|MASY_YEAST	Malate synthase 1, glyoxysomal OS=Saccharomyces cerevisiae (strain ATCC 204508 / S288c) GN=MLS1 PE=1 SV=1		PROKKA_01515	Signal transduction histidine-protein kinase ArlS		SP|P28273|OPLA_YEAST	5-oxoprolinase OS=Saccharomyces cerevisiae (strain ATCC 204508 / S288c) GN=OXP1 PE=1 SV=2		PROKKA_01359	DNA gyrase subunit B		SP|P32316|ACH1_YEAST	Acetyl-CoA hydrolase OS=Saccharomyces cerevisiae (strain ATCC 204508 / S288c) GN=ACH1 PE=1 SV=2
PROKKA_01451	L-cystine import ATP-binding protein TcyN		SP|P31116|DHOM_YEAST	Homoserine dehydrogenase OS=Saccharomyces cerevisiae (strain ATCC 204508 / S288c) GN=HOM6 PE=1 SV=1		PROKKA_01517	Glutamine--fructose-6-phosphate aminotransferase [isomerizing]		SP|P28274|URA7_YEAST	CTP synthase 1 OS=Saccharomyces cerevisiae (strain ATCC 204508 / S288c) GN=URA7 PE=1 SV=2		PROKKA_01364	Multidrug export protein EmrB		SP|P32324|EF2_YEAST	Elongation factor 2 OS=Saccharomyces cerevisiae (strain ATCC 204508 / S288c) GN=EFT1 PE=1 SV=1
PROKKA_01453	Thioredoxin reductase		SP|P31373|CYS3_YEAST	Cystathionine gamma-lyase OS=Saccharomyces cerevisiae (strain ATCC 204508 / S288c) GN=CYS3 PE=1 SV=2		PROKKA_01530	Choline transport ATP-binding protein OpuBA		SP|P28321|MGLL_YEAST	Monoglyceride lipase OS=Saccharomyces cerevisiae (strain ATCC 204508 / S288c) GN=YJU3 PE=1 SV=2		PROKKA_01365	hypothetical protein		SP|P32327|PYC2_YEAST	Pyruvate carboxylase 2 OS=Saccharomyces cerevisiae (strain ATCC 204508 / S288c) GN=PYC2 PE=1 SV=2
PROKKA_01456	Isochorismatase family protein YecD		SP|P31382|PMT2_YEAST	Dolichyl-phosphate-mannose--protein mannosyltransferase 2 OS=Saccharomyces cerevisiae (strain ATCC 204508 / S288c) GN=PMT2 PE=1 SV=2		PROKKA_01531	Glutathione amide reductase		SP|P28495|CAPZA_YEAST	F-actin-capping protein subunit alpha OS=Saccharomyces cerevisiae (strain ATCC 204508 / S288c) GN=CAP1 PE=1 SV=1		PROKKA_01382	Phosphopentomutase		SP|P32331|YMC1_YEAST	Carrier protein YMC1, mitochondrial OS=Saccharomyces cerevisiae (strain ATCC 204508 / S288c) GN=YMC1 PE=3 SV=2
PROKKA_01460	hypothetical protein		SP|P31383|2AAA_YEAST	Protein phosphatase PP2A regulatory subunit A OS=Saccharomyces cerevisiae (strain ATCC 204508 / S288c) GN=TPD3 PE=1 SV=3		PROKKA_01533	Alanine racemase		SP|P28625|YIM1_YEAST	Protein YIM1 OS=Saccharomyces cerevisiae (strain ATCC 204508 / S288c) GN=YIM1 PE=1 SV=2		PROKKA_01384	Purine nucleoside phosphorylase DeoD-type		SP|P32335|MSS51_YEAST	Protein MSS51, mitochondrial OS=Saccharomyces cerevisiae (strain ATCC 204508 / S288c) GN=MSS51 PE=1 SV=2
PROKKA_01461	hypothetical protein		SP|P31412|VATC_YEAST	V-type proton ATPase subunit C OS=Saccharomyces cerevisiae (strain ATCC 204508 / S288c) GN=VMA5 PE=1 SV=4		PROKKA_01535	Beta-Ala-Xaa dipeptidase		SP|P28737|MSP1_YEAST	Protein MSP1 OS=Saccharomyces cerevisiae (strain ATCC 204508 / S288c) GN=MSP1 PE=1 SV=2		PROKKA_01446	hypothetical protein		SP|P32340|NDI1_YEAST	Rotenone-insensitive NADH-ubiquinone oxidoreductase, mitochondrial OS=Saccharomyces cerevisiae (strain ATCC 204508 / S288c) GN=NDI1 PE=1 SV=1
PROKKA_01462	2,3-bisphosphoglycerate-dependent phosphoglycerate mutase		SP|P31539|HS104_YEAST	Heat shock protein 104 OS=Saccharomyces cerevisiae (strain ATCC 204508 / S288c) GN=HSP104 PE=1 SV=2		PROKKA_01539	Uridine phosphorylase		SP|P28777|AROC_YEAST	Chorismate synthase OS=Saccharomyces cerevisiae (strain ATCC 204508 / S288c) GN=ARO2 PE=1 SV=1		PROKKA_01447	Formate--tetrahydrofolate ligase 1		SP|P32352|ERG2_YEAST	C-8 sterol isomerase OS=Saccharomyces cerevisiae (strain ATCC 204508 / S288c) GN=ERG2 PE=1 SV=1
PROKKA_01463	D-alanyl-D-alanine carboxypeptidase		SP|P31688|TPS2_YEAST	Trehalose-phosphatase OS=Saccharomyces cerevisiae (strain ATCC 204508 / S288c) GN=TPS2 PE=1 SV=3		PROKKA_01540	30S Ribosomal protein S1		SP|P28789|HEM3_YEAST	Porphobilinogen deaminase OS=Saccharomyces cerevisiae (strain ATCC 204508 / S288c) GN=HEM3 PE=1 SV=1		PROKKA_01449	L-cystine-binding protein TcyJ precursor		SP|P32356|TREA_YEAST	Neutral trehalase OS=Saccharomyces cerevisiae (strain ATCC 204508 / S288c) GN=NTH1 PE=1 SV=3
PROKKA_01465	Heat-inducible transcription repressor HrcA		SP|P31755|OCH1_YEAST	Initiation-specific alpha-1,6-mannosyltransferase OS=Saccharomyces cerevisiae (strain ATCC 204508 / S288c) GN=OCH1 PE=1 SV=1		PROKKA_01541	tRNA-specific 2-thiouridylase MnmA		SP|P28817|HIBCH_YEAST	3-hydroxyisobutyryl-CoA hydrolase, mitochondrial OS=Saccharomyces cerevisiae (strain ATCC 204508 / S288c) GN=EHD3 PE=1 SV=2		PROKKA_01451	L-cystine import ATP-binding protein TcyN		SP|P32366|VA0D_YEAST	V-type proton ATPase subunit d OS=Saccharomyces cerevisiae (strain ATCC 204508 / S288c) GN=VMA6 PE=1 SV=2
PROKKA_01466	heat shock protein GrpE		SP|P32074|COPG_YEAST	Coatomer subunit gamma OS=Saccharomyces cerevisiae (strain ATCC 204508 / S288c) GN=SEC21 PE=1 SV=2		PROKKA_01549	L-serine dehydratase, beta chain		SP|P28834|IDH1_YEAST	Isocitrate dehydrogenase [NAD] subunit 1, mitochondrial OS=Saccharomyces cerevisiae (strain ATCC 204508 / S288c) GN=IDH1 PE=1 SV=2		PROKKA_01453	Thioredoxin reductase		SP|P32368|SAC1_YEAST	Phosphoinositide phosphatase SAC1 OS=Saccharomyces cerevisiae (strain ATCC 204508 / S288c) GN=SAC1 PE=1 SV=1
PROKKA_01467	Chaperone protein DnaK		SP|P32179|MET22_YEAST	3'(2'),5'-bisphosphate nucleotidase OS=Saccharomyces cerevisiae (strain ATCC 204508 / S288c) GN=MET22 PE=1 SV=1		PROKKA_01550	NADH dehydrogenase-like protein		SP|P29295|HRR25_YEAST	Casein kinase I homolog HRR25 OS=Saccharomyces cerevisiae (strain ATCC 204508 / S288c) GN=HRR25 PE=1 SV=1		PROKKA_01455	Ribonuclease R		SP|P32377|MVD1_YEAST	Diphosphomevalonate decarboxylase OS=Saccharomyces cerevisiae (strain ATCC 204508 / S288c) GN=MVD1 PE=1 SV=2
PROKKA_01468	Oleate hydratase		SP|P32190|GLPK_YEAST	Glycerol kinase OS=Saccharomyces cerevisiae (strain ATCC 204508 / S288c) GN=GUT1 PE=3 SV=1		PROKKA_01551	NADH dehydrogenase-like protein		SP|P29311|BMH1_YEAST	Protein BMH1 OS=Saccharomyces cerevisiae (strain ATCC 204508 / S288c) GN=BMH1 PE=1 SV=4		PROKKA_01460	hypothetical protein		SP|P32379|PSA5_YEAST	Proteasome subunit alpha type-5 OS=Saccharomyces cerevisiae (strain ATCC 204508 / S288c) GN=PUP2 PE=1 SV=2
PROKKA_01472	PTS system fructose-specific EIIABC component		SP|P32191|GPDM_YEAST	Glycerol-3-phosphate dehydrogenase, mitochondrial OS=Saccharomyces cerevisiae (strain ATCC 204508 / S288c) GN=GUT2 PE=1 SV=2		PROKKA_01557	Leucine--tRNA ligase		SP|P29453|RL8B_YEAST	60S ribosomal protein L8-B OS=Saccharomyces cerevisiae (strain ATCC 204508 / S288c) GN=RPL8B PE=1 SV=3		PROKKA_01461	hypothetical protein		SP|P32381|ARP2_YEAST	Actin-related protein 2 OS=Saccharomyces cerevisiae (strain ATCC 204508 / S288c) GN=ARP2 PE=1 SV=1
PROKKA_01474	glmZ(sRNA)-inactivating NTPase		SP|P32266|MGM1_YEAST	Dynamin-like GTPase MGM1, mitochondrial OS=Saccharomyces cerevisiae (strain ATCC 204508 / S288c) GN=MGM1 PE=1 SV=3		PROKKA_01559	Ribose-phosphate pyrophosphokinase		SP|P29468|PAP_YEAST	Poly(A) polymerase OS=Saccharomyces cerevisiae (strain ATCC 204508 / S288c) GN=PAP1 PE=1 SV=1		PROKKA_01462	2,3-bisphosphoglycerate-dependent phosphoglycerate mutase		SP|P32386|YBT1_YEAST	ATP-dependent bile acid permease OS=Saccharomyces cerevisiae (strain ATCC 204508 / S288c) GN=YBT1 PE=1 SV=2
PROKKA_01475	Putative gluconeogenesis factor		SP|P32288|GLNA_YEAST	Glutamine synthetase OS=Saccharomyces cerevisiae (strain ATCC 204508 / S288c) GN=GLN1 PE=1 SV=4		PROKKA_01560	Signal recognition particle receptor FtsY		SP|P29509|TRXB1_YEAST	Thioredoxin reductase 1 OS=Saccharomyces cerevisiae (strain ATCC 204508 / S288c) GN=TRR1 PE=1 SV=3		PROKKA_01463	D-alanyl-D-alanine carboxypeptidase		SP|P32419|MDHP_YEAST	Malate dehydrogenase, peroxisomal OS=Saccharomyces cerevisiae (strain ATCC 204508 / S288c) GN=MDH3 PE=1 SV=3
PROKKA_01482	hypothetical protein		SP|P32316|ACH1_YEAST	Acetyl-CoA hydrolase OS=Saccharomyces cerevisiae (strain ATCC 204508 / S288c) GN=ACH1 PE=1 SV=2		PROKKA_01562	Sugar phosphatase YidA		SP|P29547|EF1G1_YEAST	Elongation factor 1-gamma 1 OS=Saccharomyces cerevisiae (strain ATCC 204508 / S288c) GN=CAM1 PE=1 SV=2		PROKKA_01465	Heat-inducible transcription repressor HrcA		SP|P32445|RIM1_YEAST	Single-stranded DNA-binding protein RIM1, mitochondrial OS=Saccharomyces cerevisiae (strain ATCC 204508 / S288c) GN=RIM1 PE=1 SV=1
PROKKA_01484	Peptide chain release factor 2		SP|P32319|VPS10_YEAST	Vacuolar protein sorting/targeting protein VPS10 OS=Saccharomyces cerevisiae (strain ATCC 204508 / S288c) GN=PEP1 PE=1 SV=1		PROKKA_01570	Lipoteichoic acid synthase 1		SP|P29704|FDFT_YEAST	Squalene synthase OS=Saccharomyces cerevisiae (strain ATCC 204508 / S288c) GN=ERG9 PE=1 SV=2		PROKKA_01466	heat shock protein GrpE		SP|P32447|ASF1_YEAST	Histone chaperone ASF1 OS=Saccharomyces cerevisiae (strain ATCC 204508 / S288c) GN=ASF1 PE=1 SV=1
PROKKA_01485	Cell division ATP-binding protein FtsE		SP|P32324|EF2_YEAST	Elongation factor 2 OS=Saccharomyces cerevisiae (strain ATCC 204508 / S288c) GN=EFT1 PE=1 SV=1		PROKKA_01578	hypothetical protein		SP|P29952|MPI_YEAST	Mannose-6-phosphate isomerase OS=Saccharomyces cerevisiae (strain ATCC 204508 / S288c) GN=PMI40 PE=1 SV=4		PROKKA_01467	Chaperone protein DnaK		SP|P32449|AROG_YEAST	Phospho-2-dehydro-3-deoxyheptonate aldolase, tyrosine-inhibited OS=Saccharomyces cerevisiae (strain ATCC 204508 / S288c) GN=ARO4 PE=1 SV=2
PROKKA_01486	Cell division protein FtsX		SP|P32327|PYC2_YEAST	Pyruvate carboxylase 2 OS=Saccharomyces cerevisiae (strain ATCC 204508 / S288c) GN=PYC2 PE=1 SV=2		PROKKA_01582	Methionine--tRNA ligase		SP|P30619|SEC1_YEAST	Protein transport protein SEC1 OS=Saccharomyces cerevisiae (strain ATCC 204508 / S288c) GN=SEC1 PE=1 SV=1		PROKKA_01468	Oleate hydratase		SP|P32453|ATP11_YEAST	Protein ATP11, mitochondrial OS=Saccharomyces cerevisiae (strain ATCC 204508 / S288c) GN=ATP11 PE=1 SV=1
PROKKA_01487	Ribonucleoside-diphosphate reductase subunit beta nrdF2		SP|P32331|YMC1_YEAST	Carrier protein YMC1, mitochondrial OS=Saccharomyces cerevisiae (strain ATCC 204508 / S288c) GN=YMC1 PE=3 SV=2		PROKKA_01583	Exodeoxyribonuclease		SP|P30624|LCF1_YEAST	Long-chain-fatty-acid--CoA ligase 1 OS=Saccharomyces cerevisiae (strain ATCC 204508 / S288c) GN=FAA1 PE=1 SV=1		PROKKA_01474	glmZ(sRNA)-inactivating NTPase		SP|P32454|APE2_YEAST	Aminopeptidase 2, mitochondrial OS=Saccharomyces cerevisiae (strain ATCC 204508 / S288c) GN=APE2 PE=1 SV=4
PROKKA_01488	Ribonucleoside-diphosphate reductase subunit alpha 2		SP|P32335|MSS51_YEAST	Protein MSS51, mitochondrial OS=Saccharomyces cerevisiae (strain ATCC 204508 / S288c) GN=MSS51 PE=1 SV=2		PROKKA_01591	CsbD-like protein		SP|P30656|PSB5_YEAST	Proteasome subunit beta type-5 OS=Saccharomyces cerevisiae (strain ATCC 204508 / S288c) GN=PRE2 PE=1 SV=3		PROKKA_01475	Putative gluconeogenesis factor		SP|P32457|CDC3_YEAST	Cell division control protein 3 OS=Saccharomyces cerevisiae (strain ATCC 204508 / S288c) GN=CDC3 PE=1 SV=3
PROKKA_01492	DNA topoisomerase 4 subunit B		SP|P32337|IMB3_YEAST	Importin subunit beta-3 OS=Saccharomyces cerevisiae (strain ATCC 204508 / S288c) GN=PSE1 PE=1 SV=2		PROKKA_01594	Acetyl-coenzyme A carboxylase carboxyl transferase subunit alpha		SP|P30657|PSB7_YEAST	Proteasome subunit beta type-7 OS=Saccharomyces cerevisiae (strain ATCC 204508 / S288c) GN=PRE4 PE=1 SV=1		PROKKA_01482	hypothetical protein		SP|P32468|CDC12_YEAST	Cell division control protein 12 OS=Saccharomyces cerevisiae (strain ATCC 204508 / S288c) GN=CDC12 PE=1 SV=1
PROKKA_01496	DNA topoisomerase 4 subunit A		SP|P32340|NDI1_YEAST	Rotenone-insensitive NADH-ubiquinone oxidoreductase, mitochondrial OS=Saccharomyces cerevisiae (strain ATCC 204508 / S288c) GN=NDI1 PE=1 SV=1		PROKKA_01595	Acetyl-coenzyme A carboxylase carboxyl transferase subunit beta		SP|P30822|XPO1_YEAST	Exportin-1 OS=Saccharomyces cerevisiae (strain ATCC 204508 / S288c) GN=CRM1 PE=1 SV=1		PROKKA_01484	Peptide chain release factor 2		SP|P32469|DPH5_YEAST	Diphthine methyl ester synthase OS=Saccharomyces cerevisiae (strain ATCC 204508 / S288c) GN=DPH5 PE=1 SV=1
PROKKA_01511	hypothetical protein		SP|P32352|ERG2_YEAST	C-8 sterol isomerase OS=Saccharomyces cerevisiae (strain ATCC 204508 / S288c) GN=ERG2 PE=1 SV=1		PROKKA_01596	Biotin carboxylase		SP|P30902|ATP7_YEAST	ATP synthase subunit d, mitochondrial OS=Saccharomyces cerevisiae (strain ATCC 204508 / S288c) GN=ATP7 PE=1 SV=2		PROKKA_01485	Cell division ATP-binding protein FtsE		SP|P32471|EF1B_YEAST	Elongation factor 1-beta OS=Saccharomyces cerevisiae (strain ATCC 204508 / S288c) GN=EFB1 PE=1 SV=4
PROKKA_01512	putative glycosyltransferase YkoT		SP|P32356|TREA_YEAST	Neutral trehalase OS=Saccharomyces cerevisiae (strain ATCC 204508 / S288c) GN=NTH1 PE=1 SV=3		PROKKA_01597	3-hydroxyacyl-[acyl-carrier-protein] dehydratase FabZ		SP|P30952|MASY_YEAST	Malate synthase 1, glyoxysomal OS=Saccharomyces cerevisiae (strain ATCC 204508 / S288c) GN=MLS1 PE=1 SV=1		PROKKA_01486	Cell division protein FtsX		SP|P32473|ODPB_YEAST	Pyruvate dehydrogenase E1 component subunit beta, mitochondrial OS=Saccharomyces cerevisiae (strain ATCC 204508 / S288c) GN=PDB1 PE=1 SV=2
PROKKA_01513	Response regulator MprA		SP|P32364|SMY1_YEAST	Kinesin-related protein SMY1 OS=Saccharomyces cerevisiae (strain ATCC 204508 / S288c) GN=SMY1 PE=1 SV=1		PROKKA_01599	3-oxoacyl-[acyl-carrier-protein] synthase 2		SP|P31116|DHOM_YEAST	Homoserine dehydrogenase OS=Saccharomyces cerevisiae (strain ATCC 204508 / S288c) GN=HOM6 PE=1 SV=1		PROKKA_01487	Ribonucleoside-diphosphate reductase subunit beta nrdF2		SP|P32481|IF2G_YEAST	Eukaryotic translation initiation factor 2 subunit gamma OS=Saccharomyces cerevisiae (strain ATCC 204508 / S288c) GN=GCD11 PE=1 SV=1
PROKKA_01515	Signal transduction histidine-protein kinase ArlS		SP|P32366|VA0D_YEAST	V-type proton ATPase subunit d OS=Saccharomyces cerevisiae (strain ATCC 204508 / S288c) GN=VMA6 PE=1 SV=2		PROKKA_01600	3-oxoacyl-[acyl-carrier-protein] reductase FabG		SP|P31334|RM09_YEAST	54S ribosomal protein L9, mitochondrial OS=Saccharomyces cerevisiae (strain ATCC 204508 / S288c) GN=MRPL9 PE=1 SV=3		PROKKA_01488	Ribonucleoside-diphosphate reductase subunit alpha 2		SP|P32485|HOG1_YEAST	Mitogen-activated protein kinase HOG1 OS=Saccharomyces cerevisiae (strain ATCC 204508 / S288c) GN=HOG1 PE=1 SV=2
PROKKA_01517	Glutamine--fructose-6-phosphate aminotransferase [isomerizing]		SP|P32368|SAC1_YEAST	Phosphoinositide phosphatase SAC1 OS=Saccharomyces cerevisiae (strain ATCC 204508 / S288c) GN=SAC1 PE=1 SV=1		PROKKA_01601	Malonyl CoA-acyl carrier protein transacylase		SP|P31373|CYS3_YEAST	Cystathionine gamma-lyase OS=Saccharomyces cerevisiae (strain ATCC 204508 / S288c) GN=CYS3 PE=1 SV=2		PROKKA_01492	DNA topoisomerase 4 subunit B		SP|P32497|EIF3C_YEAST	Eukaryotic translation initiation factor 3 subunit C OS=Saccharomyces cerevisiae (strain ATCC 204508 / S288c) GN=NIP1 PE=1 SV=2
PROKKA_01520	hypothetical protein		SP|P32377|MVD1_YEAST	Diphosphomevalonate decarboxylase OS=Saccharomyces cerevisiae (strain ATCC 204508 / S288c) GN=MVD1 PE=1 SV=2		PROKKA_01605	putative mannose-6-phosphate isomerase GmuF		SP|P31382|PMT2_YEAST	Dolichyl-phosphate-mannose--protein mannosyltransferase 2 OS=Saccharomyces cerevisiae (strain ATCC 204508 / S288c) GN=PMT2 PE=1 SV=2		PROKKA_01494	DNA polymerase III PolC-type		SP|P32499|NUP2_YEAST	Nucleoporin NUP2 OS=Saccharomyces cerevisiae (strain ATCC 204508 / S288c) GN=NUP2 PE=1 SV=2
PROKKA_01530	Choline transport ATP-binding protein OpuBA		SP|P32379|PSA5_YEAST	Proteasome subunit alpha type-5 OS=Saccharomyces cerevisiae (strain ATCC 204508 / S288c) GN=PUP2 PE=1 SV=2		PROKKA_01607	Translation initiation factor IF-2		SP|P31383|2AAA_YEAST	Protein phosphatase PP2A regulatory subunit A OS=Saccharomyces cerevisiae (strain ATCC 204508 / S288c) GN=TPD3 PE=1 SV=3		PROKKA_01496	DNA topoisomerase 4 subunit A		SP|P32501|EI2BE_YEAST	Translation initiation factor eIF-2B subunit epsilon OS=Saccharomyces cerevisiae (strain ATCC 204508 / S288c) GN=GCD6 PE=1 SV=1
PROKKA_01531	Glutathione amide reductase		SP|P32381|ARP2_YEAST	Actin-related protein 2 OS=Saccharomyces cerevisiae (strain ATCC 204508 / S288c) GN=ARP2 PE=1 SV=1		PROKKA_01610	hypothetical protein		SP|P31412|VATC_YEAST	V-type proton ATPase subunit C OS=Saccharomyces cerevisiae (strain ATCC 204508 / S288c) GN=VMA5 PE=1 SV=4		PROKKA_01509	Ribosomal large subunit pseudouridine synthase D		SP|P32521|PAN1_YEAST	Actin cytoskeleton-regulatory complex protein PAN1 OS=Saccharomyces cerevisiae (strain ATCC 204508 / S288c) GN=PAN1 PE=1 SV=2
PROKKA_01533	Alanine racemase		SP|P32386|YBT1_YEAST	ATP-dependent bile acid permease OS=Saccharomyces cerevisiae (strain ATCC 204508 / S288c) GN=YBT1 PE=1 SV=2		PROKKA_01621	Putative penicillin-binding protein PbpX		SP|P31539|HS104_YEAST	Heat shock protein 104 OS=Saccharomyces cerevisiae (strain ATCC 204508 / S288c) GN=HSP104 PE=1 SV=2		PROKKA_01511	hypothetical protein		SP|P32527|ZUO1_YEAST	Zuotin OS=Saccharomyces cerevisiae (strain ATCC 204508 / S288c) GN=ZUO1 PE=1 SV=1
PROKKA_01535	Beta-Ala-Xaa dipeptidase		SP|P32387|RM41_YEAST	54S ribosomal protein L41, mitochondrial OS=Saccharomyces cerevisiae (strain ATCC 204508 / S288c) GN=MRP20 PE=1 SV=1		PROKKA_01622	Glyoxalase/Bleomycin resistance protein/Dioxygenase superfamily protein		SP|P31688|TPS2_YEAST	Trehalose-phosphatase OS=Saccharomyces cerevisiae (strain ATCC 204508 / S288c) GN=TPS2 PE=1 SV=3		PROKKA_01512	putative glycosyltransferase YkoT		SP|P32558|SPT16_YEAST	FACT complex subunit SPT16 OS=Saccharomyces cerevisiae (strain ATCC 204508 / S288c) GN=SPT16 PE=1 SV=1
PROKKA_01540	30S Ribosomal protein S1		SP|P32419|MDHP_YEAST	Malate dehydrogenase, peroxisomal OS=Saccharomyces cerevisiae (strain ATCC 204508 / S288c) GN=MDH3 PE=1 SV=3		PROKKA_01625	Xaa-Pro dipeptidyl-peptidase		SP|P31755|OCH1_YEAST	Initiation-specific alpha-1,6-mannosyltransferase OS=Saccharomyces cerevisiae (strain ATCC 204508 / S288c) GN=OCH1 PE=1 SV=1		PROKKA_01513	Response regulator MprA		SP|P32561|RPD3_YEAST	Histone deacetylase RPD3 OS=Saccharomyces cerevisiae (strain ATCC 204508 / S288c) GN=RPD3 PE=1 SV=1
PROKKA_01541	tRNA-specific 2-thiouridylase MnmA		SP|P32445|RIM1_YEAST	Single-stranded DNA-binding protein RIM1, mitochondrial OS=Saccharomyces cerevisiae (strain ATCC 204508 / S288c) GN=RIM1 PE=1 SV=1		PROKKA_01627	putative amino-acid-binding protein YxeM precursor		SP|P32074|COPG_YEAST	Coatomer subunit gamma OS=Saccharomyces cerevisiae (strain ATCC 204508 / S288c) GN=SEC21 PE=1 SV=2		PROKKA_01515	Signal transduction histidine-protein kinase ArlS		SP|P32563|VPH1_YEAST	V-type proton ATPase subunit a, vacuolar isoform OS=Saccharomyces cerevisiae (strain ATCC 204508 / S288c) GN=VPH1 PE=1 SV=3
PROKKA_01549	L-serine dehydratase, beta chain		SP|P32447|ASF1_YEAST	Histone chaperone ASF1 OS=Saccharomyces cerevisiae (strain ATCC 204508 / S288c) GN=ASF1 PE=1 SV=1		PROKKA_01628	Mercuric reductase		SP|P32179|MET22_YEAST	3'(2'),5'-bisphosphate nucleotidase OS=Saccharomyces cerevisiae (strain ATCC 204508 / S288c) GN=MET22 PE=1 SV=1		PROKKA_01517	Glutamine--fructose-6-phosphate aminotransferase [isomerizing]		SP|P32565|RPN2_YEAST	26S proteasome regulatory subunit RPN2 OS=Saccharomyces cerevisiae (strain ATCC 204508 / S288c) GN=RPN2 PE=1 SV=4
PROKKA_01550	NADH dehydrogenase-like protein		SP|P32449|AROG_YEAST	Phospho-2-dehydro-3-deoxyheptonate aldolase, tyrosine-inhibited OS=Saccharomyces cerevisiae (strain ATCC 204508 / S288c) GN=ARO4 PE=1 SV=2		PROKKA_01629	Glutamate--tRNA ligase		SP|P32190|GLPK_YEAST	Glycerol kinase OS=Saccharomyces cerevisiae (strain ATCC 204508 / S288c) GN=GUT1 PE=3 SV=1		PROKKA_01520	hypothetical protein		SP|P32573|SPS19_YEAST	Peroxisomal 2,4-dienoyl-CoA reductase SPS19 OS=Saccharomyces cerevisiae (strain ATCC 204508 / S288c) GN=SPS19 PE=1 SV=4
PROKKA_01551	NADH dehydrogenase-like protein		SP|P32453|ATP11_YEAST	Protein ATP11, mitochondrial OS=Saccharomyces cerevisiae (strain ATCC 204508 / S288c) GN=ATP11 PE=1 SV=1		PROKKA_01637	putative PIN and TRAM-domain containing protein precursor		SP|P32191|GPDM_YEAST	Glycerol-3-phosphate dehydrogenase, mitochondrial OS=Saccharomyces cerevisiae (strain ATCC 204508 / S288c) GN=GUT2 PE=1 SV=2		PROKKA_01530	Choline transport ATP-binding protein OpuBA		SP|P32582|CBS_YEAST	Cystathionine beta-synthase OS=Saccharomyces cerevisiae (strain ATCC 204508 / S288c) GN=CYS4 PE=1 SV=1
PROKKA_01557	Leucine--tRNA ligase		SP|P32454|APE2_YEAST	Aminopeptidase 2, mitochondrial OS=Saccharomyces cerevisiae (strain ATCC 204508 / S288c) GN=APE2 PE=1 SV=4		PROKKA_01639	hypothetical protein		SP|P32263|P5CR_YEAST	Pyrroline-5-carboxylate reductase OS=Saccharomyces cerevisiae (strain ATCC 204508 / S288c) GN=PRO3 PE=1 SV=1		PROKKA_01531	Glutathione amide reductase		SP|P32588|PUB1_YEAST	Nuclear and cytoplasmic polyadenylated RNA-binding protein PUB1 OS=Saccharomyces cerevisiae (strain ATCC 204508 / S288c) GN=PUB1 PE=1 SV=4
PROKKA_01559	Ribose-phosphate pyrophosphokinase		SP|P32457|CDC3_YEAST	Cell division control protein 3 OS=Saccharomyces cerevisiae (strain ATCC 204508 / S288c) GN=CDC3 PE=1 SV=3		PROKKA_01642	50S ribosomal protein L17		SP|P32264|PROB_YEAST	Glutamate 5-kinase OS=Saccharomyces cerevisiae (strain ATCC 204508 / S288c) GN=PRO1 PE=1 SV=2		PROKKA_01533	Alanine racemase		SP|P32589|HSP7F_YEAST	Heat shock protein homolog SSE1 OS=Saccharomyces cerevisiae (strain ATCC 204508 / S288c) GN=SSE1 PE=1 SV=4
PROKKA_01560	Signal recognition particle receptor FtsY		SP|P32458|CDC11_YEAST	Cell division control protein 11 OS=Saccharomyces cerevisiae (strain ATCC 204508 / S288c) GN=CDC11 PE=1 SV=1		PROKKA_01643	DNA-directed RNA polymerase subunit alpha		SP|P32266|MGM1_YEAST	Dynamin-like GTPase MGM1, mitochondrial OS=Saccharomyces cerevisiae (strain ATCC 204508 / S288c) GN=MGM1 PE=1 SV=3		PROKKA_01535	Beta-Ala-Xaa dipeptidase		SP|P32590|HSP79_YEAST	Heat shock protein homolog SSE2 OS=Saccharomyces cerevisiae (strain ATCC 204508 / S288c) GN=SSE2 PE=1 SV=3
PROKKA_01562	Sugar phosphatase YidA		SP|P32468|CDC12_YEAST	Cell division control protein 12 OS=Saccharomyces cerevisiae (strain ATCC 204508 / S288c) GN=CDC12 PE=1 SV=1		PROKKA_01645	30S ribosomal protein S13		SP|P32288|GLNA_YEAST	Glutamine synthetase OS=Saccharomyces cerevisiae (strain ATCC 204508 / S288c) GN=GLN1 PE=1 SV=4		PROKKA_01540	30S Ribosomal protein S1		SP|P32598|PP12_YEAST	Serine/threonine-protein phosphatase PP1-2 OS=Saccharomyces cerevisiae (strain ATCC 204508 / S288c) GN=GLC7 PE=1 SV=1
PROKKA_01570	Lipoteichoic acid synthase 1		SP|P32469|DPH5_YEAST	Diphthine methyl ester synthase OS=Saccharomyces cerevisiae (strain ATCC 204508 / S288c) GN=DPH5 PE=1 SV=1		PROKKA_01648	preprotein translocase subunit SecY		SP|P32316|ACH1_YEAST	Acetyl-CoA hydrolase OS=Saccharomyces cerevisiae (strain ATCC 204508 / S288c) GN=ACH1 PE=1 SV=2		PROKKA_01541	tRNA-specific 2-thiouridylase MnmA		SP|P32599|FIMB_YEAST	Fimbrin OS=Saccharomyces cerevisiae (strain ATCC 204508 / S288c) GN=SAC6 PE=1 SV=1
PROKKA_01578	hypothetical protein		SP|P32471|EF1B_YEAST	Elongation factor 1-beta OS=Saccharomyces cerevisiae (strain ATCC 204508 / S288c) GN=EFB1 PE=1 SV=4		PROKKA_01649	50S ribosomal protein L15		SP|P32317|AFG1_YEAST	Protein AFG1 OS=Saccharomyces cerevisiae (strain ATCC 204508 / S288c) GN=AFG1 PE=1 SV=1		PROKKA_01549	L-serine dehydratase, beta chain		SP|P32602|SEC17_YEAST	Alpha-soluble NSF attachment protein OS=Saccharomyces cerevisiae (strain ATCC 204508 / S288c) GN=SEC17 PE=1 SV=4
PROKKA_01582	Methionine--tRNA ligase		SP|P32473|ODPB_YEAST	Pyruvate dehydrogenase E1 component subunit beta, mitochondrial OS=Saccharomyces cerevisiae (strain ATCC 204508 / S288c) GN=PDB1 PE=1 SV=2		PROKKA_01650	50S ribosomal protein L30		SP|P32324|EF2_YEAST	Elongation factor 2 OS=Saccharomyces cerevisiae (strain ATCC 204508 / S288c) GN=EFT1 PE=1 SV=1		PROKKA_01550	NADH dehydrogenase-like protein		SP|P32604|F26_YEAST	Fructose-2,6-bisphosphatase OS=Saccharomyces cerevisiae (strain ATCC 204508 / S288c) GN=FBP26 PE=1 SV=2
PROKKA_01583	Exodeoxyribonuclease		SP|P32476|ERG1_YEAST	Squalene monooxygenase OS=Saccharomyces cerevisiae (strain ATCC 204508 / S288c) GN=ERG1 PE=1 SV=2		PROKKA_01651	30S ribosomal protein S5		SP|P32327|PYC2_YEAST	Pyruvate carboxylase 2 OS=Saccharomyces cerevisiae (strain ATCC 204508 / S288c) GN=PYC2 PE=1 SV=2		PROKKA_01551	NADH dehydrogenase-like protein		SP|P32608|RTG2_YEAST	Retrograde regulation protein 2 OS=Saccharomyces cerevisiae (strain ATCC 204508 / S288c) GN=RTG2 PE=1 SV=2
PROKKA_01588	Coenzyme A disulfide reductase		SP|P32481|IF2G_YEAST	Eukaryotic translation initiation factor 2 subunit gamma OS=Saccharomyces cerevisiae (strain ATCC 204508 / S288c) GN=GCD11 PE=1 SV=1		PROKKA_01652	50S ribosomal protein L18		SP|P32331|YMC1_YEAST	Carrier protein YMC1, mitochondrial OS=Saccharomyces cerevisiae (strain ATCC 204508 / S288c) GN=YMC1 PE=3 SV=2		PROKKA_01557	Leucine--tRNA ligase		SP|P32610|VATD_YEAST	V-type proton ATPase subunit D OS=Saccharomyces cerevisiae (strain ATCC 204508 / S288c) GN=VMA8 PE=1 SV=1
PROKKA_01591	CsbD-like protein		SP|P32485|HOG1_YEAST	Mitogen-activated protein kinase HOG1 OS=Saccharomyces cerevisiae (strain ATCC 204508 / S288c) GN=HOG1 PE=1 SV=2		PROKKA_01653	50S ribosomal protein L6		SP|P32335|MSS51_YEAST	Protein MSS51, mitochondrial OS=Saccharomyces cerevisiae (strain ATCC 204508 / S288c) GN=MSS51 PE=1 SV=2		PROKKA_01559	Ribose-phosphate pyrophosphokinase		SP|P32614|FRDS_YEAST	Fumarate reductase 1 OS=Saccharomyces cerevisiae (strain ATCC 204508 / S288c) GN=FRD1 PE=1 SV=1
PROKKA_01594	Acetyl-coenzyme A carboxylase carboxyl transferase subunit alpha		SP|P32497|EIF3C_YEAST	Eukaryotic translation initiation factor 3 subunit C OS=Saccharomyces cerevisiae (strain ATCC 204508 / S288c) GN=NIP1 PE=1 SV=2		PROKKA_01654	30S ribosomal protein S8		SP|P32337|IMB3_YEAST	Importin subunit beta-3 OS=Saccharomyces cerevisiae (strain ATCC 204508 / S288c) GN=PSE1 PE=1 SV=2		PROKKA_01560	Signal recognition particle receptor FtsY		SP|P32628|RAD23_YEAST	UV excision repair protein RAD23 OS=Saccharomyces cerevisiae (strain ATCC 204508 / S288c) GN=RAD23 PE=1 SV=1
PROKKA_01595	Acetyl-coenzyme A carboxylase carboxyl transferase subunit beta		SP|P32499|NUP2_YEAST	Nucleoporin NUP2 OS=Saccharomyces cerevisiae (strain ATCC 204508 / S288c) GN=NUP2 PE=1 SV=2		PROKKA_01656	30S ribosomal protein S14 type Z		SP|P32340|NDI1_YEAST	Rotenone-insensitive NADH-ubiquinone oxidoreductase, mitochondrial OS=Saccharomyces cerevisiae (strain ATCC 204508 / S288c) GN=NDI1 PE=1 SV=1		PROKKA_01562	Sugar phosphatase YidA		SP|P32642|GLRX4_YEAST	Monothiol glutaredoxin-4 OS=Saccharomyces cerevisiae (strain ATCC 204508 / S288c) GN=GRX4 PE=1 SV=1
PROKKA_01596	Biotin carboxylase		SP|P32501|EI2BE_YEAST	Translation initiation factor eIF-2B subunit epsilon OS=Saccharomyces cerevisiae (strain ATCC 204508 / S288c) GN=GCD6 PE=1 SV=1		PROKKA_01657	50S ribosomal protein L5		SP|P32347|DCUP_YEAST	Uroporphyrinogen decarboxylase OS=Saccharomyces cerevisiae (strain ATCC 204508 / S288c) GN=HEM12 PE=1 SV=1		PROKKA_01570	Lipoteichoic acid synthase 1		SP|P32771|FADH_YEAST	S-(hydroxymethyl)glutathione dehydrogenase OS=Saccharomyces cerevisiae (strain ATCC 204508 / S288c) GN=SFA1 PE=1 SV=1
PROKKA_01597	3-hydroxyacyl-[acyl-carrier-protein] dehydratase FabZ		SP|P32521|PAN1_YEAST	Actin cytoskeleton-regulatory complex protein PAN1 OS=Saccharomyces cerevisiae (strain ATCC 204508 / S288c) GN=PAN1 PE=1 SV=2		PROKKA_01658	50S ribosomal protein L24		SP|P32356|TREA_YEAST	Neutral trehalase OS=Saccharomyces cerevisiae (strain ATCC 204508 / S288c) GN=NTH1 PE=1 SV=3		PROKKA_01578	hypothetical protein		SP|P32775|GLGB_YEAST	1,4-alpha-glucan-branching enzyme OS=Saccharomyces cerevisiae (strain ATCC 204508 / S288c) GN=GLC3 PE=1 SV=2
PROKKA_01599	3-oxoacyl-[acyl-carrier-protein] synthase 2		SP|P32527|ZUO1_YEAST	Zuotin OS=Saccharomyces cerevisiae (strain ATCC 204508 / S288c) GN=ZUO1 PE=1 SV=1		PROKKA_01659	50S ribosomal protein L14		SP|P32366|VA0D_YEAST	V-type proton ATPase subunit d OS=Saccharomyces cerevisiae (strain ATCC 204508 / S288c) GN=VMA6 PE=1 SV=2		PROKKA_01582	Methionine--tRNA ligase		SP|P32787|MG101_YEAST	Mitochondrial genome maintenance protein MGM101 OS=Saccharomyces cerevisiae (strain ATCC 204508 / S288c) GN=MGM101 PE=1 SV=1
PROKKA_01600	3-oxoacyl-[acyl-carrier-protein] reductase FabG		SP|P32558|SPT16_YEAST	FACT complex subunit SPT16 OS=Saccharomyces cerevisiae (strain ATCC 204508 / S288c) GN=SPT16 PE=1 SV=1		PROKKA_01660	30S ribosomal protein S17		SP|P32368|SAC1_YEAST	Phosphoinositide phosphatase SAC1 OS=Saccharomyces cerevisiae (strain ATCC 204508 / S288c) GN=SAC1 PE=1 SV=1		PROKKA_01583	Exodeoxyribonuclease		SP|P32796|CACP_YEAST	Carnitine O-acetyltransferase, mitochondrial OS=Saccharomyces cerevisiae (strain ATCC 204508 / S288c) GN=CAT2 PE=1 SV=2
PROKKA_01603	3-oxoacyl-[acyl-carrier-protein] synthase 3		SP|P32561|RPD3_YEAST	Histone deacetylase RPD3 OS=Saccharomyces cerevisiae (strain ATCC 204508 / S288c) GN=RPD3 PE=1 SV=1		PROKKA_01661	50S ribosomal protein L29		SP|P32377|MVD1_YEAST	Diphosphomevalonate decarboxylase OS=Saccharomyces cerevisiae (strain ATCC 204508 / S288c) GN=MVD1 PE=1 SV=2		PROKKA_01588	Coenzyme A disulfide reductase		SP|P32798|COT1_YEAST	Cobalt uptake protein COT1 OS=Saccharomyces cerevisiae (strain ATCC 204508 / S288c) GN=COT1 PE=1 SV=2
PROKKA_01605	putative mannose-6-phosphate isomerase GmuF		SP|P32563|VPH1_YEAST	V-type proton ATPase subunit a, vacuolar isoform OS=Saccharomyces cerevisiae (strain ATCC 204508 / S288c) GN=VPH1 PE=1 SV=3		PROKKA_01662	50S ribosomal protein L16		SP|P32379|PSA5_YEAST	Proteasome subunit alpha type-5 OS=Saccharomyces cerevisiae (strain ATCC 204508 / S288c) GN=PUP2 PE=1 SV=2		PROKKA_01591	CsbD-like protein		SP|P32799|COX13_YEAST	Cytochrome c oxidase subunit 6A, mitochondrial OS=Saccharomyces cerevisiae (strain ATCC 204508 / S288c) GN=COX13 PE=1 SV=1
PROKKA_01607	Translation initiation factor IF-2		SP|P32565|RPN2_YEAST	26S proteasome regulatory subunit RPN2 OS=Saccharomyces cerevisiae (strain ATCC 204508 / S288c) GN=RPN2 PE=1 SV=4		PROKKA_01663	30S ribosomal protein S3		SP|P32381|ARP2_YEAST	Actin-related protein 2 OS=Saccharomyces cerevisiae (strain ATCC 204508 / S288c) GN=ARP2 PE=1 SV=1		PROKKA_01594	Acetyl-coenzyme A carboxylase carboxyl transferase subunit alpha		SP|P32803|EMP24_YEAST	Endosomal protein P24B OS=Saccharomyces cerevisiae (strain ATCC 204508 / S288c) GN=EMP24 PE=1 SV=1
PROKKA_01610	hypothetical protein		SP|P32573|SPS19_YEAST	Peroxisomal 2,4-dienoyl-CoA reductase SPS19 OS=Saccharomyces cerevisiae (strain ATCC 204508 / S288c) GN=SPS19 PE=1 SV=4		PROKKA_01664	50S ribosomal protein L22		SP|P32386|YBT1_YEAST	ATP-dependent bile acid permease OS=Saccharomyces cerevisiae (strain ATCC 204508 / S288c) GN=YBT1 PE=1 SV=2		PROKKA_01595	Acetyl-coenzyme A carboxylase carboxyl transferase subunit beta		SP|P32831|NGR1_YEAST	Negative growth regulatory protein NGR1 OS=Saccharomyces cerevisiae (strain ATCC 204508 / S288c) GN=NGR1 PE=1 SV=2
PROKKA_01621	Putative penicillin-binding protein PbpX		SP|P32582|CBS_YEAST	Cystathionine beta-synthase OS=Saccharomyces cerevisiae (strain ATCC 204508 / S288c) GN=CYS4 PE=1 SV=1		PROKKA_01665	30S ribosomal protein S19		SP|P32387|RM41_YEAST	54S ribosomal protein L41, mitochondrial OS=Saccharomyces cerevisiae (strain ATCC 204508 / S288c) GN=MRP20 PE=1 SV=1		PROKKA_01596	Biotin carboxylase		SP|P32843|YME2_YEAST	Mitochondrial escape protein 2 OS=Saccharomyces cerevisiae (strain ATCC 204508 / S288c) GN=YME2 PE=1 SV=1
PROKKA_01622	Glyoxalase/Bleomycin resistance protein/Dioxygenase superfamily protein		SP|P32588|PUB1_YEAST	Nuclear and cytoplasmic polyadenylated RNA-binding protein PUB1 OS=Saccharomyces cerevisiae (strain ATCC 204508 / S288c) GN=PUB1 PE=1 SV=4		PROKKA_01666	50S ribosomal protein L2		SP|P32419|MDHP_YEAST	Malate dehydrogenase, peroxisomal OS=Saccharomyces cerevisiae (strain ATCC 204508 / S288c) GN=MDH3 PE=1 SV=3		PROKKA_01597	3-hydroxyacyl-[acyl-carrier-protein] dehydratase FabZ		SP|P32860|NFU1_YEAST	NifU-like protein, mitochondrial OS=Saccharomyces cerevisiae (strain ATCC 204508 / S288c) GN=NFU1 PE=1 SV=2
PROKKA_01625	Xaa-Pro dipeptidyl-peptidase		SP|P32589|HSP7F_YEAST	Heat shock protein homolog SSE1 OS=Saccharomyces cerevisiae (strain ATCC 204508 / S288c) GN=SSE1 PE=1 SV=4		PROKKA_01667	50S ribosomal protein L23		SP|P32445|RIM1_YEAST	Single-stranded DNA-binding protein RIM1, mitochondrial OS=Saccharomyces cerevisiae (strain ATCC 204508 / S288c) GN=RIM1 PE=1 SV=1		PROKKA_01599	3-oxoacyl-[acyl-carrier-protein] synthase 2		SP|P32861|UGPA1_YEAST	UTP--glucose-1-phosphate uridylyltransferase OS=Saccharomyces cerevisiae (strain ATCC 204508 / S288c) GN=UGP1 PE=1 SV=1
PROKKA_01627	putative amino-acid-binding protein YxeM precursor		SP|P32590|HSP79_YEAST	Heat shock protein homolog SSE2 OS=Saccharomyces cerevisiae (strain ATCC 204508 / S288c) GN=SSE2 PE=1 SV=3		PROKKA_01668	50S ribosomal protein L4		SP|P32447|ASF1_YEAST	Histone chaperone ASF1 OS=Saccharomyces cerevisiae (strain ATCC 204508 / S288c) GN=ASF1 PE=1 SV=1		PROKKA_01600	3-oxoacyl-[acyl-carrier-protein] reductase FabG		SP|P32891|DLD1_YEAST	D-lactate dehydrogenase [cytochrome] 1, mitochondrial OS=Saccharomyces cerevisiae (strain ATCC 204508 / S288c) GN=DLD1 PE=1 SV=2
PROKKA_01628	Mercuric reductase		SP|P32598|PP12_YEAST	Serine/threonine-protein phosphatase PP1-2 OS=Saccharomyces cerevisiae (strain ATCC 204508 / S288c) GN=GLC7 PE=1 SV=1		PROKKA_01669	50S ribosomal protein L3		SP|P32449|AROG_YEAST	Phospho-2-dehydro-3-deoxyheptonate aldolase, tyrosine-inhibited OS=Saccharomyces cerevisiae (strain ATCC 204508 / S288c) GN=ARO4 PE=1 SV=2		PROKKA_01603	3-oxoacyl-[acyl-carrier-protein] synthase 3		SP|P32895|KPR1_YEAST	Ribose-phosphate pyrophosphokinase 1 OS=Saccharomyces cerevisiae (strain ATCC 204508 / S288c) GN=PRS1 PE=1 SV=1
PROKKA_01629	Glutamate--tRNA ligase		SP|P32599|FIMB_YEAST	Fimbrin OS=Saccharomyces cerevisiae (strain ATCC 204508 / S288c) GN=SAC6 PE=1 SV=1		PROKKA_01670	30S ribosomal protein S10		SP|P32453|ATP11_YEAST	Protein ATP11, mitochondrial OS=Saccharomyces cerevisiae (strain ATCC 204508 / S288c) GN=ATP11 PE=1 SV=1		PROKKA_01605	putative mannose-6-phosphate isomerase GmuF		SP|P32897|TIM23_YEAST	Mitochondrial import inner membrane translocase subunit TIM23 OS=Saccharomyces cerevisiae (strain ATCC 204508 / S288c) GN=TIM23 PE=1 SV=1
PROKKA_01637	putative PIN and TRAM-domain containing protein precursor		SP|P32602|SEC17_YEAST	Alpha-soluble NSF attachment protein OS=Saccharomyces cerevisiae (strain ATCC 204508 / S288c) GN=SEC17 PE=1 SV=4		PROKKA_01673	Threonine synthase		SP|P32454|APE2_YEAST	Aminopeptidase 2, mitochondrial OS=Saccharomyces cerevisiae (strain ATCC 204508 / S288c) GN=APE2 PE=1 SV=4		PROKKA_01607	Translation initiation factor IF-2		SP|P32898|CYM1_YEAST	Mitochondrial presequence protease OS=Saccharomyces cerevisiae (strain ATCC 204508 / S288c) GN=CYM1 PE=1 SV=2
PROKKA_01639	hypothetical protein		SP|P32604|F26_YEAST	Fructose-2,6-bisphosphatase OS=Saccharomyces cerevisiae (strain ATCC 204508 / S288c) GN=FBP26 PE=1 SV=2		PROKKA_01677	Penicillin-binding protein 1F		SP|P32457|CDC3_YEAST	Cell division control protein 3 OS=Saccharomyces cerevisiae (strain ATCC 204508 / S288c) GN=CDC3 PE=1 SV=3		PROKKA_01610	hypothetical protein		SP|P32911|SUI1_YEAST	Eukaryotic translation initiation factor eIF-1 OS=Saccharomyces cerevisiae (strain ATCC 204508 / S288c) GN=SUI1 PE=1 SV=1
PROKKA_01642	50S ribosomal protein L17		SP|P32608|RTG2_YEAST	Retrograde regulation protein 2 OS=Saccharomyces cerevisiae (strain ATCC 204508 / S288c) GN=RTG2 PE=1 SV=2		PROKKA_01685	Transcriptional repressor AdcR		SP|P32458|CDC11_YEAST	Cell division control protein 11 OS=Saccharomyces cerevisiae (strain ATCC 204508 / S288c) GN=CDC11 PE=1 SV=1		PROKKA_01621	Putative penicillin-binding protein PbpX		SP|P32915|SC61A_YEAST	Protein transport protein SEC61 OS=Saccharomyces cerevisiae (strain ATCC 204508 / S288c) GN=SEC61 PE=1 SV=1
PROKKA_01643	DNA-directed RNA polymerase subunit alpha		SP|P32610|VATD_YEAST	V-type proton ATPase subunit D OS=Saccharomyces cerevisiae (strain ATCC 204508 / S288c) GN=VMA8 PE=1 SV=1		PROKKA_01696	Proline--tRNA ligase		SP|P32468|CDC12_YEAST	Cell division control protein 12 OS=Saccharomyces cerevisiae (strain ATCC 204508 / S288c) GN=CDC12 PE=1 SV=1		PROKKA_01622	Glyoxalase/Bleomycin resistance protein/Dioxygenase superfamily protein		SP|P32939|YPT7_YEAST	GTP-binding protein YPT7 OS=Saccharomyces cerevisiae (strain ATCC 204508 / S288c) GN=YPT7 PE=1 SV=1
PROKKA_01645	30S ribosomal protein S13		SP|P32614|FRDS_YEAST	Fumarate reductase 1 OS=Saccharomyces cerevisiae (strain ATCC 204508 / S288c) GN=FRD1 PE=1 SV=1		PROKKA_01700	preprotein translocase subunit YajC		SP|P32469|DPH5_YEAST	Diphthine methyl ester synthase OS=Saccharomyces cerevisiae (strain ATCC 204508 / S288c) GN=DPH5 PE=1 SV=1		PROKKA_01625	Xaa-Pro dipeptidyl-peptidase		SP|P33204|ARPC4_YEAST	Actin-related protein 2/3 complex subunit 4 OS=Saccharomyces cerevisiae (strain ATCC 204508 / S288c) GN=ARC19 PE=1 SV=2
PROKKA_01647	Adenylate kinase		SP|P32628|RAD23_YEAST	UV excision repair protein RAD23 OS=Saccharomyces cerevisiae (strain ATCC 204508 / S288c) GN=RAD23 PE=1 SV=1		PROKKA_01703	Serine protease Do-like HtrA		SP|P32471|EF1B_YEAST	Elongation factor 1-beta OS=Saccharomyces cerevisiae (strain ATCC 204508 / S288c) GN=EFB1 PE=1 SV=4		PROKKA_01627	putative amino-acid-binding protein YxeM precursor		SP|P33297|PRS6A_YEAST	26S protease regulatory subunit 6A OS=Saccharomyces cerevisiae (strain ATCC 204508 / S288c) GN=RPT5 PE=1 SV=3
PROKKA_01648	preprotein translocase subunit SecY		SP|P32642|GLRX4_YEAST	Monothiol glutaredoxin-4 OS=Saccharomyces cerevisiae (strain ATCC 204508 / S288c) GN=GRX4 PE=1 SV=1		PROKKA_01707	hypothetical protein		SP|P32473|ODPB_YEAST	Pyruvate dehydrogenase E1 component subunit beta, mitochondrial OS=Saccharomyces cerevisiae (strain ATCC 204508 / S288c) GN=PDB1 PE=1 SV=2		PROKKA_01628	Mercuric reductase		SP|P33298|PRS6B_YEAST	26S protease regulatory subunit 6B homolog OS=Saccharomyces cerevisiae (strain ATCC 204508 / S288c) GN=RPT3 PE=1 SV=2
PROKKA_01649	50S ribosomal protein L15		SP|P32769|HBS1_YEAST	Elongation factor 1 alpha-like protein OS=Saccharomyces cerevisiae (strain ATCC 204508 / S288c) GN=HBS1 PE=1 SV=2		PROKKA_01709	DNA polymerase I		SP|P32476|ERG1_YEAST	Squalene monooxygenase OS=Saccharomyces cerevisiae (strain ATCC 204508 / S288c) GN=ERG1 PE=1 SV=2		PROKKA_01629	Glutamate--tRNA ligase		SP|P33299|PRS7_YEAST	26S protease regulatory subunit 7 homolog OS=Saccharomyces cerevisiae (strain ATCC 204508 / S288c) GN=RPT1 PE=1 SV=1
PROKKA_01650	50S ribosomal protein L30		SP|P32771|FADH_YEAST	S-(hydroxymethyl)glutathione dehydrogenase OS=Saccharomyces cerevisiae (strain ATCC 204508 / S288c) GN=SFA1 PE=1 SV=1		PROKKA_01713	Foldase protein PrsA precursor		SP|P32481|IF2G_YEAST	Eukaryotic translation initiation factor 2 subunit gamma OS=Saccharomyces cerevisiae (strain ATCC 204508 / S288c) GN=GCD11 PE=1 SV=1		PROKKA_01637	putative PIN and TRAM-domain containing protein precursor		SP|P33303|SFC1_YEAST	Succinate/fumarate mitochondrial transporter OS=Saccharomyces cerevisiae (strain ATCC 204508 / S288c) GN=SFC1 PE=1 SV=2
PROKKA_01651	30S ribosomal protein S5		SP|P32775|GLGB_YEAST	1,4-alpha-glucan-branching enzyme OS=Saccharomyces cerevisiae (strain ATCC 204508 / S288c) GN=GLC3 PE=1 SV=2		PROKKA_01714	Alanine--tRNA ligase		SP|P32485|HOG1_YEAST	Mitogen-activated protein kinase HOG1 OS=Saccharomyces cerevisiae (strain ATCC 204508 / S288c) GN=HOG1 PE=1 SV=2		PROKKA_01639	hypothetical protein		SP|P33307|CSE1_YEAST	Importin alpha re-exporter OS=Saccharomyces cerevisiae (strain ATCC 204508 / S288c) GN=CSE1 PE=1 SV=2
PROKKA_01652	50S ribosomal protein L18		SP|P32787|MG101_YEAST	Mitochondrial genome maintenance protein MGM101 OS=Saccharomyces cerevisiae (strain ATCC 204508 / S288c) GN=MGM101 PE=1 SV=1		PROKKA_01718	Phosphate-binding protein PstS 1 precursor		SP|P32497|EIF3C_YEAST	Eukaryotic translation initiation factor 3 subunit C OS=Saccharomyces cerevisiae (strain ATCC 204508 / S288c) GN=NIP1 PE=1 SV=2		PROKKA_01642	50S ribosomal protein L17		SP|P33311|MDL2_YEAST	ATP-dependent permease MDL2, mitochondrial OS=Saccharomyces cerevisiae (strain ATCC 204508 / S288c) GN=MDL2 PE=1 SV=3
PROKKA_01653	50S ribosomal protein L6		SP|P32795|YME1_YEAST	Mitochondrial inner membrane i-AAA protease supercomplex subunit YME1 OS=Saccharomyces cerevisiae (strain ATCC 204508 / S288c) GN=YME1 PE=1 SV=1		PROKKA_01721	Phosphate import ATP-binding protein PstB 3		SP|P32499|NUP2_YEAST	Nucleoporin NUP2 OS=Saccharomyces cerevisiae (strain ATCC 204508 / S288c) GN=NUP2 PE=1 SV=2		PROKKA_01643	DNA-directed RNA polymerase subunit alpha		SP|P33315|TKT2_YEAST	Transketolase 2 OS=Saccharomyces cerevisiae (strain ATCC 204508 / S288c) GN=TKL2 PE=1 SV=1
PROKKA_01654	30S ribosomal protein S8		SP|P32796|CACP_YEAST	Carnitine O-acetyltransferase, mitochondrial OS=Saccharomyces cerevisiae (strain ATCC 204508 / S288c) GN=CAT2 PE=1 SV=2		PROKKA_01723	hypothetical protein		SP|P32501|EI2BE_YEAST	Translation initiation factor eIF-2B subunit epsilon OS=Saccharomyces cerevisiae (strain ATCC 204508 / S288c) GN=GCD6 PE=1 SV=1		PROKKA_01645	30S ribosomal protein S13		SP|P33322|CBF5_YEAST	H/ACA ribonucleoprotein complex subunit 4 OS=Saccharomyces cerevisiae (strain ATCC 204508 / S288c) GN=CBF5 PE=1 SV=1
PROKKA_01657	50S ribosomal protein L5		SP|P32799|COX13_YEAST	Cytochrome c oxidase subunit 6A, mitochondrial OS=Saccharomyces cerevisiae (strain ATCC 204508 / S288c) GN=COX13 PE=1 SV=1		PROKKA_01726	Serine--tRNA ligase		SP|P32502|EI2BB_YEAST	Translation initiation factor eIF-2B subunit beta OS=Saccharomyces cerevisiae (strain ATCC 204508 / S288c) GN=GCD7 PE=1 SV=1		PROKKA_01647	Adenylate kinase		SP|P33327|DHE2_YEAST	NAD-specific glutamate dehydrogenase OS=Saccharomyces cerevisiae (strain ATCC 204508 / S288c) GN=GDH2 PE=1 SV=1
PROKKA_01658	50S ribosomal protein L24		SP|P32803|EMP24_YEAST	Endosomal protein P24B OS=Saccharomyces cerevisiae (strain ATCC 204508 / S288c) GN=EMP24 PE=1 SV=1		PROKKA_01730	Mannose permease IID component		SP|P32521|PAN1_YEAST	Actin cytoskeleton-regulatory complex protein PAN1 OS=Saccharomyces cerevisiae (strain ATCC 204508 / S288c) GN=PAN1 PE=1 SV=2		PROKKA_01648	preprotein translocase subunit SecY		SP|P33330|SERC_YEAST	Phosphoserine aminotransferase OS=Saccharomyces cerevisiae (strain ATCC 204508 / S288c) GN=SER1 PE=1 SV=1
PROKKA_01659	50S ribosomal protein L14		SP|P32832|RSC7_YEAST	Chromatin structure-remodeling complex subunit RSC7 OS=Saccharomyces cerevisiae (strain ATCC 204508 / S288c) GN=NPL6 PE=1 SV=1		PROKKA_01732	PTS system mannose-specific EIIAB component		SP|P32527|ZUO1_YEAST	Zuotin OS=Saccharomyces cerevisiae (strain ATCC 204508 / S288c) GN=ZUO1 PE=1 SV=1		PROKKA_01649	50S ribosomal protein L15		SP|P33333|PLSC_YEAST	Probable 1-acyl-sn-glycerol-3-phosphate acyltransferase OS=Saccharomyces cerevisiae (strain ATCC 204508 / S288c) GN=SLC1 PE=1 SV=1
PROKKA_01660	30S ribosomal protein S17		SP|P32843|YME2_YEAST	Mitochondrial escape protein 2 OS=Saccharomyces cerevisiae (strain ATCC 204508 / S288c) GN=YME2 PE=1 SV=1		PROKKA_01734	Cytidylate kinase		SP|P32558|SPT16_YEAST	FACT complex subunit SPT16 OS=Saccharomyces cerevisiae (strain ATCC 204508 / S288c) GN=SPT16 PE=1 SV=1		PROKKA_01650	50S ribosomal protein L30		SP|P33338|SLA2_YEAST	Protein SLA2 OS=Saccharomyces cerevisiae (strain ATCC 204508 / S288c) GN=SLA2 PE=1 SV=5
PROKKA_01661	50S ribosomal protein L29		SP|P32860|NFU1_YEAST	NifU-like protein, mitochondrial OS=Saccharomyces cerevisiae (strain ATCC 204508 / S288c) GN=NFU1 PE=1 SV=2		PROKKA_01735	Regulatory protein MsrR		SP|P32563|VPH1_YEAST	V-type proton ATPase subunit a, vacuolar isoform OS=Saccharomyces cerevisiae (strain ATCC 204508 / S288c) GN=VPH1 PE=1 SV=3		PROKKA_01651	30S ribosomal protein S5		SP|P33399|LHP1_YEAST	La protein homolog OS=Saccharomyces cerevisiae (strain ATCC 204508 / S288c) GN=LHP1 PE=1 SV=2
PROKKA_01662	50S ribosomal protein L16		SP|P32861|UGPA1_YEAST	UTP--glucose-1-phosphate uridylyltransferase OS=Saccharomyces cerevisiae (strain ATCC 204508 / S288c) GN=UGP1 PE=1 SV=1		PROKKA_01741	NADH oxidase		SP|P32565|RPN2_YEAST	26S proteasome regulatory subunit RPN2 OS=Saccharomyces cerevisiae (strain ATCC 204508 / S288c) GN=RPN2 PE=1 SV=4		PROKKA_01652	50S ribosomal protein L18		SP|P33416|HSP78_YEAST	Heat shock protein 78, mitochondrial OS=Saccharomyces cerevisiae (strain ATCC 204508 / S288c) GN=HSP78 PE=1 SV=2
PROKKA_01663	30S ribosomal protein S3		SP|P32875|LIPA_YEAST	Lipoyl synthase, mitochondrial OS=Saccharomyces cerevisiae (strain ATCC 204508 / S288c) GN=LIP5 PE=1 SV=1		PROKKA_01759	HTH-type transcriptional regulator DegA		SP|P32573|SPS19_YEAST	Peroxisomal 2,4-dienoyl-CoA reductase SPS19 OS=Saccharomyces cerevisiae (strain ATCC 204508 / S288c) GN=SPS19 PE=1 SV=4		PROKKA_01653	50S ribosomal protein L6		SP|P33421|SDH3_YEAST	Succinate dehydrogenase [ubiquinone] cytochrome b subunit, mitochondrial OS=Saccharomyces cerevisiae (strain ATCC 204508 / S288c) GN=SDH3 PE=1 SV=1
PROKKA_01664	50S ribosomal protein L22		SP|P32891|DLD1_YEAST	D-lactate dehydrogenase [cytochrome] 1, mitochondrial OS=Saccharomyces cerevisiae (strain ATCC 204508 / S288c) GN=DLD1 PE=1 SV=2		PROKKA_01760	Response regulator ArlR		SP|P32582|CBS_YEAST	Cystathionine beta-synthase OS=Saccharomyces cerevisiae (strain ATCC 204508 / S288c) GN=CYS4 PE=1 SV=1		PROKKA_01654	30S ribosomal protein S8		SP|P33734|HIS5_YEAST	Imidazole glycerol phosphate synthase hisHF OS=Saccharomyces cerevisiae (strain ATCC 204508 / S288c) GN=HIS7 PE=1 SV=2
PROKKA_01665	30S ribosomal protein S19		SP|P32895|KPR1_YEAST	Ribose-phosphate pyrophosphokinase 1 OS=Saccharomyces cerevisiae (strain ATCC 204508 / S288c) GN=PRS1 PE=1 SV=1		PROKKA_01774	1,4-dihydroxy-2-naphthoate octaprenyltransferase		SP|P32588|PUB1_YEAST	Nuclear and cytoplasmic polyadenylated RNA-binding protein PUB1 OS=Saccharomyces cerevisiae (strain ATCC 204508 / S288c) GN=PUB1 PE=1 SV=4		PROKKA_01656	30S ribosomal protein S14 type Z		SP|P33759|RT05_YEAST	37S ribosomal protein S5, mitochondrial OS=Saccharomyces cerevisiae (strain ATCC 204508 / S288c) GN=MRPS5 PE=1 SV=1
PROKKA_01666	50S ribosomal protein L2		SP|P32897|TIM23_YEAST	Mitochondrial import inner membrane translocase subunit TIM23 OS=Saccharomyces cerevisiae (strain ATCC 204508 / S288c) GN=TIM23 PE=1 SV=1		PROKKA_01777	putative oxidoreductase YvaA		SP|P32589|HSP7F_YEAST	Heat shock protein homolog SSE1 OS=Saccharomyces cerevisiae (strain ATCC 204508 / S288c) GN=SSE1 PE=1 SV=4		PROKKA_01657	50S ribosomal protein L5		SP|P33767|OSTB_YEAST	Dolichyl-diphosphooligosaccharide--protein glycosyltransferase subunit WBP1 OS=Saccharomyces cerevisiae (strain ATCC 204508 / S288c) GN=WBP1 PE=1 SV=1
PROKKA_01667	50S ribosomal protein L23		SP|P32898|CYM1_YEAST	Mitochondrial presequence protease OS=Saccharomyces cerevisiae (strain ATCC 204508 / S288c) GN=CYM1 PE=1 SV=2		PROKKA_01778	Uridine kinase		SP|P32590|HSP79_YEAST	Heat shock protein homolog SSE2 OS=Saccharomyces cerevisiae (strain ATCC 204508 / S288c) GN=SSE2 PE=1 SV=3		PROKKA_01658	50S ribosomal protein L24		SP|P33775|PMT1_YEAST	Dolichyl-phosphate-mannose--protein mannosyltransferase 1 OS=Saccharomyces cerevisiae (strain ATCC 204508 / S288c) GN=PMT1 PE=1 SV=1
PROKKA_01668	50S ribosomal protein L4		SP|P32901|PTR2_YEAST	Peptide transporter PTR2 OS=Saccharomyces cerevisiae (strain ATCC 204508 / S288c) GN=PTR2 PE=1 SV=2		PROKKA_01779	Phosphate acetyltransferase		SP|P32597|STH1_YEAST	Nuclear protein STH1/NPS1 OS=Saccharomyces cerevisiae (strain ATCC 204508 / S288c) GN=STH1 PE=1 SV=1		PROKKA_01659	50S ribosomal protein L14		SP|P33892|GCN1_YEAST	eIF-2-alpha kinase activator GCN1 OS=Saccharomyces cerevisiae (strain ATCC 204508 / S288c) GN=GCN1 PE=1 SV=1
PROKKA_01669	50S ribosomal protein L3		SP|P32902|RT04_YEAST	37S ribosomal protein MRP4, mitochondrial OS=Saccharomyces cerevisiae (strain ATCC 204508 / S288c) GN=MRP4 PE=1 SV=1		PROKKA_01786	Ribosomal RNA large subunit methyltransferase L		SP|P32598|PP12_YEAST	Serine/threonine-protein phosphatase PP1-2 OS=Saccharomyces cerevisiae (strain ATCC 204508 / S288c) GN=GLC7 PE=1 SV=1		PROKKA_01660	30S ribosomal protein S17		SP|P34077|NIC96_YEAST	Nucleoporin NIC96 OS=Saccharomyces cerevisiae (strain ATCC 204508 / S288c) GN=NIC96 PE=1 SV=2
PROKKA_01670	30S ribosomal protein S10		SP|P32904|RM06_YEAST	54S ribosomal protein L6, mitochondrial OS=Saccharomyces cerevisiae (strain ATCC 204508 / S288c) GN=MRPL6 PE=1 SV=2		PROKKA_01787	putative membrane protein		SP|P32599|FIMB_YEAST	Fimbrin OS=Saccharomyces cerevisiae (strain ATCC 204508 / S288c) GN=SAC6 PE=1 SV=1		PROKKA_01661	50S ribosomal protein L29		SP|P34160|NCBP1_YEAST	Nuclear cap-binding protein complex subunit 1 OS=Saccharomyces cerevisiae (strain ATCC 204508 / S288c) GN=STO1 PE=1 SV=2
PROKKA_01671	Large-conductance mechanosensitive channel		SP|P32907|ATO2_YEAST	Ammonia transport outward protein 2 OS=Saccharomyces cerevisiae (strain ATCC 204508 / S288c) GN=ATO2 PE=1 SV=1		PROKKA_01788	Xaa-Pro dipeptidase		SP|P32602|SEC17_YEAST	Alpha-soluble NSF attachment protein OS=Saccharomyces cerevisiae (strain ATCC 204508 / S288c) GN=SEC17 PE=1 SV=4		PROKKA_01662	50S ribosomal protein L16		SP|P34167|IF4B_YEAST	Eukaryotic translation initiation factor 4B OS=Saccharomyces cerevisiae (strain ATCC 204508 / S288c) GN=TIF3 PE=1 SV=1
PROKKA_01673	Threonine synthase		SP|P32911|SUI1_YEAST	Eukaryotic translation initiation factor eIF-1 OS=Saccharomyces cerevisiae (strain ATCC 204508 / S288c) GN=SUI1 PE=1 SV=1		PROKKA_01789	Catabolite control protein A		SP|P32604|F26_YEAST	Fructose-2,6-bisphosphatase OS=Saccharomyces cerevisiae (strain ATCC 204508 / S288c) GN=FBP26 PE=1 SV=2		PROKKA_01663	30S ribosomal protein S3		SP|P34216|EDE1_YEAST	EH domain-containing and endocytosis protein 1 OS=Saccharomyces cerevisiae (strain ATCC 204508 / S288c) GN=EDE1 PE=1 SV=2
PROKKA_01674	hypothetical protein		SP|P32913|VPS17_YEAST	Vacuolar protein sorting-associated protein 17 OS=Saccharomyces cerevisiae (strain ATCC 204508 / S288c) GN=VPS17 PE=1 SV=2		PROKKA_01790	Ferredoxin--NADP reductase 2		SP|P32608|RTG2_YEAST	Retrograde regulation protein 2 OS=Saccharomyces cerevisiae (strain ATCC 204508 / S288c) GN=RTG2 PE=1 SV=2		PROKKA_01664	50S ribosomal protein L22		SP|P34227|PRX1_YEAST	Mitochondrial peroxiredoxin PRX1 OS=Saccharomyces cerevisiae (strain ATCC 204508 / S288c) GN=PRX1 PE=1 SV=1
PROKKA_01676	O-acetyltransferase OatA		SP|P32915|SC61A_YEAST	Protein transport protein SEC61 OS=Saccharomyces cerevisiae (strain ATCC 204508 / S288c) GN=SEC61 PE=1 SV=1		PROKKA_01792	Endonuclease MutS2		SP|P32610|VATD_YEAST	V-type proton ATPase subunit D OS=Saccharomyces cerevisiae (strain ATCC 204508 / S288c) GN=VMA8 PE=1 SV=1		PROKKA_01665	30S ribosomal protein S19		SP|P34237|CASP_YEAST	Protein CASP OS=Saccharomyces cerevisiae (strain ATCC 204508 / S288c) GN=COY1 PE=1 SV=2
PROKKA_01677	Penicillin-binding protein 1F		SP|P32939|YPT7_YEAST	GTP-binding protein YPT7 OS=Saccharomyces cerevisiae (strain ATCC 204508 / S288c) GN=YPT7 PE=1 SV=1		PROKKA_01793	Thioredoxin		SP|P32614|FRDS_YEAST	Fumarate reductase 1 OS=Saccharomyces cerevisiae (strain ATCC 204508 / S288c) GN=FRD1 PE=1 SV=1		PROKKA_01666	50S ribosomal protein L2		SP|P34248|YKK0_YEAST	Probable intramembrane protease YKL100C OS=Saccharomyces cerevisiae (strain ATCC 204508 / S288c) GN=YKL100C PE=1 SV=1
PROKKA_01680	FMN-binding protein		SP|P33204|ARPC4_YEAST	Actin-related protein 2/3 complex subunit 4 OS=Saccharomyces cerevisiae (strain ATCC 204508 / S288c) GN=ARC19 PE=1 SV=2		PROKKA_01794	hypothetical protein		SP|P32628|RAD23_YEAST	UV excision repair protein RAD23 OS=Saccharomyces cerevisiae (strain ATCC 204508 / S288c) GN=RAD23 PE=1 SV=1		PROKKA_01667	50S ribosomal protein L23		SP|P34251|YKK7_YEAST	Uncharacterized oxidoreductase YKL107W OS=Saccharomyces cerevisiae (strain ATCC 204508 / S288c) GN=YKL107W PE=3 SV=1
PROKKA_01684	High-affinity zinc uptake system binding-protein ZnuA precursor		SP|P33297|PRS6A_YEAST	26S protease regulatory subunit 6A OS=Saccharomyces cerevisiae (strain ATCC 204508 / S288c) GN=RPT5 PE=1 SV=3		PROKKA_01796	3-dehydroquinate dehydratase		SP|P32642|GLRX4_YEAST	Monothiol glutaredoxin-4 OS=Saccharomyces cerevisiae (strain ATCC 204508 / S288c) GN=GRX4 PE=1 SV=1		PROKKA_01668	50S ribosomal protein L4		SP|P34730|BMH2_YEAST	Protein BMH2 OS=Saccharomyces cerevisiae (strain ATCC 204508 / S288c) GN=BMH2 PE=1 SV=3
PROKKA_01685	Transcriptional repressor AdcR		SP|P33298|PRS6B_YEAST	26S protease regulatory subunit 6B homolog OS=Saccharomyces cerevisiae (strain ATCC 204508 / S288c) GN=RPT3 PE=1 SV=2		PROKKA_01797	Adenylosuccinate lyase		SP|P32643|TMT1_YEAST	Trans-aconitate 3-methyltransferase OS=Saccharomyces cerevisiae (strain ATCC 204508 / S288c) GN=TMT1 PE=1 SV=1		PROKKA_01669	50S ribosomal protein L3		SP|P34760|TSA1_YEAST	Peroxiredoxin TSA1 OS=Saccharomyces cerevisiae (strain ATCC 204508 / S288c) GN=TSA1 PE=1 SV=3
PROKKA_01693	DNA polymerase III PolC-type		SP|P33299|PRS7_YEAST	26S protease regulatory subunit 7 homolog OS=Saccharomyces cerevisiae (strain ATCC 204508 / S288c) GN=RPT1 PE=1 SV=1		PROKKA_01813	Transketolase		SP|P32660|ATC5_YEAST	Phospholipid-transporting ATPase DNF1 OS=Saccharomyces cerevisiae (strain ATCC 204508 / S288c) GN=DNF1 PE=1 SV=2		PROKKA_01670	30S ribosomal protein S10		SP|P35176|CYPD_YEAST	Peptidyl-prolyl cis-trans isomerase D OS=Saccharomyces cerevisiae (strain ATCC 204508 / S288c) GN=CPR5 PE=2 SV=1
PROKKA_01696	Proline--tRNA ligase		SP|P33303|SFC1_YEAST	Succinate/fumarate mitochondrial transporter OS=Saccharomyces cerevisiae (strain ATCC 204508 / S288c) GN=SFC1 PE=1 SV=2		PROKKA_01815	Glycerol facilitator-aquaporin gla		SP|P32771|FADH_YEAST	S-(hydroxymethyl)glutathione dehydrogenase OS=Saccharomyces cerevisiae (strain ATCC 204508 / S288c) GN=SFA1 PE=1 SV=1		PROKKA_01673	Threonine synthase		SP|P35178|RRP1_YEAST	Ribosomal RNA-processing protein 1 OS=Saccharomyces cerevisiae (strain ATCC 204508 / S288c) GN=RRP1 PE=1 SV=2
PROKKA_01699	Isoprenyl transferase		SP|P33311|MDL2_YEAST	ATP-dependent permease MDL2, mitochondrial OS=Saccharomyces cerevisiae (strain ATCC 204508 / S288c) GN=MDL2 PE=1 SV=3		PROKKA_01816	Aspartate-semialdehyde dehydrogenase		SP|P32775|GLGB_YEAST	1,4-alpha-glucan-branching enzyme OS=Saccharomyces cerevisiae (strain ATCC 204508 / S288c) GN=GLC3 PE=1 SV=2		PROKKA_01674	hypothetical protein		SP|P35180|TOM20_YEAST	Mitochondrial import receptor subunit TOM20 OS=Saccharomyces cerevisiae (strain ATCC 204508 / S288c) GN=TOM20 PE=1 SV=1
PROKKA_01700	preprotein translocase subunit YajC		SP|P33315|TKT2_YEAST	Transketolase 2 OS=Saccharomyces cerevisiae (strain ATCC 204508 / S288c) GN=TKL2 PE=1 SV=1		PROKKA_01818	4-hydroxy-tetrahydrodipicolinate synthase		SP|P32787|MG101_YEAST	Mitochondrial genome maintenance protein MGM101 OS=Saccharomyces cerevisiae (strain ATCC 204508 / S288c) GN=MGM101 PE=1 SV=1		PROKKA_01676	O-acetyltransferase OatA		SP|P35189|TAF14_YEAST	Transcription initiation factor TFIID subunit 14 OS=Saccharomyces cerevisiae (strain ATCC 204508 / S288c) GN=TAF14 PE=1 SV=1
PROKKA_01703	Serine protease Do-like HtrA		SP|P33322|CBF5_YEAST	H/ACA ribonucleoprotein complex subunit 4 OS=Saccharomyces cerevisiae (strain ATCC 204508 / S288c) GN=CBF5 PE=1 SV=1		PROKKA_01820	Ribonuclease J 2		SP|P32790|SLA1_YEAST	Actin cytoskeleton-regulatory complex protein SLA1 OS=Saccharomyces cerevisiae (strain ATCC 204508 / S288c) GN=SLA1 PE=1 SV=1		PROKKA_01677	Penicillin-binding protein 1F		SP|P35191|MDJ1_YEAST	DnaJ homolog 1, mitochondrial OS=Saccharomyces cerevisiae (strain ATCC 204508 / S288c) GN=MDJ1 PE=1 SV=1
PROKKA_01707	hypothetical protein		SP|P33327|DHE2_YEAST	NAD-specific glutamate dehydrogenase OS=Saccharomyces cerevisiae (strain ATCC 204508 / S288c) GN=GDH2 PE=1 SV=1		PROKKA_01824	DNA-directed RNA polymerase subunit beta		SP|P32795|YME1_YEAST	Mitochondrial inner membrane i-AAA protease supercomplex subunit YME1 OS=Saccharomyces cerevisiae (strain ATCC 204508 / S288c) GN=YME1 PE=1 SV=1		PROKKA_01680	FMN-binding protein		SP|P35691|TCTP_YEAST	Translationally-controlled tumor protein homolog OS=Saccharomyces cerevisiae (strain ATCC 204508 / S288c) GN=TMA19 PE=1 SV=1
PROKKA_01709	DNA polymerase I		SP|P33328|SNC2_YEAST	Synaptobrevin homolog 2 OS=Saccharomyces cerevisiae (strain ATCC 204508 / S288c) GN=SNC2 PE=1 SV=2		PROKKA_01825	DNA-directed RNA polymerase subunit beta'		SP|P32796|CACP_YEAST	Carnitine O-acetyltransferase, mitochondrial OS=Saccharomyces cerevisiae (strain ATCC 204508 / S288c) GN=CAT2 PE=1 SV=2		PROKKA_01684	High-affinity zinc uptake system binding-protein ZnuA precursor		SP|P35719|MRP8_YEAST	Uncharacterized protein MRP8 OS=Saccharomyces cerevisiae (strain ATCC 204508 / S288c) GN=MRP8 PE=1 SV=1
PROKKA_01713	Foldase protein PrsA precursor		SP|P33330|SERC_YEAST	Phosphoserine aminotransferase OS=Saccharomyces cerevisiae (strain ATCC 204508 / S288c) GN=SER1 PE=1 SV=1		PROKKA_01831	putative ABC transporter ATP-binding protein		SP|P32798|COT1_YEAST	Cobalt uptake protein COT1 OS=Saccharomyces cerevisiae (strain ATCC 204508 / S288c) GN=COT1 PE=1 SV=2		PROKKA_01685	Transcriptional repressor AdcR		SP|P35723|YET1_YEAST	Endoplasmic reticulum transmembrane protein 1 OS=Saccharomyces cerevisiae (strain ATCC 204508 / S288c) GN=YET1 PE=1 SV=2
PROKKA_01714	Alanine--tRNA ligase		SP|P33333|PLSC_YEAST	Probable 1-acyl-sn-glycerol-3-phosphate acyltransferase OS=Saccharomyces cerevisiae (strain ATCC 204508 / S288c) GN=SLC1 PE=1 SV=1		PROKKA_01832	FeS cluster assembly protein SufB		SP|P32799|COX13_YEAST	Cytochrome c oxidase subunit 6A, mitochondrial OS=Saccharomyces cerevisiae (strain ATCC 204508 / S288c) GN=COX13 PE=1 SV=1		PROKKA_01693	DNA polymerase III PolC-type		SP|P35736|YKF0_YEAST	Uncharacterized protein YKL050C OS=Saccharomyces cerevisiae (strain ATCC 204508 / S288c) GN=YKL050C PE=2 SV=1
PROKKA_01716	SsrA-binding protein		SP|P33338|SLA2_YEAST	Protein SLA2 OS=Saccharomyces cerevisiae (strain ATCC 204508 / S288c) GN=SLA2 PE=1 SV=5		PROKKA_01836	FeS cluster assembly protein SufB		SP|P32803|EMP24_YEAST	Endosomal protein P24B OS=Saccharomyces cerevisiae (strain ATCC 204508 / S288c) GN=EMP24 PE=1 SV=1		PROKKA_01696	Proline--tRNA ligase		SP|P35844|KES1_YEAST	Oxysterol-binding protein homolog 4 OS=Saccharomyces cerevisiae (strain ATCC 204508 / S288c) GN=KES1 PE=1 SV=1
PROKKA_01718	Phosphate-binding protein PstS 1 precursor		SP|P33399|LHP1_YEAST	La protein homolog OS=Saccharomyces cerevisiae (strain ATCC 204508 / S288c) GN=LHP1 PE=1 SV=2		PROKKA_01847	Phosphinothricin N-acetyltransferase		SP|P32831|NGR1_YEAST	Negative growth regulatory protein NGR1 OS=Saccharomyces cerevisiae (strain ATCC 204508 / S288c) GN=NGR1 PE=1 SV=2		PROKKA_01699	Isoprenyl transferase		SP|P35845|OSH1_YEAST	Oxysterol-binding protein homolog 1 OS=Saccharomyces cerevisiae (strain ATCC 204508 / S288c) GN=SWH1 PE=1 SV=4
PROKKA_01721	Phosphate import ATP-binding protein PstB 3		SP|P33416|HSP78_YEAST	Heat shock protein 78, mitochondrial OS=Saccharomyces cerevisiae (strain ATCC 204508 / S288c) GN=HSP78 PE=1 SV=2		PROKKA_01849	Lipopolysaccharide export system ATP-binding protein LptB		SP|P32832|RSC7_YEAST	Chromatin structure-remodeling complex subunit RSC7 OS=Saccharomyces cerevisiae (strain ATCC 204508 / S288c) GN=NPL6 PE=1 SV=1		PROKKA_01700	preprotein translocase subunit YajC		SP|P36008|EF1G2_YEAST	Elongation factor 1-gamma 2 OS=Saccharomyces cerevisiae (strain ATCC 204508 / S288c) GN=TEF4 PE=1 SV=1
PROKKA_01722	Phosphate import ATP-binding protein PstB 3		SP|P33421|SDH3_YEAST	Succinate dehydrogenase [ubiquinone] cytochrome b subunit, mitochondrial OS=Saccharomyces cerevisiae (strain ATCC 204508 / S288c) GN=SDH3 PE=1 SV=1		PROKKA_01853	S-formylglutathione hydrolase FrmB		SP|P32843|YME2_YEAST	Mitochondrial escape protein 2 OS=Saccharomyces cerevisiae (strain ATCC 204508 / S288c) GN=YME2 PE=1 SV=1		PROKKA_01703	Serine protease Do-like HtrA		SP|P36010|NDK_YEAST	Nucleoside diphosphate kinase OS=Saccharomyces cerevisiae (strain ATCC 204508 / S288c) GN=YNK1 PE=1 SV=1
PROKKA_01723	hypothetical protein		SP|P33734|HIS5_YEAST	Imidazole glycerol phosphate synthase hisHF OS=Saccharomyces cerevisiae (strain ATCC 204508 / S288c) GN=HIS7 PE=1 SV=2		PROKKA_01856	ATP synthase subunit b		SP|P32860|NFU1_YEAST	NifU-like protein, mitochondrial OS=Saccharomyces cerevisiae (strain ATCC 204508 / S288c) GN=NFU1 PE=1 SV=2		PROKKA_01704	Processive diacylglycerol alpha-glucosyltransferase		SP|P36013|MAOM_YEAST	NAD-dependent malic enzyme, mitochondrial OS=Saccharomyces cerevisiae (strain ATCC 204508 / S288c) GN=MAE1 PE=1 SV=1
[truncated: 842 more rows]
[truncated: 2 more columns]

## Sheet: peptides
Sample1												Sample2												Sample3												Sample4												Sample5
bacteria						yeast						bacteria						yeast						bacteria						yeast						bacteria						yeast						bacteria
[truncated: 9,416 more rows]
[truncated: 48 more columns]

## Sheet: Sheet5
4
[truncated: 1 more rows]
