# Supplementary material for: Unravelling metabolic cross‐feeding in a yeast–bacteria community using 13C‐based proteomics
Source: Mol Syst Biol. 2023 Feb 13;19(4):e11501. doi: 10.15252/msb.202211501 (PMC10090948; doi:10.15252/msb.202211501)
Supplement: Supplementary file 3 — Dataset EV2 [file MSB-19-e11501-s007.xlsx]

## Sheet: introduction
Dataset EV2
Multiple linear regression analysis of peptide RIA values of yeast-LAB co-cultures under different labelling regimes
The first four sheets contain data for model fitting, one peptide per line. For each peptide, the number of each amino acid in it is stated, which is then normalised by the number of carbons per amino acid and peptide length.
These values are used as independent variables (X-values) and fitted to the RIA values (Y-values).
Sheet Name	Description
bacteria_galactose	Data for bacterial peptides grown in lactose media with the galactose moiety labelled
bacteria_glucose	Data for bacterial peptides grown in lactose media with the glucose moiety labelled
yeast_galactose	Data for yeast peptides grown in lactose media with the galactose moiety labelled
yeast_glucose	Data for yeast peptides grown in lactose media with the glucose moiety labelled
MLR_coeff	Summary table listing regression coefficients obtained for each amino acid under each labelling regime

## Sheet: bacteria_galactose
Peptide	Alanine	Cysteine	Aspartate	Glutamate	Phenylanine	Glycine	Histidine	Isoleucine	Lysine	Leucine	Methionine	Asparagine	Proline	Glutamine	Arginine	Serine	Threonine	Valine	Tryptophan	Tyrosine		num of carbons in each aa		Alanine	Cysteine	Aspartate	Glutamate	Phenylanine	Glycine	Histidine	Isoleucine	Lysine	Leucine	Methionine	Asparagine	Proline	Glutamine	Arginine	Serine	Threonine	Valine	Tryptophan	Tyrosine		Peptide length		Alanine	Cysteine	Aspartate
GLTLVYVGDGR	0	0	1	0	0	3	0	0	0	2	0	0	0	0	1	0	1	2	0	1	Alanine	3		0	0	4	0	0	6	0	0	0	12	0	0	0	0	6	0	4	10	0	9		11		0	0	0.363636
ILGTQVEDLDR	0	0	2	1	0	1	0	1	0	2	0	0	0	1	1	0	1	1	0	0	Cysteine	3		0	0	8	5	0	2	0	6	0	12	0	0	0	5	6	0	4	5	0	0		11		0	0	0.727273
ILGTQVEDLDR	0	0	2	1	0	1	0	1	0	2	0	0	0	1	1	0	1	1	0	0	Aspartic Acid	4		0	0	8	5	0	2	0	6	0	12	0	0	0	5	6	0	4	5	0	0		11		0	0	0.727273
TLTEGLAGDNVGALLR	2	0	1	1	0	3	0	0	0	4	0	1	0	0	1	0	2	1	0	0	Glutamic Acid	5		6	0	4	5	0	6	0	0	0	24	0	4	0	0	6	0	8	5	0	0		16		0.375	0	0.25
GYQVLVDDR	0	0	2	0	0	1	0	0	0	1	0	0	0	1	1	0	0	2	0	1	Phenylalanine	9		0	0	8	0	0	2	0	0	0	6	0	0	0	5	6	0	0	10	0	9		9		0	0	0.888889
NIDTGMGLER	0	0	1	1	0	2	0	1	0	1	1	1	0	0	1	0	1	0	0	0	Glycine	2		0	0	4	5	0	4	0	6	0	6	5	4	0	0	6	0	4	0	0	0		10		0	0	0.4
KADDLGLSDK	1	0	3	0	0	1	0	0	2	2	0	0	0	0	0	1	0	0	0	0	Histidine	6		3	0	12	0	0	2	0	0	12	12	0	0	0	0	0	3	0	0	0	0		10		0.3	0	1.2
VGELVGVR	0	0	0	1	0	2	0	0	0	1	0	0	0	0	1	0	0	3	0	0	Isoleucine	6		0	0	0	5	0	4	0	0	0	6	0	0	0	0	6	0	0	15	0	0		8		0	0	0
VGELVGVR	0	0	0	1	0	2	0	0	0	1	0	0	0	0	1	0	0	3	0	0	Lysine	6		0	0	0	5	0	4	0	0	0	6	0	0	0	0	6	0	0	15	0	0		8		0	0	0
DVLIVGQVVNVK	0	0	1	0	0	1	0	1	1	1	0	1	0	1	0	0	0	5	0	0	Leucine	6		0	0	4	0	0	2	0	6	6	6	0	4	0	5	0	0	0	25	0	0		12		0	0	0.333333
VQAVVNTMGNTR	1	0	0	0	0	1	0	0	0	0	1	2	0	1	1	0	2	3	0	0	Methionine	5		3	0	0	0	0	2	0	0	0	0	5	8	0	5	6	0	8	15	0	0		12		0.25	0	0
DGVITNDNR	0	0	2	0	0	1	0	1	0	0	0	2	0	0	1	0	1	1	0	0	Asparagine	4		0	0	8	0	0	2	0	6	0	0	0	8	0	0	6	0	4	5	0	0		9		0	0	0.888889
GIFLVAANPVDILTYATWK	3	0	1	0	1	1	0	2	1	2	0	1	1	0	0	0	2	2	1	1	Proline	5		9	0	4	0	9	2	0	12	6	12	0	4	5	0	0	0	8	10	11	9		19		0.473684	0	0.210526
IGYPIIVR	0	0	0	0	0	1	0	3	0	0	0	0	1	0	1	0	0	1	0	1	Glutamine	5		0	0	0	0	0	2	0	18	0	0	0	0	5	0	6	0	0	5	0	9		8		0	0	0
ITYEIIER	0	0	0	2	0	0	0	3	0	0	0	0	0	0	1	0	1	0	0	1	Arginine	6		0	0	0	10	0	0	0	18	0	0	0	0	0	0	6	0	4	0	0	9		8		0	0	0
LNFVSNMSQELFEEK	0	0	0	3	2	0	0	0	1	2	1	2	0	1	0	2	0	1	0	0	Serine	3		0	0	0	15	18	0	0	0	6	12	5	8	0	5	0	6	0	5	0	0		15		0	0	0
SPIYTDNR	0	0	1	0	0	0	0	1	0	0	0	1	1	0	1	1	1	0	0	1	Threonine	4		0	0	4	0	0	0	0	6	0	0	0	4	5	0	6	3	4	0	0	9		8		0	0	0.5
AGSFLTDQSGFGK	1	0	1	0	2	3	0	0	1	1	0	0	0	1	0	2	1	0	0	0	Valine	5		3	0	4	0	18	6	0	0	6	6	0	0	0	5	0	6	4	0	0	0		13		0.230769	0	0.307692
AGTAEFDLEK	2	0	1	2	1	1	0	0	1	1	0	0	0	0	0	0	1	0	0	0	Tryptophan	11		6	0	4	10	9	2	0	0	6	6	0	0	0	0	0	0	4	0	0	0		10		0.6	0	0.4
GIFLVAANPVDILTYATWK	3	0	1	0	1	1	0	2	1	2	0	1	1	0	0	0	2	2	1	1	Tyrosine	9		9	0	4	0	9	2	0	12	6	12	0	4	5	0	0	0	8	10	11	9		19		0.473684	0	0.210526
ISVIGNGVVVNPK	0	0	0	0	0	2	0	2	1	0	0	2	1	0	0	1	0	4	0	0				0	0	0	0	0	4	0	12	6	0	0	8	5	0	0	3	0	20	0	0		13		0	0	0
ISVIGNGVVVNPK	0	0	0	0	0	2	0	2	1	0	0	2	1	0	0	1	0	4	0	0				0	0	0	0	0	4	0	12	6	0	0	8	5	0	0	3	0	20	0	0		13		0	0	0
LNVLDLQHLIR	0	0	1	0	0	0	1	1	0	4	0	1	0	1	1	0	0	1	0	0				0	0	4	0	0	0	6	6	0	24	0	4	0	5	6	0	0	5	0	0		11		0	0	0.363636
LNVLDLQHLIR	0	0	1	0	0	0	1	1	0	4	0	1	0	1	1	0	0	1	0	0				0	0	4	0	0	0	6	6	0	24	0	4	0	5	6	0	0	5	0	0		11		0	0	0.363636
LNVLDLQHLIR	0	0	1	0	0	0	1	1	0	4	0	1	0	1	1	0	0	1	0	0				0	0	4	0	0	0	6	6	0	24	0	4	0	5	6	0	0	5	0	0		11		0	0	0.363636
MYQCGVPR	0	1	0	0	0	1	0	0	0	0	1	0	1	1	1	0	0	1	0	1				0	3	0	0	0	2	0	0	0	0	5	0	5	5	6	0	0	5	0	9		8		0	0.375	0
NGLVQLENLTSMEK	0	0	0	2	0	1	0	0	1	3	1	2	0	1	0	1	1	1	0	0				0	0	0	10	0	2	0	0	6	18	5	8	0	5	0	3	4	5	0	0		14		0	0	0
SPIYTDNR	0	0	1	0	0	0	0	1	0	0	0	1	1	0	1	1	1	0	0	1				0	0	4	0	0	0	0	6	0	0	0	4	5	0	6	3	4	0	0	9		8		0	0	0.5
VGELVGVR	0	0	0	1	0	2	0	0	0	1	0	0	0	0	1	0	0	3	0	0				0	0	0	5	0	4	0	0	0	6	0	0	0	0	6	0	0	15	0	0		8		0	0	0
AGSFLTDQSGFGK	1	0	1	0	2	3	0	0	1	1	0	0	0	1	0	2	1	0	0	0				3	0	4	0	18	6	0	0	6	6	0	0	0	5	0	6	4	0	0	0		13		0.230769	0	0.307692
AGSFLTDQSGFGK	1	0	1	0	2	3	0	0	1	1	0	0	0	1	0	2	1	0	0	0				3	0	4	0	18	6	0	0	6	6	0	0	0	5	0	6	4	0	0	0		13		0.230769	0	0.307692
AVEVIATTAK	3	0	0	1	0	0	0	1	1	0	0	0	0	0	0	0	2	2	0	0				9	0	0	5	0	0	0	6	6	0	0	0	0	0	0	0	8	10	0	0		10		0.9	0	0
DVEIADSLVESPQSR	1	0	2	2	0	0	0	1	0	1	0	0	1	1	1	3	0	2	0	0				3	0	8	10	0	0	0	6	0	6	0	0	5	5	6	9	0	10	0	0		15		0.2	0	0.533333
DVILVDDVLYTGR	0	0	3	0	0	1	0	1	0	2	0	0	0	0	1	0	1	3	0	1				0	0	12	0	0	2	0	6	0	12	0	0	0	0	6	0	4	15	0	9		13		0	0	0.923077
GNVMETVAR	1	0	0	1	0	1	0	0	0	0	1	1	0	0	1	0	1	2	0	0				3	0	0	5	0	2	0	0	0	0	5	4	0	0	6	0	4	10	0	0		9		0.333333	0	0
LSVDEVMGLIK	0	0	1	1	0	1	0	1	1	2	1	0	0	0	0	1	0	2	0	0				0	0	4	5	0	2	0	6	6	12	5	0	0	0	0	3	0	10	0	0		11		0	0	0.363636
PSVVVVGTQWGDEGK	0	0	1	1	0	3	0	0	1	0	0	0	1	1	0	1	1	4	1	0				0	0	4	5	0	6	0	0	6	0	0	0	5	5	0	3	4	20	11	0		15		0	0	0.266667
VGDEVEIVGIK	0	0	1	2	0	2	0	2	1	0	0	0	0	0	0	0	0	3	0	0				0	0	4	10	0	4	0	12	6	0	0	0	0	0	0	0	0	15	0	0		11		0	0	0.363636
DLPLEDVEIETPVQK	0	0	2	3	0	0	0	1	1	2	0	0	2	1	0	0	1	2	0	0				0	0	8	15	0	0	0	6	6	12	0	0	10	5	0	0	4	10	0	0		15		0	0	0.533333
LFEGEVYVLSK	0	0	0	2	1	1	0	0	1	2	0	0	0	0	0	1	0	2	0	1				0	0	0	10	9	2	0	0	6	12	0	0	0	0	0	3	0	10	0	9		11		0	0	0
MLVDLGR	0	0	1	0	0	1	0	0	0	2	1	0	0	0	1	0	0	1	0	0				0	0	4	0	0	2	0	0	0	12	5	0	0	0	6	0	0	5	0	0		7		0	0	0.571429
MYQCGVPR	0	1	0	0	0	1	0	0	0	0	1	0	1	1	1	0	0	1	0	1				0	3	0	0	0	2	0	0	0	0	5	0	5	5	6	0	0	5	0	9		8		0	0.375	0
NGLVQLENLTSMEK	0	0	0	2	0	1	0	0	1	3	1	2	0	1	0	1	1	1	0	0				0	0	0	10	0	2	0	0	6	18	5	8	0	5	0	3	4	5	0	0		14		0	0	0
VPAILEAVEATK	3	0	0	2	0	0	0	1	1	1	0	0	1	0	0	0	1	2	0	0				9	0	0	10	0	0	0	6	6	6	0	0	5	0	0	0	4	10	0	0		12		0.75	0	0
VPAILEAVEATK	3	0	0	2	0	0	0	1	1	1	0	0	1	0	0	0	1	2	0	0				9	0	0	10	0	0	0	6	6	6	0	0	5	0	0	0	4	10	0	0		12		0.75	0	0
VTLAYPEVR	1	0	0	1	0	0	0	0	0	1	0	0	1	0	1	0	1	2	0	1				3	0	0	5	0	0	0	0	0	6	0	0	5	0	6	0	4	10	0	9		9		0.333333	0	0
GIFLVAANPVDILTYATWK	3	0	1	0	1	1	0	2	1	2	0	1	1	0	0	0	2	2	1	1				9	0	4	0	9	2	0	12	6	12	0	4	5	0	0	0	8	10	11	9		19		0.473684	0	0.210526
LSVDEVMGLIK	0	0	1	1	0	1	0	1	1	2	1	0	0	0	0	1	0	2	0	0				0	0	4	5	0	2	0	6	6	12	5	0	0	0	0	3	0	10	0	0		11		0	0	0.363636
AVGEAEGEVK	2	0	0	3	0	2	0	0	1	0	0	0	0	0	0	0	0	2	0	0				6	0	0	15	0	4	0	0	6	0	0	0	0	0	0	0	0	10	0	0		10		0.6	0	0
DNVTVMDYEGNVLSR	0	0	2	1	0	1	0	0	0	1	1	2	0	0	1	1	1	3	0	1				0	0	8	5	0	2	0	0	0	6	5	8	0	0	6	3	4	15	0	9		15		0	0	0.533333
GIAASSGVAVAK	4	0	0	0	0	2	0	1	1	0	0	0	0	0	0	2	0	2	0	0				12	0	0	0	0	4	0	6	6	0	0	0	0	0	0	6	0	10	0	0		12		1	0	0
ILPELDVHMLLR	0	0	1	1	0	0	1	1	0	4	1	0	1	0	1	0	0	1	0	0				0	0	4	5	0	0	6	6	0	24	5	0	5	0	6	0	0	5	0	0		12		0	0	0.333333
LSVDEVMGLIK	0	0	1	1	0	1	0	1	1	2	1	0	0	0	0	1	0	2	0	0				0	0	4	5	0	2	0	6	6	12	5	0	0	0	0	3	0	10	0	0		11		0	0	0.363636
YVTDTSVILNDALDAGK	2	0	3	0	0	1	0	1	1	2	0	1	0	0	0	1	2	2	0	1				6	0	12	0	0	2	0	6	6	12	0	4	0	0	0	3	8	10	0	9		17		0.352941	0	0.705882
ELEESKAEAYNDAVETAAIEAAVANAEIK	9	0	1	7	0	0	0	2	2	1	0	2	0	0	0	1	1	2	0	1				27	0	4	35	0	0	0	12	12	6	0	8	0	0	0	3	4	10	0	9		29		0.931034	0	0.137931
IIVDTYGGYAPHGGGAFSGK	2	0	1	0	1	6	1	2	1	0	0	0	1	0	0	1	1	1	0	2				6	0	4	0	9	12	6	12	6	0	0	0	5	0	0	3	4	5	0	18		20		0.3	0	0.2
WTSESALDLGVPLPLITESVFAR	2	0	1	2	1	1	0	1	0	4	0	0	2	0	1	3	2	2	1	0				6	0	4	10	9	2	0	6	0	24	0	0	10	0	6	9	8	10	11	0		23		0.26087	0	0.173913
AVVEAEAIEMR	3	0	0	3	0	0	0	1	0	0	1	0	0	0	1	0	0	2	0	0				9	0	0	15	0	0	0	6	0	0	5	0	0	0	6	0	0	10	0	0		11		0.818182	0	0
ERPDALLPTLGGQTGLNMAMELSK	2	0	1	2	0	3	0	0	1	5	2	1	2	1	1	1	2	0	0	0				6	0	4	10	0	6	0	0	6	30	10	4	10	5	6	3	8	0	0	0		24		0.25	0	0.166667
FAEEEGLSTLEAFKK	2	0	0	4	2	1	0	0	2	2	0	0	0	0	0	1	1	0	0	0				6	0	0	20	18	2	0	0	12	12	0	0	0	0	0	3	4	0	0	0		15		0.4	0	0
NVLITNGSR	0	0	0	0	0	1	0	1	0	1	0	2	0	0	1	1	1	1	0	0				0	0	0	0	0	2	0	6	0	6	0	8	0	0	6	3	4	5	0	0		9		0	0	0
SVGVHVSLVEQSSDIAQGVNEAEEVR	2	0	1	4	0	2	1	1	0	1	0	1	0	2	1	4	0	6	0	0				6	0	4	20	0	4	6	6	0	6	0	4	0	10	6	12	0	30	0	0		26		0.230769	0	0.153846
TGVIVGEDVHNLFTYAK	1	0	1	1	1	2	1	1	1	1	0	1	0	0	0	0	2	3	0	1				3	0	4	5	9	4	6	6	6	6	0	4	0	0	0	0	8	15	0	9		17		0.176471	0	0.235294
VTFPENYQAEDLAGK	2	0	1	2	1	1	0	0	1	1	0	1	1	1	0	0	1	1	0	1				6	0	4	10	9	2	0	0	6	6	0	4	5	5	0	0	4	5	0	9		15		0.4	0	0.266667
YVTDTSVILNDALDAGK	2	0	3	0	0	1	0	1	1	2	0	1	0	0	0	1	2	2	0	1				6	0	12	0	0	2	0	6	6	12	0	4	0	0	0	3	8	10	0	9		17		0.352941	0	0.705882
AMNEFLGGMQQQGISPEMYFQITGTSEDDLHK	1	0	2	3	2	4	1	2	1	2	3	1	1	4	0	2	2	0	0	1				3	0	8	15	18	8	6	12	6	12	15	4	5	20	0	6	8	0	0	9		32		0.09375	0	0.25
DLPLEDVEIETPVQK	0	0	2	3	0	0	0	1	1	2	0	0	2	1	0	0	1	2	0	0				0	0	8	15	0	0	0	6	6	12	0	0	10	5	0	0	4	10	0	0		15		0	0	0.533333
ELPELDDELAKDIDEEVETLDELK	1	0	5	7	0	0	0	1	2	5	0	0	1	0	0	0	1	1	0	0				3	0	20	35	0	0	0	6	12	30	0	0	5	0	0	0	4	5	0	0		24		0.125	0	0.833333
EVLTEGEHYGDANIGQGGNVPIDMSAPNIAK	3	0	2	3	0	5	1	3	1	1	1	3	2	1	0	1	1	2	0	1				9	0	8	15	0	10	6	18	6	6	5	12	10	5	0	3	4	10	0	9		31		0.290323	0	0.258065
GFIPASMIDTYFVK	1	0	1	0	2	1	0	2	1	0	1	0	1	0	0	1	1	1	0	1				3	0	4	0	18	2	0	12	6	0	5	0	5	0	0	3	4	5	0	9		14		0.214286	0	0.285714
LGLDVLEFDAQASSISK	2	0	2	1	1	1	0	1	1	3	0	0	0	1	0	3	0	1	0	0				6	0	8	5	9	2	0	6	6	18	0	0	0	5	0	9	0	5	0	0		17		0.352941	0	0.470588
SLIEEIAYLAENGVSAESLR	3	0	0	4	0	1	0	2	0	3	0	1	0	0	1	3	0	1	0	1				9	0	0	20	0	2	0	12	0	18	0	4	0	0	6	9	0	5	0	9		20		0.45	0	0
VADLLDKEIFEER	1	0	2	3	1	0	0	1	1	2	0	0	0	0	1	0	0	1	0	0				3	0	8	15	9	0	0	6	6	12	0	0	0	0	6	0	0	5	0	0		13		0.230769	0	0.615385
DVEIADSLVESPQSR	1	0	2	2	0	0	0	1	0	1	0	0	1	1	1	3	0	2	0	0				3	0	8	10	0	0	0	6	0	6	0	0	5	5	6	9	0	10	0	0		15		0.2	0	0.533333
DVEIADSLVESPQSR	1	0	2	2	0	0	0	1	0	1	0	0	1	1	1	3	0	2	0	0				3	0	8	10	0	0	0	6	0	6	0	0	5	5	6	9	0	10	0	0		15		0.2	0	0.533333
SLIEEIAYLAENGVSAESLR	3	0	0	4	0	1	0	2	0	3	0	1	0	0	1	3	0	1	0	1				9	0	0	20	0	2	0	12	0	18	0	4	0	0	6	9	0	5	0	9		20		0.45	0	0
VITLPDYPGVDADNIK	1	0	3	0	0	1	0	2	1	1	0	1	2	0	0	0	1	2	0	1				3	0	12	0	0	2	0	12	6	6	0	4	10	0	0	0	4	10	0	9		16		0.1875	0	0.75
VIVIPAGVSVEVNGATVTVK	2	0	0	1	0	2	0	2	1	0	0	1	1	0	0	1	2	7	0	0				6	0	0	5	0	4	0	12	6	0	0	4	5	0	0	3	8	35	0	0		20		0.3	0	0
VTAIPEGFHVVGTSPNSPFAAVENTER	3	0	0	3	2	2	1	1	0	0	0	2	3	0	1	2	3	4	0	0				9	0	0	15	18	4	6	6	0	0	0	8	15	0	6	6	12	20	0	0		27		0.333333	0	0
AVVTGIEMFR	1	0	0	1	1	1	0	1	0	0	1	0	0	0	1	0	1	2	0	0				3	0	0	5	9	2	0	6	0	0	5	0	0	0	6	0	4	10	0	0		10		0.3	0	0
SLIEEIAYLAENGVSAESLR	3	0	0	4	0	1	0	2	0	3	0	1	0	0	1	3	0	1	0	1				9	0	0	20	0	2	0	12	0	18	0	4	0	0	6	9	0	5	0	9		20		0.45	0	0
VADLLDKEIFEER	1	0	2	3	1	0	0	1	1	2	0	0	0	0	1	0	0	1	0	0				3	0	8	15	9	0	0	6	6	12	0	0	0	0	6	0	0	5	0	0		13		0.230769	0	0.615385
VNELGLPSLTVTNVPGSTLSR	0	0	0	1	0	2	0	0	0	4	0	2	2	0	1	3	3	3	0	0				0	0	0	5	0	4	0	0	0	24	0	8	10	0	6	9	12	15	0	0		21		0	0	0
ILPELDVHMLLR	0	0	1	1	0	0	1	1	0	4	1	0	1	0	1	0	0	1	0	0				0	0	4	5	0	0	6	6	0	24	5	0	5	0	6	0	0	5	0	0		12		0	0	0.333333
HLFTSESVSEGHPDK	0	0	1	2	1	1	2	0	1	1	0	0	1	0	0	3	1	1	0	0				0	0	4	10	9	2	12	0	6	6	0	0	5	0	0	9	4	5	0	0		15		0	0	0.266667
DNVTVMDYEGNVLSR	0	0	2	1	0	1	0	0	0	1	1	2	0	0	1	1	1	3	0	1				0	0	8	5	0	2	0	0	0	6	5	8	0	0	6	3	4	15	0	9		15		0	0	0.533333
SVGPYSLVTQQPLGGK	0	0	0	0	0	3	0	0	1	2	0	0	2	2	0	2	1	2	0	1				0	0	0	0	0	6	0	0	6	12	0	0	10	10	0	6	4	10	0	9		16		0	0	0
WTSESALDLGVPLPLITESVFAR	2	0	1	2	1	1	0	1	0	4	0	0	2	0	1	3	2	2	1	0				6	0	4	10	9	2	0	6	0	24	0	0	10	0	6	9	8	10	11	0		23		0.26087	0	0.173913
DNVTVMDYEGNVLSR	0	0	2	1	0	1	0	0	0	1	1	2	0	0	1	1	1	3	0	1				0	0	8	5	0	2	0	0	0	6	5	8	0	0	6	3	4	15	0	9		15		0	0	0.533333
TANIALIVYSNGVK	2	0	0	0	0	1	0	2	1	1	0	2	0	0	0	1	1	2	0	1				6	0	0	0	0	2	0	12	6	6	0	8	0	0	0	3	4	10	0	9		14		0.428571	0	0
VQPGQVISVR	0	0	0	0	0	1	0	1	0	0	0	0	1	2	1	1	0	3	0	0				0	0	0	0	0	2	0	6	0	0	0	0	5	10	6	3	0	15	0	0		10		0	0	0
ITDFLSSNAEVIAR	2	0	1	1	1	0	0	2	0	1	0	1	0	0	1	2	1	1	0	0				6	0	4	5	9	0	0	12	0	6	0	4	0	0	6	6	4	5	0	0		14		0.428571	0	0.285714
MSLYDIIR	0	0	1	0	0	0	0	2	0	1	1	0	0	0	1	1	0	0	0	1				0	0	4	0	0	0	0	12	0	6	5	0	0	0	6	3	0	0	0	9		8		0	0	0.5
MSLYDIIR	0	0	1	0	0	0	0	2	0	1	1	0	0	0	1	1	0	0	0	1				0	0	4	0	0	0	0	12	0	6	5	0	0	0	6	3	0	0	0	9		8		0	0	0.5
IVNEVDHVNR	0	0	1	1	0	0	1	1	0	0	0	2	0	0	1	0	0	3	0	0				0	0	4	5	0	0	6	6	0	0	0	8	0	0	6	0	0	15	0	0		10		0	0	0.4
LMEIGSYR	0	0	0	1	0	1	0	1	0	1	1	0	0	0	1	1	0	0	0	1				0	0	0	5	0	2	0	6	0	6	5	0	0	0	6	3	0	0	0	9		8		0	0	0
MSLYDIIR	0	0	1	0	0	0	0	2	0	1	1	0	0	0	1	1	0	0	0	1				0	0	4	0	0	0	0	12	0	6	5	0	0	0	6	3	0	0	0	9		8		0	0	0.5
VPHGGGGIVHDVR	0	0	1	0	0	4	2	1	0	0	0	0	1	0	1	0	0	3	0	0				0	0	4	0	0	8	12	6	0	0	0	0	5	0	6	0	0	15	0	0		13		0	0	0.307692
VPHGGGGIVHDVR	0	0	1	0	0	4	2	1	0	0	0	0	1	0	1	0	0	3	0	0				0	0	4	0	0	8	12	6	0	0	0	0	5	0	6	0	0	15	0	0		13		0	0	0.307692
VGDMSYR	0	0	1	0	0	1	0	0	0	0	1	0	0	0	1	1	0	1	0	1				0	0	4	0	0	2	0	0	0	0	5	0	0	0	6	3	0	5	0	9		7		0	0	0.571429
LMAQYQDTEPTVAQMEELK	2	0	1	3	0	0	0	0	1	2	2	0	1	3	0	0	2	1	0	1				6	0	4	15	0	0	0	0	6	12	10	0	5	15	0	0	8	5	0	9		19		0.315789	0	0.210526
YLLNEHNTK	0	0	0	1	0	0	1	0	1	2	0	2	0	0	0	0	1	0	0	1				0	0	0	5	0	0	6	0	6	12	0	8	0	0	0	0	4	0	0	9		9		0	0	0
IQESLDLYDNLR	0	0	2	1	0	0	0	1	0	3	0	1	0	1	1	1	0	0	0	1				0	0	8	5	0	0	0	6	0	18	0	4	0	5	6	3	0	0	0	9		12		0	0	0.666667
NLDESGIIR	0	0	1	1	0	1	0	2	0	1	0	1	0	0	1	1	0	0	0	0				0	0	4	5	0	2	0	12	0	6	0	4	0	0	6	3	0	0	0	0		9		0	0	0.444444
LYITYYPTDMDTYNR	0	0	2	0	0	0	0	1	0	1	1	1	1	0	1	0	3	0	0	4				0	0	8	0	0	0	0	6	0	6	5	4	5	0	6	0	12	0	0	36		15		0	0	0.533333
NVFVGAHGNSIR	1	0	0	0	1	2	1	1	0	0	0	2	0	0	1	1	0	2	0	0				3	0	0	0	9	4	6	6	0	0	0	8	0	0	6	3	0	10	0	0		12		0.25	0	0
GYGTTLGNSLR	0	0	0	0	0	3	0	0	0	2	0	1	0	0	1	1	2	0	0	1				0	0	0	0	0	6	0	0	0	12	0	4	0	0	6	3	8	0	0	9		11		0	0	0
ISNGVGVER	0	0	0	1	0	2	0	1	0	0	0	1	0	0	1	1	0	2	0	0				0	0	0	5	0	4	0	6	0	0	0	4	0	0	6	3	0	10	0	0		9		0	0	0
GGLSVDYNGVR	0	0	1	0	0	3	0	0	0	1	0	1	0	0	1	1	0	2	0	1				0	0	4	0	0	6	0	0	0	6	0	4	0	0	6	3	0	10	0	9		11		0	0	0.363636
HGTISLIEK	0	0	0	1	0	1	1	2	1	1	0	0	0	0	0	1	1	0	0	0				0	0	0	5	0	2	6	12	6	6	0	0	0	0	0	3	4	0	0	0		9		0	0	0
VSVPESLGLVGHVR	0	0	0	1	0	2	1	0	0	2	0	0	1	0	1	2	0	4	0	0				0	0	0	5	0	4	6	0	0	12	0	0	5	0	6	6	0	20	0	0		14		0	0	0
VSVPESLGLVGHVR	0	0	0	1	0	2	1	0	0	2	0	0	1	0	1	2	0	4	0	0				0	0	0	5	0	4	6	0	0	12	0	0	5	0	6	6	0	20	0	0		14		0	0	0
LDAALATSQSELQLIK	3	0	1	1	0	0	0	1	1	4	0	0	0	2	0	2	1	0	0	0				9	0	4	5	0	0	0	6	6	24	0	0	0	10	0	6	4	0	0	0		16		0.5625	0	0.25
TDVELPWEQTDKVEELK	0	0	2	4	0	0	0	0	2	2	0	0	1	1	0	0	2	2	1	0				0	0	8	20	0	0	0	0	12	12	0	0	5	5	0	0	8	10	11	0		17		0	0	0.470588
TLEEMMNTIVHR	0	0	0	2	0	0	1	1	0	1	2	1	0	0	1	0	2	1	0	0				0	0	0	10	0	0	6	6	0	6	10	4	0	0	6	0	8	5	0	0		12		0	0	0
YDTYGEDLYK	0	0	2	1	0	1	0	0	1	1	0	0	0	0	0	0	1	0	0	3				0	0	8	5	0	2	0	0	6	6	0	0	0	0	0	0	4	0	0	27		10		0	0	0.8
GIYGGAIGYLTK	1	0	0	0	0	4	0	2	1	1	0	0	0	0	0	0	1	0	0	2				3	0	0	0	0	8	0	12	6	6	0	0	0	0	0	0	4	0	0	18		12		0.25	0	0
NYVPGQHGPNNR	0	0	0	0	0	2	1	0	0	0	0	3	2	1	1	0	0	1	0	1				0	0	0	0	0	4	6	0	0	0	0	12	10	5	6	0	0	5	0	9		12		0	0	0
NSGINETYTVR	0	0	0	1	0	1	0	1	0	0	0	2	0	0	1	1	2	1	0	1				0	0	0	5	0	2	0	6	0	0	0	8	0	0	6	3	8	5	0	9		11		0	0	0
VIDGTNSDLELTGVNGNIR	0	0	2	1	0	3	0	2	0	2	0	3	0	0	1	1	2	2	0	0				0	0	8	5	0	6	0	12	0	12	0	12	0	0	6	3	8	10	0	0		19		0	0	0.421053
AANEQVAQGISR	3	0	0	1	0	1	0	1	0	0	0	1	0	2	1	1	0	1	0	0				9	0	0	5	0	2	0	6	0	0	0	4	0	10	6	3	0	5	0	0		12		0.75	0	0
GYGTTLGNSLR	0	0	0	0	0	3	0	0	0	2	0	1	0	0	1	1	2	0	0	1				0	0	0	0	0	6	0	0	0	12	0	4	0	0	6	3	8	0	0	9		11		0	0	0
VSVPESLGLVGHVR	0	0	0	1	0	2	1	0	0	2	0	0	1	0	1	2	0	4	0	0				0	0	0	5	0	4	6	0	0	12	0	0	5	0	6	6	0	20	0	0		14		0	0	0
YDTYGEDLYK	0	0	2	1	0	1	0	0	1	1	0	0	0	0	0	0	1	0	0	3				0	0	8	5	0	2	0	0	6	6	0	0	0	0	0	0	4	0	0	27		10		0	0	0.8
NVVIVGHEADR	1	0	1	1	0	1	1	1	0	0	0	1	0	0	1	0	0	3	0	0				3	0	4	5	0	2	6	6	0	0	0	4	0	0	6	0	0	15	0	0		11		0.272727	0	0.363636
VEELMDIVDEYIPTPER	0	0	2	4	0	0	0	2	0	1	1	0	2	0	1	0	1	2	0	1				0	0	8	20	0	0	0	12	0	6	5	0	10	0	6	0	4	10	0	9		17		0	0	0.470588
IVVGQDVLEYDGK	0	0	2	1	0	2	0	1	1	1	0	0	0	1	0	0	0	3	0	1				0	0	8	5	0	4	0	6	6	6	0	0	0	5	0	0	0	15	0	9		13		0	0	0.615385
NTAVEYNGTR	1	0	0	1	0	1	0	0	0	0	0	2	0	0	1	0	2	1	0	1				3	0	0	5	0	2	0	0	0	0	0	8	0	0	6	0	8	5	0	9		10		0.3	0	0
ALEMIGVGYR	1	0	0	1	0	2	0	1	0	1	1	0	0	0	1	0	0	1	0	1				3	0	0	5	0	4	0	6	0	6	5	0	0	0	6	0	0	5	0	9		10		0.3	0	0
ALEMIGVGYR	1	0	0	1	0	2	0	1	0	1	1	0	0	0	1	0	0	1	0	1				3	0	0	5	0	4	0	6	0	6	5	0	0	0	6	0	0	5	0	9		10		0.3	0	0
TYDYTLAIR	1	0	1	0	0	0	0	1	0	1	0	0	0	0	1	0	2	0	0	2				3	0	4	0	0	0	0	6	0	6	0	0	0	0	6	0	8	0	0	18		9		0.333333	0	0.444444
GYTVAIYNR	1	0	0	0	0	1	0	1	0	0	0	1	0	0	1	0	1	1	0	2				3	0	0	0	0	2	0	6	0	0	0	4	0	0	6	0	4	5	0	18		9		0.333333	0	0
AMIALDGTENK	2	0	1	1	0	1	0	1	1	1	1	1	0	0	0	0	1	0	0	0				6	0	4	5	0	2	0	6	6	6	5	4	0	0	0	0	4	0	0	0		11		0.545455	0	0.363636
EVLADPMYNSIVVTR	1	0	1	1	0	0	0	1	0	1	1	1	1	0	1	1	1	3	0	1				3	0	4	5	0	0	0	6	0	6	5	4	5	0	6	3	4	15	0	9		15		0.2	0	0.266667
GAYITNLSVTTTMGPGVK	1	0	0	0	0	3	0	1	1	1	1	1	1	0	0	1	4	2	0	1				3	0	0	0	0	6	0	6	6	6	5	4	5	0	0	3	16	10	0	9		18		0.166667	0	0
GLSVDQDTQLR	0	0	2	0	0	1	0	0	0	2	0	0	0	2	1	1	1	1	0	0				0	0	8	0	0	2	0	0	0	12	0	0	0	10	6	3	4	5	0	0		11		0	0	0.727273
YLDLISNK	0	0	1	0	0	0	0	1	1	2	0	1	0	0	0	1	0	0	0	1				0	0	4	0	0	0	0	6	6	12	0	4	0	0	0	3	0	0	0	9		8		0	0	0.5
YLDLISNK	0	0	1	0	0	0	0	1	1	2	0	1	0	0	0	1	0	0	0	1				0	0	4	0	0	0	0	6	6	12	0	4	0	0	0	3	0	0	0	9		8		0	0	0.5
EIIDEITMK	0	0	1	2	0	0	0	3	1	0	1	0	0	0	0	0	1	0	0	0				0	0	4	10	0	0	0	18	6	0	5	0	0	0	0	0	4	0	0	0		9		0	0	0.444444
LLHLPETLHQR	0	0	0	1	0	0	2	0	0	4	0	0	1	1	1	0	1	0	0	0				0	0	0	5	0	0	12	0	0	24	0	0	5	5	6	0	4	0	0	0		11		0	0	0
MLWMPIR	0	0	0	0	0	0	0	1	0	1	2	0	1	0	1	0	0	0	1	0				0	0	0	0	0	0	0	6	0	6	10	0	5	0	6	0	0	0	11	0		7		0	0	0
MNEQVSYLYQPYNPSILR	0	0	0	1	0	0	0	1	0	2	1	2	2	2	1	2	0	1	0	3				0	0	0	5	0	0	0	6	0	12	5	8	10	10	6	6	0	5	0	27		18		0	0	0
VIVTLVDNK	0	0	1	0	0	0	0	1	1	1	0	1	0	0	0	0	1	3	0	0				0	0	4	0	0	0	0	6	6	6	0	4	0	0	0	0	4	15	0	0		9		0	0	0.444444
VIVTLVDNK	0	0	1	0	0	0	0	1	1	1	0	1	0	0	0	0	1	3	0	0				0	0	4	0	0	0	0	6	6	6	0	4	0	0	0	0	4	15	0	0		9		0	0	0.444444
LLHLPETLHQR	0	0	0	1	0	0	2	0	0	4	0	0	1	1	1	0	1	0	0	0				0	0	0	5	0	0	12	0	0	24	0	0	5	5	6	0	4	0	0	0		11		0	0	0
LILPLDHK	0	0	1	0	0	0	1	1	1	3	0	0	1	0	0	0	0	0	0	0				0	0	4	0	0	0	6	6	6	18	0	0	5	0	0	0	0	0	0	0		8		0	0	0.5
LILPLDHK	0	0	1	0	0	0	1	1	1	3	0	0	1	0	0	0	0	0	0	0				0	0	4	0	0	0	6	6	6	18	0	0	5	0	0	0	0	0	0	0		8		0	0	0.5
SGIEDILIVTGK	0	0	1	1	0	2	0	3	1	1	0	0	0	0	0	1	1	1	0	0				0	0	4	5	0	4	0	18	6	6	0	0	0	0	0	3	4	5	0	0		12		0	0	0.333333
YLDLISNK	0	0	1	0	0	0	0	1	1	2	0	1	0	0	0	1	0	0	0	1				0	0	4	0	0	0	0	6	6	12	0	4	0	0	0	3	0	0	0	9		8		0	0	0.5
LILPLDHK	0	0	1	0	0	0	1	1	1	3	0	0	1	0	0	0	0	0	0	0				0	0	4	0	0	0	6	6	6	18	0	0	5	0	0	0	0	0	0	0		8		0	0	0.5
TINVVIPYFGYAR	1	0	0	0	1	1	0	2	0	0	0	1	1	0	1	0	1	2	0	2				3	0	0	0	9	2	0	12	0	0	0	4	5	0	6	0	4	10	0	18		13		0.230769	0	0
LMELNAPNIIVQNEK	1	0	0	2	0	0	0	2	1	2	1	3	1	1	0	0	0	1	0	0				3	0	0	10	0	0	0	12	6	12	5	12	5	5	0	0	0	5	0	0		15		0.2	0	0
IMTDPFVGR	0	0	1	0	1	1	0	1	0	0	1	0	1	0	1	0	1	1	0	0				0	0	4	0	9	2	0	6	0	0	5	0	5	0	6	0	4	5	0	0		9		0	0	0.444444
LTFTTMLR	0	0	0	0	1	0	0	0	0	2	1	0	0	0	1	0	3	0	0	0				0	0	0	0	9	0	0	0	0	12	5	0	0	0	6	0	12	0	0	0		8		0	0	0
VIEEVETAMR	1	0	0	3	0	0	0	1	0	0	1	0	0	0	1	0	1	2	0	0				3	0	0	15	0	0	0	6	0	0	5	0	0	0	6	0	4	10	0	0		10		0.3	0	0
VQLAVLVDR	1	0	1	0	0	0	0	0	0	2	0	0	0	1	1	0	0	3	0	0				3	0	4	0	0	0	0	0	0	12	0	0	0	5	6	0	0	15	0	0		9		0.333333	0	0.444444
VQLAVLVDR	1	0	1	0	0	0	0	0	0	2	0	0	0	1	1	0	0	3	0	0				3	0	4	0	0	0	0	0	0	12	0	0	0	5	6	0	0	15	0	0		9		0.333333	0	0.444444
ILQMHANTR	1	0	0	0	0	0	1	1	0	1	1	1	0	1	1	0	1	0	0	0				3	0	0	0	0	0	6	6	0	6	5	4	0	5	6	0	4	0	0	0		9		0.333333	0	0
SGIEDILIVTGK	0	0	1	1	0	2	0	3	1	1	0	0	0	0	0	1	1	1	0	0				0	0	4	5	0	4	0	18	6	6	0	0	0	0	0	3	4	5	0	0		12		0	0	0.333333
DGIGGVAVGIR	1	0	1	0	0	4	0	2	0	0	0	0	0	0	1	0	0	2	0	0				3	0	4	0	0	8	0	12	0	0	0	0	0	0	6	0	0	10	0	0		11		0.272727	0	0.363636
LLMDNPPLNEDAVR	1	0	2	1	0	0	0	0	0	3	1	2	2	0	1	0	0	1	0	0				3	0	8	5	0	0	0	0	0	18	5	8	10	0	6	0	0	5	0	0		14		0.214286	0	0.571429
LTFTTMLR	0	0	0	0	1	0	0	0	0	2	1	0	0	0	1	0	3	0	0	0				0	0	0	0	9	0	0	0	0	12	5	0	0	0	6	0	12	0	0	0		8		0	0	0
LGANAILGVSIAAAR	5	0	0	0	0	2	0	2	0	2	0	1	0	0	1	1	0	1	0	0				15	0	0	0	0	4	0	12	0	12	0	4	0	0	6	3	0	5	0	0		15		1	0	0
EDITNGAIYINGER	1	0	1	2	0	2	0	3	0	0	0	2	0	0	1	0	1	0	0	1				3	0	4	10	0	4	0	18	0	0	0	8	0	0	6	0	4	0	0	9		14		0.214286	0	0.285714
DVEYVEDNK	0	0	2	2	0	0	0	0	1	0	0	1	0	0	0	0	0	2	0	1				0	0	8	10	0	0	0	0	6	0	0	4	0	0	0	0	0	10	0	9		9		0	0	0.888889
DVEYVEDNK	0	0	2	2	0	0	0	0	1	0	0	1	0	0	0	0	0	2	0	1				0	0	8	10	0	0	0	0	6	0	0	4	0	0	0	0	0	10	0	9		9		0	0	0.888889
DVEYVEDNK	0	0	2	2	0	0	0	0	1	0	0	1	0	0	0	0	0	2	0	1				0	0	8	10	0	0	0	0	6	0	0	4	0	0	0	0	0	10	0	9		9		0	0	0.888889
MLQEAVDTLIDNGR	1	0	2	1	0	1	0	1	0	2	1	1	0	1	1	0	1	1	0	0				3	0	8	5	0	2	0	6	0	12	5	4	0	5	6	0	4	5	0	0		14		0.214286	0	0.571429
AGIGMVDGILK	1	0	1	0	0	3	0	2	1	1	1	0	0	0	0	0	0	1	0	0				3	0	4	0	0	6	0	12	6	6	5	0	0	0	0	0	0	5	0	0		11		0.272727	0	0.363636
LPFAYIR	1	0	0	0	1	0	0	1	0	1	0	0	1	0	1	0	0	0	0	1				3	0	0	0	9	0	0	6	0	6	0	0	5	0	6	0	0	0	0	9		7		0.428571	0	0
NVFVTGSTR	0	0	0	0	1	1	0	0	0	0	0	1	0	0	1	1	2	2	0	0				0	0	0	0	9	2	0	0	0	0	0	4	0	0	6	3	8	10	0	0		9		0	0	0
TGTVTMDVTK	0	0	1	0	0	1	0	0	1	0	1	0	0	0	0	0	4	2	0	0				0	0	4	0	0	2	0	0	6	0	5	0	0	0	0	0	16	10	0	0		10		0	0	0.4
VGFAHLQDR	1	0	1	0	1	1	1	0	0	1	0	0	0	1	1	0	0	1	0	0				3	0	4	0	9	2	6	0	0	6	0	0	0	5	6	0	0	5	0	0		9		0.333333	0	0.444444
YILEQGGR	0	0	0	1	0	2	0	1	0	1	0	0	0	1	1	0	0	0	0	1				0	0	0	5	0	4	0	6	0	6	0	0	0	5	6	0	0	0	0	9		8		0	0	0
NVFVTGSTR	0	0	0	0	1	1	0	0	0	0	0	1	0	0	1	1	2	2	0	0				0	0	0	0	9	2	0	0	0	0	0	4	0	0	6	3	8	10	0	0		9		0	0	0
PFSIGHLR	0	0	0	0	1	1	1	1	0	1	0	0	1	0	1	1	0	0	0	0				0	0	0	0	9	2	6	6	0	6	0	0	5	0	6	3	0	0	0	0		8		0	0	0
SAGASAQVLGSEGK	3	0	0	1	0	3	0	0	1	1	0	0	0	1	0	3	0	1	0	0				9	0	0	5	0	6	0	0	6	6	0	0	0	5	0	9	0	5	0	0		14		0.642857	0	0
HLNVEMDR	0	0	1	1	0	0	1	0	0	1	1	1	0	0	1	0	0	1	0	0				0	0	4	5	0	0	6	0	0	6	5	4	0	0	6	0	0	5	0	0		8		0	0	0.5
LTNSQNNLAELVVK	1	0	0	1	0	0	0	0	1	3	0	3	0	1	0	1	1	2	0	0				3	0	0	5	0	0	0	0	6	18	0	12	0	5	0	3	4	10	0	0		14		0.214286	0	0
VHMVDAIK	1	0	1	0	0	0	1	1	1	0	1	0	0	0	0	0	0	2	0	0				3	0	4	0	0	0	6	6	6	0	5	0	0	0	0	0	0	10	0	0		8		0.375	0	0.5
VATIEYDPNR	1	0	1	1	0	0	0	1	0	0	0	1	1	0	1	0	1	1	0	1				3	0	4	5	0	0	0	6	0	0	0	4	5	0	6	0	4	5	0	9		10		0.3	0	0.4
GNISNFSQLAGMR	1	0	0	0	1	2	0	1	0	1	1	2	0	1	1	2	0	0	0	0				3	0	0	0	9	4	0	6	0	6	5	8	0	5	6	6	0	0	0	0		13		0.230769	0	0
GSVSGTQLHDILDQVGNK	0	0	2	0	0	3	1	1	1	2	0	1	0	2	0	2	1	2	0	0				0	0	8	0	0	6	6	6	6	12	0	4	0	10	0	6	4	10	0	0		18		0	0	0.444444
VATIEYDPNR	1	0	1	1	0	0	0	1	0	0	0	1	1	0	1	0	1	1	0	1				3	0	4	5	0	0	0	6	0	0	0	4	5	0	6	0	4	5	0	9		10		0.3	0	0.4
LDLPSGVNIEIK	0	0	1	1	0	1	0	2	1	2	0	1	1	0	0	1	0	1	0	0				0	0	4	5	0	2	0	12	6	12	0	4	5	0	0	3	0	5	0	0		12		0	0	0.333333
NYVPGQHGPNNR	0	0	0	0	0	2	1	0	0	0	0	3	2	1	1	0	0	1	0	1				0	0	0	0	0	4	6	0	0	0	0	12	10	5	6	0	0	5	0	9		12		0	0	0
VIEEVETAMR	1	0	0	3	0	0	0	1	0	0	1	0	0	0	1	0	1	2	0	0				3	0	0	15	0	0	0	6	0	0	5	0	0	0	6	0	4	10	0	0		10		0.3	0	0
TGTVTMDVTK	0	0	1	0	0	1	0	0	1	0	1	0	0	0	0	0	4	2	0	0				0	0	4	0	0	2	0	0	6	0	5	0	0	0	0	0	16	10	0	0		10		0	0	0.4
VLNGLGTAIISTSTGVVTDK	1	0	1	0	0	3	0	2	1	2	0	1	0	0	0	2	4	3	0	0				3	0	4	0	0	6	0	12	6	12	0	4	0	0	0	6	16	15	0	0		20		0.15	0	0.2
WLGGMLTNWNTIQTR	0	0	0	0	0	2	0	1	0	2	1	2	0	1	1	0	3	0	2	0				0	0	0	0	0	4	0	6	0	12	5	8	0	5	6	0	12	0	22	0		15		0	0	0
ALVEAMGHNVPIVLHGGSGIPDDQIR	2	0	2	1	0	4	2	3	0	2	1	1	2	1	1	1	0	3	0	0				6	0	8	5	0	8	12	18	0	12	5	4	10	5	6	3	0	15	0	0		26		0.230769	0	0.307692
GAYITNLSVTTTMGPGVK	1	0	0	0	0	3	0	1	1	1	1	1	1	0	0	1	4	2	0	1				3	0	0	0	0	6	0	6	6	6	5	4	5	0	0	3	16	10	0	9		18		0.166667	0	0
TDMGELSIK	0	0	1	1	0	1	0	1	1	1	1	0	0	0	0	1	1	0	0	0				0	0	4	5	0	2	0	6	6	6	5	0	0	0	0	3	4	0	0	0		9		0	0	0.444444
LIATYANEDGTMK	2	0	1	1	0	1	0	1	1	1	1	1	0	0	0	0	2	0	0	1				6	0	4	5	0	2	0	6	6	6	5	4	0	0	0	0	8	0	0	9		13		0.461538	0	0.307692
SMVTEYGMSK	0	0	0	1	0	1	0	0	1	0	2	0	0	0	0	2	1	1	0	1				0	0	0	5	0	2	0	0	6	0	10	0	0	0	0	6	4	5	0	9		10		0	0	0
VDFNVPIKDGVITNDNR	0	0	3	0	1	1	0	2	1	0	0	3	1	0	1	0	1	3	0	0				0	0	12	0	9	2	0	12	6	0	0	12	5	0	6	0	4	15	0	0		17		0	0	0.705882
VLMVTPFDK	0	0	1	0	1	0	0	0	1	1	1	0	1	0	0	0	1	2	0	0				0	0	4	0	9	0	0	0	6	6	5	0	5	0	0	0	4	10	0	0		9		0	0	0.444444
AGIGMVDGILK	1	0	1	0	0	3	0	2	1	1	1	0	0	0	0	0	0	1	0	0				3	0	4	0	0	6	0	12	6	6	5	0	0	0	0	0	0	5	0	0		11		0.272727	0	0.363636
GLSVDQDTQLR	0	0	2	0	0	1	0	0	0	2	0	0	0	2	1	1	1	1	0	0				0	0	8	0	0	2	0	0	0	12	0	0	0	10	6	3	4	5	0	0		11		0	0	0.727273
GSVSGTQLHDILDQVGNK	0	0	2	0	0	3	1	1	1	2	0	1	0	2	0	2	1	2	0	0				0	0	8	0	0	6	6	6	6	12	0	4	0	10	0	6	4	10	0	0		18		0	0	0.444444
ITPSTQLGIGNFIVGR	0	0	0	0	1	3	0	3	0	1	0	1	1	1	1	1	2	1	0	0				0	0	0	0	9	6	0	18	0	6	0	4	5	5	6	3	8	5	0	0		16		0	0	0
VLNGLGTAIISTSTGVVTDK	1	0	1	0	0	3	0	2	1	2	0	1	0	0	0	2	4	3	0	0				3	0	4	0	0	6	0	12	6	12	0	4	0	0	0	6	16	15	0	0		20		0.15	0	0.2
WYVVDATDVPLGR	1	0	2	0	0	1	0	0	0	1	0	0	1	0	1	0	1	3	1	1				3	0	8	0	0	2	0	0	0	6	0	0	5	0	6	0	4	15	11	9		13		0.230769	0	0.615385
AGIGMVDGILK	1	0	1	0	0	3	0	2	1	1	1	0	0	0	0	0	0	1	0	0				3	0	4	0	0	6	0	12	6	6	5	0	0	0	0	0	0	5	0	0		11		0.272727	0	0.363636
IVSTLGPAVEIR	1	0	0	1	0	1	0	2	0	1	0	0	1	0	1	1	1	2	0	0				3	0	0	5	0	2	0	12	0	6	0	0	5	0	6	3	4	10	0	0		12		0.25	0	0
VEELMDIVDEYIPTPER	0	0	2	4	0	0	0	2	0	1	1	0	2	0	1	0	1	2	0	1				0	0	8	20	0	0	0	12	0	6	5	0	10	0	6	0	4	10	0	9		17		0	0	0.470588
VIIGGGMAYTFLK	1	0	0	0	1	3	0	2	1	1	1	0	0	0	0	0	1	1	0	1				3	0	0	0	9	6	0	12	6	6	5	0	0	0	0	0	4	5	0	9		13		0.230769	0	0
LIATYANEDGTMK	2	0	1	1	0	1	0	1	1	1	1	1	0	0	0	0	2	0	0	1				6	0	4	5	0	2	0	6	6	6	5	4	0	0	0	0	8	0	0	9		13		0.461538	0	0.307692
TGTVTMDVTK	0	0	1	0	0	1	0	0	1	0	1	0	0	0	0	0	4	2	0	0				0	0	4	0	0	2	0	0	6	0	5	0	0	0	0	0	16	10	0	0		10		0	0	0.4
GLSVDQDTQLR	0	0	2	0	0	1	0	0	0	2	0	0	0	2	1	1	1	1	0	0				0	0	8	0	0	2	0	0	0	12	0	0	0	10	6	3	4	5	0	0		11		0	0	0.727273
GLVETMANGVLAGYPMVDIK	2	0	1	1	0	3	0	1	1	2	2	1	1	0	0	0	1	3	0	1				6	0	4	5	0	6	0	6	6	12	10	4	5	0	0	0	4	15	0	9		20		0.3	0	0.2
MNLIESINAAQLR	2	0	0	1	0	0	0	2	0	2	1	2	0	1	1	1	0	0	0	0				6	0	0	5	0	0	0	12	0	12	5	8	0	5	6	3	0	0	0	0		13		0.461538	0	0
AEGYSEGTVPLHTLR	1	0	0	2	0	2	1	0	0	2	0	0	1	0	1	1	2	1	0	1				3	0	0	10	0	4	6	0	0	12	0	0	5	0	6	3	8	5	0	9		15		0.2	0	0
LTNSQNNLAELVVK	1	0	0	1	0	0	0	0	1	3	0	3	0	1	0	1	1	2	0	0				3	0	0	5	0	0	0	0	6	18	0	12	0	5	0	3	4	10	0	0		14		0.214286	0	0
VNYQVEPAR	1	0	0	1	0	0	0	0	0	0	0	1	1	1	1	0	0	2	0	1				3	0	0	5	0	0	0	0	0	0	0	4	5	5	6	0	0	10	0	9		9		0.333333	0	0
WLGGMLTNWNTIQTR	0	0	0	0	0	2	0	1	0	2	1	2	0	1	1	0	3	0	2	0				0	0	0	0	0	4	0	6	0	12	5	8	0	5	6	0	12	0	22	0		15		0	0	0
WLGGMLTNWNTIQTR	0	0	0	0	0	2	0	1	0	2	1	2	0	1	1	0	3	0	2	0				0	0	0	0	0	4	0	6	0	12	5	8	0	5	6	0	12	0	22	0		15		0	0	0
GLITDDER	0	0	2	1	0	1	0	1	0	1	0	0	0	0	1	0	1	0	0	0				0	0	8	5	0	2	0	6	0	6	0	0	0	0	6	0	4	0	0	0		8		0	0	1
IGADFYYSLSTLGDR	1	0	2	0	1	2	0	1	0	2	0	0	0	0	1	2	1	0	0	2				3	0	8	0	9	4	0	6	0	12	0	0	0	0	6	6	4	0	0	18		15		0.2	0	0.533333
LDAALATSQSELQLIK	3	0	1	1	0	0	0	1	1	4	0	0	0	2	0	2	1	0	0	0				9	0	4	5	0	0	0	6	6	24	0	0	0	10	0	6	4	0	0	0		16		0.5625	0	0.25
LTNSQNNLAELVVK	1	0	0	1	0	0	0	0	1	3	0	3	0	1	0	1	1	2	0	0				3	0	0	5	0	0	0	0	6	18	0	12	0	5	0	3	4	10	0	0		14		0.214286	0	0
TIPSLEVDDASVLDEFYR	1	0	3	2	1	0	0	1	0	2	0	0	1	0	1	2	1	2	0	1				3	0	12	10	9	0	0	6	0	12	0	0	5	0	6	6	4	10	0	9		18		0.166667	0	0.666667
DVEGVNDNGAEAIGLYR	2	0	2	2	0	3	0	1	0	1	0	2	0	0	1	0	0	2	0	1				6	0	8	10	0	6	0	6	0	6	0	8	0	0	6	0	0	10	0	9		17		0.352941	0	0.470588
GTYPFYMLK	0	0	0	0	1	1	0	0	1	1	1	0	1	0	0	0	1	0	0	2				0	0	0	0	9	2	0	0	6	6	5	0	5	0	0	0	4	0	0	18		9		0	0	0
IQNVEGVEVVAINDLTDPAMLAHLLK	3	0	2	2	0	1	1	2	1	4	1	2	1	1	0	0	1	4	0	0				9	0	8	10	0	2	6	12	6	24	5	8	5	5	0	0	4	20	0	0		26		0.346154	0	0.307692
NATDILMQGLEK	1	0	1	1	0	1	0	1	1	2	1	1	0	1	0	0	1	0	0	0				3	0	4	5	0	2	0	6	6	12	5	4	0	5	0	0	4	0	0	0		12		0.25	0	0.333333
VISEMETSMNGK	0	0	0	2	0	1	0	1	1	0	2	1	0	0	0	2	1	1	0	0				0	0	0	10	0	2	0	6	6	0	10	4	0	0	0	6	4	5	0	0		12		0	0	0
AEGYSEGTVPLHTLR	1	0	0	2	0	2	1	0	0	2	0	0	1	0	1	1	2	1	0	1				3	0	0	10	0	4	6	0	0	12	0	0	5	0	6	3	8	5	0	9		15		0.2	0	0
ALEQNLTPIVVVNK	1	0	0	1	0	0	0	1	1	2	0	2	1	1	0	0	1	3	0	0				3	0	0	5	0	0	0	6	6	12	0	8	5	5	0	0	4	15	0	0		14		0.214286	0	0
ALYESDLGITPANDGSVIR	2	0	2	1	0	2	0	2	0	2	0	1	1	0	1	2	1	1	0	1				6	0	8	5	0	4	0	12	0	12	0	4	5	0	6	6	4	5	0	9		19		0.315789	0	0.421053
IIEVNASENR	1	0	0	2	0	0	0	2	0	0	0	2	0	0	1	1	0	1	0	0				3	0	0	10	0	0	0	12	0	0	0	8	0	0	6	3	0	5	0	0		10		0.3	0	0
WYVVDATDVPLGR	1	0	2	0	0	1	0	0	0	1	0	0	1	0	1	0	1	3	1	1				3	0	8	0	0	2	0	0	0	6	0	0	5	0	6	0	4	15	11	9		13		0.230769	0	0.615385
GIDVTLPFPR	0	0	1	0	1	1	0	1	0	1	0	0	2	0	1	0	1	1	0	0				0	0	4	0	9	2	0	6	0	6	0	0	10	0	6	0	4	5	0	0		10		0	0	0.4
HGDEQVHIWR	0	0	1	1	0	1	2	1	0	0	0	0	0	1	1	0	0	1	1	0				0	0	4	5	0	2	12	6	0	0	0	0	0	5	6	0	0	5	11	0		10		0	0	0.4
VNYQVEPAR	1	0	0	1	0	0	0	0	0	0	0	1	1	1	1	0	0	2	0	1				3	0	0	5	0	0	0	0	0	0	0	4	5	5	6	0	0	10	0	9		9		0.333333	0	0
YQGGDNAGHTIVIDGK	1	0	2	0	0	4	1	2	1	0	0	1	0	1	0	0	1	1	0	1				3	0	8	0	0	8	6	12	6	0	0	4	0	5	0	0	4	5	0	9		16		0.1875	0	0.5
FAGVDIPNEK	1	0	1	1	1	1	0	1	1	0	0	1	1	0	0	0	0	1	0	0				3	0	4	5	9	2	0	6	6	0	0	4	5	0	0	0	0	5	0	0		10		0.3	0	0.4
GTYPFYMLK	0	0	0	0	1	1	0	0	1	1	1	0	1	0	0	0	1	0	0	2				0	0	0	0	9	2	0	0	6	6	5	0	5	0	0	0	4	0	0	18		9		0	0	0
IGYTDSENGFDYK	0	0	2	1	1	2	0	1	1	0	0	1	0	0	0	1	1	0	0	2				0	0	8	5	9	4	0	6	6	0	0	4	0	0	0	3	4	0	0	18		13		0	0	0.615385
ILEDDAQLDGR	1	0	3	1	0	1	0	1	0	2	0	0	0	1	1	0	0	0	0	0				3	0	12	5	0	2	0	6	0	12	0	0	0	5	6	0	0	0	0	0		11		0.272727	0	1.09091
IQNVEGVEVVAINDLTDPAMLAHLLK	3	0	2	2	0	1	1	2	1	4	1	2	1	1	0	0	1	4	0	0				9	0	8	10	0	2	6	12	6	24	5	8	5	5	0	0	4	20	0	0		26		0.346154	0	0.307692
LEMALDEAVDR	2	0	2	2	0	0	0	0	0	2	1	0	0	0	1	0	0	1	0	0				6	0	8	10	0	0	0	0	0	12	5	0	0	0	6	0	0	5	0	0		11		0.545455	0	0.727273
VVGSGTSLDTAR	1	0	1	0	0	2	0	0	0	1	0	0	0	0	1	2	2	2	0	0				3	0	4	0	0	4	0	0	0	6	0	0	0	0	6	6	8	10	0	0		12		0.25	0	0.333333
YGISLSGSGK	0	0	0	0	0	3	0	1	1	1	0	0	0	0	0	3	0	0	0	1				0	0	0	0	0	6	0	6	6	6	0	0	0	0	0	9	0	0	0	9		10		0	0	0
GYGIMNHTFDQYLPAVK	1	0	1	0	1	2	1	1	1	1	1	1	1	1	0	0	1	1	0	2				3	0	4	0	9	4	6	6	6	6	5	4	5	5	0	0	4	5	0	18		17		0.176471	0	0.235294
WLVTIAR	1	0	0	0	0	0	0	1	0	1	0	0	0	0	1	0	1	1	1	0				3	0	0	0	0	0	0	6	0	6	0	0	0	0	6	0	4	5	11	0		7		0.428571	0	0
FAGVDIPNEK	1	0	1	1	1	1	0	1	1	0	0	1	1	0	0	0	0	1	0	0				3	0	4	5	9	2	0	6	6	0	0	4	5	0	0	0	0	5	0	0		10		0.3	0	0.4
GGGTVFGPNPR	0	0	0	0	1	4	0	0	0	0	0	1	2	0	1	0	1	1	0	0				0	0	0	0	9	8	0	0	0	0	0	4	10	0	6	0	4	5	0	0		11		0	0	0
IQNVEGVEVVAINDLTDPAMLAHLLK	3	0	2	2	0	1	1	2	1	4	1	2	1	1	0	0	1	4	0	0				9	0	8	10	0	2	6	12	6	24	5	8	5	5	0	0	4	20	0	0		26		0.346154	0	0.307692
VGWFDSVVMR	0	0	1	0	1	1	0	0	0	0	1	0	0	0	1	1	0	3	1	0				0	0	4	0	9	2	0	0	0	0	5	0	0	0	6	3	0	15	11	0		10		0	0	0.4
VLCADLLAPEGYGEIIGGSER	2	1	1	3	0	4	0	2	0	3	0	0	1	0	1	1	0	1	0	1				6	3	4	15	0	8	0	12	0	18	0	0	5	0	6	3	0	5	0	9		21		0.285714	0.142857	0.190476
LEMALDEAVDR	2	0	2	2	0	0	0	0	0	2	1	0	0	0	1	0	0	1	0	0				6	0	8	10	0	0	0	0	0	12	5	0	0	0	6	0	0	5	0	0		11		0.545455	0	0.727273
VGFLLDTK	0	0	1	0	1	1	0	0	1	2	0	0	0	0	0	0	1	1	0	0				0	0	4	0	9	2	0	0	6	12	0	0	0	0	0	0	4	5	0	0		8		0	0	0.5
VGWFDSVVMR	0	0	1	0	1	1	0	0	0	0	1	0	0	0	1	1	0	3	1	0				0	0	4	0	9	2	0	0	0	0	5	0	0	0	6	3	0	15	11	0		10		0	0	0.4
YGSIEVPVFMK	0	0	0	1	1	1	0	1	1	0	1	0	1	0	0	1	0	2	0	1				0	0	0	5	9	2	0	6	6	0	5	0	5	0	0	3	0	10	0	9		11		0	0	0
IGYTDSENGFDYK	0	0	2	1	1	2	0	1	1	0	0	1	0	0	0	1	1	0	0	2				0	0	8	5	9	4	0	6	6	0	0	4	0	0	0	3	4	0	0	18		13		0	0	0.615385
QGEPDPESNSSLK	0	0	1	2	0	1	0	0	1	1	0	1	2	1	0	3	0	0	0	0				0	0	4	10	0	2	0	0	6	6	0	4	10	5	0	9	0	0	0	0		13		0	0	0.307692
YTFEVDSR	0	0	1	1	1	0	0	0	0	0	0	0	0	0	1	1	1	1	0	1				0	0	4	5	9	0	0	0	0	0	0	0	0	0	6	3	4	5	0	9		8		0	0	0.5
AEGYSEGTVPLHTLR	1	0	0	2	0	2	1	0	0	2	0	0	1	0	1	1	2	1	0	1				3	0	0	10	0	4	6	0	0	12	0	0	5	0	6	3	8	5	0	9		15		0.2	0	0
DTDKPLLLPVEDVFSITGR	0	0	3	1	1	1	0	1	1	3	0	0	2	0	1	1	2	2	0	0				0	0	12	5	9	2	0	6	6	18	0	0	10	0	6	3	8	10	0	0		19		0	0	0.631579
FDGTEDGVETILK	0	0	2	2	1	2	0	1	1	1	0	0	0	0	0	0	2	1	0	0				0	0	8	10	9	4	0	6	6	6	0	0	0	0	0	0	8	5	0	0		13		0	0	0.615385
ICEETGNPHVQLLAK	1	1	0	2	0	1	1	1	1	2	0	1	1	1	0	0	1	1	0	0				3	3	0	10	0	2	6	6	6	12	0	4	5	5	0	0	4	5	0	0		15		0.2	0.2	0
IILESIEVPEPVIQLMVEPK	0	0	0	4	0	0	0	4	1	2	1	0	3	1	0	1	0	3	0	0				0	0	0	20	0	0	0	24	6	12	5	0	15	5	0	3	0	15	0	0		20		0	0	0
IPDVMYIVDPHAEQIAVK	2	0	2	1	0	0	1	3	1	0	1	0	2	1	0	0	0	3	0	1				6	0	8	5	0	0	6	18	6	0	5	0	10	5	0	0	0	15	0	9		18		0.333333	0	0.444444
IQMFEGVVIAR	1	0	0	1	1	1	0	2	0	0	1	0	0	1	1	0	0	2	0	0				3	0	0	5	9	2	0	12	0	0	5	0	0	5	6	0	0	10	0	0		11		0.272727	0	0
LGANAHPIQIPIGAEDDFIGIIDLVTMK	3	0	3	1	1	3	1	6	1	2	1	1	2	1	0	0	1	1	0	0				9	0	12	5	9	6	6	36	6	12	5	4	10	5	0	0	4	5	0	0		28		0.321429	0	0.428571
LGQDVVFPGTTR	0	0	1	0	1	2	0	0	0	1	0	0	1	1	1	0	2	2	0	0				0	0	4	0	9	4	0	0	0	6	0	0	5	5	6	0	8	10	0	0		12		0	0	0.333333
PAILEPMMK	1	0	0	1	0	0	0	1	1	1	2	0	2	0	0	0	0	0	0	0				3	0	0	5	0	0	0	6	6	6	10	0	10	0	0	0	0	0	0	0		9		0.333333	0	0
ATIGVVGNEQQSLINLGK	1	0	0	1	0	3	0	2	1	2	0	2	0	2	0	1	1	2	0	0				3	0	0	5	0	6	0	12	6	12	0	8	0	10	0	3	4	10	0	0		18		0.166667	0	0
AVDNVNNIIAEAIIGYEVTDQQAIDR	4	0	3	2	0	1	0	5	0	0	0	3	0	2	1	0	1	3	0	1				12	0	12	10	0	2	0	30	0	0	0	12	0	10	6	0	4	15	0	9		26		0.461538	0	0.461538
DLTSDQEDAIR	1	0	3	1	0	0	0	1	0	1	0	0	0	1	1	1	1	0	0	0				3	0	12	5	0	0	0	6	0	6	0	0	0	5	6	3	4	0	0	0		11		0.272727	0	1.09091
IPDVMYIVDPHAEQIAVK	2	0	2	1	0	0	1	3	1	0	1	0	2	1	0	0	0	3	0	1				6	0	8	5	0	0	6	18	6	0	5	0	10	5	0	0	0	15	0	9		18		0.333333	0	0.444444
LPEGTEMVMPGDNVHIDVELIHPVAIEQGTTFSIR	1	0	2	4	1	3	2	4	0	2	2	1	3	1	1	1	3	4	0	0				3	0	8	20	9	6	12	24	0	12	10	4	15	5	6	3	12	20	0	0		35		0.0857143	0	0.228571
LPEGTEMVMPGDNVHIDVELIHPVAIEQGTTFSIR	1	0	2	4	1	3	2	4	0	2	2	1	3	1	1	1	3	4	0	0				3	0	8	20	9	6	12	24	0	12	10	4	15	5	6	3	12	20	0	0		35		0.0857143	0	0.228571
MNIFDELK	0	0	1	1	1	0	0	1	1	1	1	1	0	0	0	0	0	0	0	0				0	0	4	5	9	0	0	6	6	6	5	4	0	0	0	0	0	0	0	0		8		0	0	0.5
NMMTSENLITAPVGTTLDTAAR	3	0	1	1	0	1	0	1	0	2	2	2	1	0	1	1	5	1	0	0				9	0	4	5	0	2	0	6	0	12	10	8	5	0	6	3	20	5	0	0		22		0.409091	0	0.181818
TELFADGADAISVVTGDK	3	0	3	1	1	2	0	1	1	1	0	0	0	0	0	1	2	2	0	0				9	0	12	5	9	4	0	6	6	6	0	0	0	0	0	3	8	10	0	0		18		0.5	0	0.666667
TLGIPVVAMVDTNADPEPIDVVIPANDDAIR	4	0	5	1	0	1	0	4	0	1	1	2	4	0	1	0	2	5	0	0				12	0	20	5	0	2	0	24	0	6	5	8	20	0	6	0	8	25	0	0		31		0.387097	0	0.645161
VGWFDSVVMR	0	0	1	0	1	1	0	0	0	0	1	0	0	0	1	1	0	3	1	0				0	0	4	0	9	2	0	0	0	0	5	0	0	0	6	3	0	15	11	0		10		0	0	0.4
VVSTANQDNPISEGLTPVLGLDVWEHAYYLK	2	0	2	2	0	2	1	1	1	4	0	2	2	1	0	2	2	4	1	2				6	0	8	10	0	4	6	6	6	24	0	8	10	5	0	6	8	20	11	18		31		0.193548	0	0.258065
FDENAAVLIR	2	0	1	1	1	0	0	1	0	1	0	1	0	0	1	0	0	1	0	0				6	0	4	5	9	0	0	6	0	6	0	4	0	0	6	0	0	5	0	0		10		0.6	0	0.4
FDENAAVLIR	2	0	1	1	1	0	0	1	0	1	0	1	0	0	1	0	0	1	0	0				6	0	4	5	9	0	0	6	0	6	0	4	0	0	6	0	0	5	0	0		10		0.6	0	0.4
FDENAAVLIR	2	0	1	1	1	0	0	1	0	1	0	1	0	0	1	0	0	1	0	0				6	0	4	5	9	0	0	6	0	6	0	4	0	0	6	0	0	5	0	0		10		0.6	0	0.4
GITINTAHIEYETEK	1	0	0	3	0	1	1	3	1	0	0	1	0	0	0	0	3	0	0	1				3	0	0	15	0	2	6	18	6	0	0	4	0	0	0	0	12	0	0	9		15		0.2	0	0
IFEQLGMDER	0	0	1	2	1	1	0	1	0	1	1	0	0	1	1	0	0	0	0	0				0	0	4	10	9	2	0	6	0	6	5	0	0	5	6	0	0	0	0	0		10		0	0	0.4
ATVDGLNQLK	1	0	1	0	0	1	0	0	1	2	0	1	0	1	0	0	1	1	0	0				3	0	4	0	0	2	0	0	6	12	0	4	0	5	0	0	4	5	0	0		10		0.3	0	0.4
DLTSDQEDAIR	1	0	3	1	0	0	0	1	0	1	0	0	0	1	1	1	1	0	0	0				3	0	12	5	0	0	0	6	0	6	0	0	0	5	6	3	4	0	0	0		11		0.272727	0	1.09091
FVASGIDVPTGLK	1	0	1	0	1	2	0	1	1	1	0	0	1	0	0	1	1	2	0	0				3	0	4	0	9	4	0	6	6	6	0	0	5	0	0	3	4	10	0	0		13		0.230769	0	0.307692
NLITVPMVGTTLPHEALGVFGGGK	1	0	0	1	1	5	1	1	1	3	1	1	2	0	0	0	3	3	0	0				3	0	0	5	9	10	6	6	6	18	5	4	10	0	0	0	12	15	0	0		24		0.125	0	0
VVSTANQDNPISEGLTPVLGLDVWEHAYYLK	2	0	2	2	0	2	1	1	1	4	0	2	2	1	0	2	2	4	1	2				6	0	8	10	0	4	6	6	6	24	0	8	10	5	0	6	8	20	11	18		31		0.193548	0	0.258065
ALIHGITGQHR	1	0	0	0	0	2	2	2	0	1	0	0	0	1	1	0	1	0	0	0				3	0	0	0	0	4	12	12	0	6	0	0	0	5	6	0	4	0	0	0		11		0.272727	0	0
ANEIVTTAQDR	2	0	1	1	0	0	0	1	0	0	0	1	0	1	1	0	2	1	0	0				6	0	4	5	0	0	0	6	0	0	0	4	0	5	6	0	8	5	0	0		11		0.545455	0	0.363636
DIDEEVETLDELK	0	0	3	4	0	0	0	1	1	2	0	0	0	0	0	0	1	1	0	0				0	0	12	20	0	0	0	6	6	12	0	0	0	0	0	0	4	5	0	0		13		0	0	0.923077
LIVALTESGNTAR	2	0	0	1	0	1	0	1	0	2	0	1	0	0	1	1	2	1	0	0				6	0	0	5	0	2	0	6	0	12	0	4	0	0	6	3	8	5	0	0		13		0.461538	0	0
MNIFDELK	0	0	1	1	1	0	0	1	1	1	1	1	0	0	0	0	0	0	0	0				0	0	4	5	9	0	0	6	6	6	5	4	0	0	0	0	0	0	0	0		8		0	0	0.5
NATDILMQGLEK	1	0	1	1	0	1	0	1	1	2	1	1	0	1	0	0	1	0	0	0				3	0	4	5	0	2	0	6	6	12	5	4	0	5	0	0	4	0	0	0		12		0.25	0	0.333333
LIDIIEPTQK	0	0	1	1	0	0	0	3	1	1	0	0	1	1	0	0	1	0	0	0				0	0	4	5	0	0	0	18	6	6	0	0	5	5	0	0	4	0	0	0		10		0	0	0.4
QTTLELLNQLASTSK	1	0	0	1	0	0	0	0	1	4	0	1	0	2	0	2	3	0	0	0				3	0	0	5	0	0	0	0	6	24	0	4	0	10	0	6	12	0	0	0		15		0.2	0	0
YQGGDNAGHTIVIDGK	1	0	2	0	0	4	1	2	1	0	0	1	0	1	0	0	1	1	0	1				3	0	8	0	0	8	6	12	6	0	0	4	0	5	0	0	4	5	0	9		16		0.1875	0	0.5
AVDNVNNIIAEAIIGYEVTDQQAIDR	4	0	3	2	0	1	0	5	0	0	0	3	0	2	1	0	1	3	0	1				12	0	12	10	0	2	0	30	0	0	0	12	0	10	6	0	4	15	0	9		26		0.461538	0	0.461538
EYENIEINTPHAELK	1	0	0	4	0	0	1	2	1	1	0	2	1	0	0	0	1	0	0	1				3	0	0	20	0	0	6	12	6	6	0	8	5	0	0	0	4	0	0	9		15		0.2	0	0
GYGYVPADENKVDGAPIGTIAVDSIYTPVSK	3	0	3	1	0	4	0	3	2	0	0	1	3	0	0	2	2	4	0	3				9	0	12	5	0	8	0	18	12	0	0	4	15	0	0	6	8	20	0	27		31		0.290323	0	0.387097
ICEETGNPHVQLLAK	1	1	0	2	0	1	1	1	1	2	0	1	1	1	0	0	1	1	0	0				3	3	0	10	0	2	6	6	6	12	0	4	5	5	0	0	4	5	0	0		15		0.2	0.2	0
IILESIEVPEPVIQLMVEPK	0	0	0	4	0	0	0	4	1	2	1	0	3	1	0	1	0	3	0	0				0	0	0	20	0	0	0	24	6	12	5	0	15	5	0	3	0	15	0	0		20		0	0	0
TTNLALEYSDQLWVPVVK	1	0	1	1	0	0	0	0	1	3	0	1	1	1	0	1	2	3	1	1				3	0	4	5	0	0	0	0	6	18	0	4	5	5	0	3	8	15	11	9		18		0.166667	0	0.222222
VMTDPIADFLTR	1	0	2	0	1	0	0	1	0	1	1	0	1	0	1	0	2	1	0	0				3	0	8	0	9	0	0	6	0	6	5	0	5	0	6	0	8	5	0	0		12		0.25	0	0.666667
ATVDGLNQLK	1	0	1	0	0	1	0	0	1	2	0	1	0	1	0	0	1	1	0	0				3	0	4	0	0	2	0	0	6	12	0	4	0	5	0	0	4	5	0	0		10		0.3	0	0.4
GITINTAHIEYETEK	1	0	0	3	0	1	1	3	1	0	0	1	0	0	0	0	3	0	0	1				3	0	0	15	0	2	6	18	6	0	0	4	0	0	0	0	12	0	0	9		15		0.2	0	0
GVEEVVFDR	0	0	1	2	1	1	0	0	0	0	0	0	0	0	1	0	0	3	0	0				0	0	4	10	9	2	0	0	0	0	0	0	0	0	6	0	0	15	0	0		9		0	0	0.444444
ICEETGNPHVQLLAK	1	1	0	2	0	1	1	1	1	2	0	1	1	1	0	0	1	1	0	0				3	3	0	10	0	2	6	6	6	12	0	4	5	5	0	0	4	5	0	0		15		0.2	0.2	0
LGAIVEEVSLPHSK	1	0	0	2	0	1	1	1	1	2	0	0	1	0	0	2	0	2	0	0				3	0	0	10	0	2	6	6	6	12	0	0	5	0	0	6	0	10	0	0		14		0.214286	0	0
LGQDVVFPGTTR	0	0	1	0	1	2	0	0	0	1	0	0	1	1	1	0	2	2	0	0				0	0	4	0	9	4	0	0	0	6	0	0	5	5	6	0	8	10	0	0		12		0	0	0.333333
VDGAPIGTIAVDSIYTPVSK	2	0	2	0	0	2	0	3	1	0	0	0	2	0	0	2	2	3	0	1				6	0	8	0	0	4	0	18	6	0	0	0	10	0	0	6	8	15	0	9		20		0.3	0	0.4
AEIEELNDQMK	1	0	1	3	0	0	0	1	1	1	1	1	0	1	0	0	0	0	0	0				3	0	4	15	0	0	0	6	6	6	5	4	0	5	0	0	0	0	0	0		11		0.272727	0	0.363636
ANEIVTTAQDR	2	0	1	1	0	0	0	1	0	0	0	1	0	1	1	0	2	1	0	0				6	0	4	5	0	0	0	6	0	0	0	4	0	5	6	0	8	5	0	0		11		0.545455	0	0.363636
GITINTAHIEYETEK	1	0	0	3	0	1	1	3	1	0	0	1	0	0	0	0	3	0	0	1				3	0	0	15	0	2	6	18	6	0	0	4	0	0	0	0	12	0	0	9		15		0.2	0	0
GVEEVVFDR	0	0	1	2	1	1	0	0	0	0	0	0	0	0	1	0	0	3	0	0				0	0	4	10	9	2	0	0	0	0	0	0	0	0	6	0	0	15	0	0		9		0	0	0.444444
IENQQGIENLDEIIEAADGIMIAR	3	0	2	4	0	2	0	6	0	1	1	2	0	2	1	0	0	0	0	0				9	0	8	20	0	4	0	36	0	6	5	8	0	10	6	0	0	0	0	0		24		0.375	0	0.333333
IGYTDSENGFDYK	0	0	2	1	1	2	0	1	1	0	0	1	0	0	0	1	1	0	0	2				0	0	8	5	9	4	0	6	6	0	0	4	0	0	0	3	4	0	0	18		13		0	0	0.615385
LDVLSAFR	1	0	1	0	1	0	0	0	0	2	0	0	0	0	1	1	0	1	0	0				3	0	4	0	9	0	0	0	0	12	0	0	0	0	6	3	0	5	0	0		8		0.375	0	0.5
LGANAHPIQIPIGAEDDFIGIIDLVTMK	3	0	3	1	1	3	1	6	1	2	1	1	2	1	0	0	1	1	0	0				9	0	12	5	9	6	6	36	6	12	5	4	10	5	0	0	4	5	0	0		28		0.321429	0	0.428571
NMMTSENLITAPVGTTLDTAAR	3	0	1	1	0	1	0	1	0	2	2	2	1	0	1	1	5	1	0	0				9	0	4	5	0	2	0	6	0	12	10	8	5	0	6	3	20	5	0	0		22		0.409091	0	0.181818
NMMTSENLITAPVGTTLDTAAR	3	0	1	1	0	1	0	1	0	2	2	2	1	0	1	1	5	1	0	0				9	0	4	5	0	2	0	6	0	12	10	8	5	0	6	3	20	5	0	0		22		0.409091	0	0.181818
TELFADGADAISVVTGDK	3	0	3	1	1	2	0	1	1	1	0	0	0	0	0	1	2	2	0	0				9	0	12	5	9	4	0	6	6	6	0	0	0	0	0	3	8	10	0	0		18		0.5	0	0.666667
TIVFNTNHEVLDGTETVISAGSCTTNCLAPMADTLNK	3	2	2	2	1	2	1	2	1	3	1	4	1	0	0	2	7	3	0	0				9	6	8	10	9	4	6	12	6	18	5	16	5	0	0	6	28	15	0	0		37		0.243243	0.162162	0.216216
VMTDPIADFLTR	1	0	2	0	1	0	0	1	0	1	1	0	1	0	1	0	2	1	0	0				3	0	8	0	9	0	0	6	0	6	5	0	5	0	6	0	8	5	0	0		12		0.25	0	0.666667
VMTDPIADFLTR	1	0	2	0	1	0	0	1	0	1	1	0	1	0	1	0	2	1	0	0				3	0	8	0	9	0	0	6	0	6	5	0	5	0	6	0	8	5	0	0		12		0.25	0	0.666667
ATVDGLNQLK	1	0	1	0	0	1	0	0	1	2	0	1	0	1	0	0	1	1	0	0				3	0	4	0	0	2	0	0	6	12	0	4	0	5	0	0	4	5	0	0		10		0.3	0	0.4
GDMGIEVPFEMVPVYQK	0	0	1	2	1	2	0	1	1	0	2	0	2	1	0	0	0	3	0	1				0	0	4	10	9	4	0	6	6	0	10	0	10	5	0	0	0	15	0	9		17		0	0	0.235294
HYELAANIGTPK	2	0	0	1	0	1	1	1	1	1	0	1	1	0	0	0	1	0	0	1				6	0	0	5	0	2	6	6	6	6	0	4	5	0	0	0	4	0	0	9		12		0.5	0	0
IEEAENLMATYR	2	0	0	3	0	0	0	1	0	1	1	1	0	0	1	0	1	0	0	1				6	0	0	15	0	0	0	6	0	6	5	4	0	0	6	0	4	0	0	9		12		0.5	0	0
LGQDVVFPGTTR	0	0	1	0	1	2	0	0	0	1	0	0	1	1	1	0	2	2	0	0				0	0	4	0	9	4	0	0	0	6	0	0	5	5	6	0	8	10	0	0		12		0	0	0.333333
LIDIIEPTQK	0	0	1	1	0	0	0	3	1	1	0	0	1	1	0	0	1	0	0	0				0	0	4	5	0	0	0	18	6	6	0	0	5	5	0	0	4	0	0	0		10		0	0	0.4
SQVTVEYDDNGK	0	0	2	1	0	1	0	0	1	0	0	1	0	1	0	1	1	2	0	1				0	0	8	5	0	2	0	0	6	0	0	4	0	5	0	3	4	10	0	9		12		0	0	0.666667
VSGLTNLSLNSIDVLSGLETVK	0	0	1	1	0	2	0	1	1	5	0	2	0	0	0	4	2	3	0	0				0	0	4	5	0	4	0	6	6	30	0	8	0	0	0	12	8	15	0	0		22		0	0	0.181818
YLLTPEIFDVLETQVPGAGNEIQLTDAIER	2	0	2	4	1	2	0	3	0	4	0	1	2	2	1	0	3	2	0	1				6	0	8	20	9	4	0	18	0	24	0	4	10	10	6	0	12	10	0	9		30		0.2	0	0.266667
YLLTPEIFDVLETQVPGAGNEIQLTDAIER	2	0	2	4	1	2	0	3	0	4	0	1	2	2	1	0	3	2	0	1				6	0	8	20	9	4	0	18	0	24	0	4	10	10	6	0	12	10	0	9		30		0.2	0	0.266667
AINEDSNFEIVTPDHEDALGILR	2	0	3	3	1	1	1	3	0	2	0	2	1	0	1	1	1	1	0	0				6	0	12	15	9	2	6	18	0	12	0	8	5	0	6	3	4	5	0	0		23		0.26087	0	0.521739
GYGYVPADENKVDGAPIGTIAVDSIYTPVSK	3	0	3	1	0	4	0	3	2	0	0	1	3	0	0	2	2	4	0	3				9	0	12	5	0	8	0	18	12	0	0	4	15	0	0	6	8	20	0	27		31		0.290323	0	0.387097
LTQMGIYPAVDPLASSSR	2	0	1	0	0	1	0	1	0	2	1	0	2	1	1	3	1	1	0	1				6	0	4	0	0	2	0	6	0	12	5	0	10	5	6	9	4	5	0	9		18		0.333333	0	0.222222
TTNLALEYSDQLWVPVVK	1	0	1	1	0	0	0	0	1	3	0	1	1	1	0	1	2	3	1	1				3	0	4	5	0	0	0	0	6	18	0	4	5	5	0	3	8	15	11	9		18		0.166667	0	0.222222
EYENIEINTPHAELK	1	0	0	4	0	0	1	2	1	1	0	2	1	0	0	0	1	0	0	1				3	0	0	20	0	0	6	12	6	6	0	8	5	0	0	0	4	0	0	9		15		0.2	0	0
FSYGLSER	0	0	0	1	1	1	0	0	0	1	0	0	0	0	1	2	0	0	0	1				0	0	0	5	9	2	0	0	0	6	0	0	0	0	6	6	0	0	0	9		8		0	0	0
GDMGIEVPFEMVPVYQK	0	0	1	2	1	2	0	1	1	0	2	0	2	1	0	0	0	3	0	1				0	0	4	10	9	4	0	6	6	0	10	0	10	5	0	0	0	15	0	9		17		0	0	0.235294
IENQQGIENLDEIIEAADGIMIAR	3	0	2	4	0	2	0	6	0	1	1	2	0	2	1	0	0	0	0	0				9	0	8	20	0	4	0	36	0	6	5	8	0	10	6	0	0	0	0	0		24		0.375	0	0.333333
IENQQGIENLDEIIEAADGIMIAR	3	0	2	4	0	2	0	6	0	1	1	2	0	2	1	0	0	0	0	0				9	0	8	20	0	4	0	36	0	6	5	8	0	10	6	0	0	0	0	0		24		0.375	0	0.333333
IQYGGSVKPETIEGLMAK	1	0	0	2	0	3	0	2	2	1	1	0	1	1	0	1	1	1	0	1				3	0	0	10	0	6	0	12	12	6	5	0	5	5	0	3	4	5	0	9		18		0.166667	0	0
LTQMGIYPAVDPLASSSR	2	0	1	0	0	1	0	1	0	2	1	0	2	1	1	3	1	1	0	1				6	0	4	0	0	2	0	6	0	12	5	0	10	5	6	9	4	5	0	9		18		0.333333	0	0.222222
PAILEPMMK	1	0	0	1	0	0	0	1	1	1	2	0	2	0	0	0	0	0	0	0				3	0	0	5	0	0	0	6	6	6	10	0	10	0	0	0	0	0	0	0		9		0.333333	0	0
TLGIPVVAMVDTNADPEPIDVVIPANDDAIR	4	0	5	1	0	1	0	4	0	1	1	2	4	0	1	0	2	5	0	0				12	0	20	5	0	2	0	24	0	6	5	8	20	0	6	0	8	25	0	0		31		0.387097	0	0.645161
TTNLALEYSDQLWVPVVK	1	0	1	1	0	0	0	0	1	3	0	1	1	1	0	1	2	3	1	1				3	0	4	5	0	0	0	0	6	18	0	4	5	5	0	3	8	15	11	9		18		0.166667	0	0.222222
VDGAPIGTIAVDSIYTPVSK	2	0	2	0	0	2	0	3	1	0	0	0	2	0	0	2	2	3	0	1				6	0	8	0	0	4	0	18	6	0	0	0	10	0	0	6	8	15	0	9		20		0.3	0	0.4
LDVLSAFR	1	0	1	0	1	0	0	0	0	2	0	0	0	0	1	1	0	1	0	0				3	0	4	0	9	0	0	0	0	12	0	0	0	0	6	3	0	5	0	0		8		0.375	0	0.5
VVAGVGVPQITAIYDAANVAR	5	0	1	0	0	2	0	2	0	0	0	1	1	1	1	0	1	5	0	1				15	0	4	0	0	4	0	12	0	0	0	4	5	5	6	0	4	25	0	9		21		0.714286	0	0.190476
YPIITIEDGMDENDWDGWK	0	0	4	2	0	2	0	3	1	0	1	1	1	0	0	0	1	0	2	1				0	0	16	10	0	4	0	18	6	0	5	4	5	0	0	0	4	0	22	9		19		0	0	0.842105
AEIEELNDQMK	1	0	1	3	0	0	0	1	1	1	1	1	0	1	0	0	0	0	0	0				3	0	4	15	0	0	0	6	6	6	5	4	0	5	0	0	0	0	0	0		11		0.272727	0	0.363636
AIGLVLPELQGK	1	0	0	1	0	2	0	1	1	3	0	0	1	1	0	0	0	1	0	0				3	0	0	5	0	4	0	6	6	18	0	0	5	5	0	0	0	5	0	0		12		0.25	0	0
DIDEEVETLDELK	0	0	3	4	0	0	0	1	1	2	0	0	0	0	0	0	1	1	0	0				0	0	12	20	0	0	0	6	6	12	0	0	0	0	0	0	4	5	0	0		13		0	0	0.923077
GDMGIEVPFEMVPVYQK	0	0	1	2	1	2	0	1	1	0	2	0	2	1	0	0	0	3	0	1				0	0	4	10	9	4	0	6	6	0	10	0	10	5	0	0	0	15	0	9		17		0	0	0.235294
GYGYVPADENKVDGAPIGTIAVDSIYTPVSK	3	0	3	1	0	4	0	3	2	0	0	1	3	0	0	2	2	4	0	3				9	0	12	5	0	8	0	18	12	0	0	4	15	0	0	6	8	20	0	27		31		0.290323	0	0.387097
IDTVVISTQHAASATNEEIHDDVINK	3	0	3	2	0	0	2	4	1	0	0	2	0	1	0	2	3	3	0	0				9	0	12	10	0	0	12	24	6	0	0	8	0	5	0	6	12	15	0	0		26		0.346154	0	0.461538
IILESIEVPEPVIQLMVEPK	0	0	0	4	0	0	0	4	1	2	1	0	3	1	0	1	0	3	0	0				0	0	0	20	0	0	0	24	6	12	5	0	15	5	0	3	0	15	0	0		20		0	0	0
LDVLSAFR	1	0	1	0	1	0	0	0	0	2	0	0	0	0	1	1	0	1	0	0				3	0	4	0	9	0	0	0	0	12	0	0	0	0	6	3	0	5	0	0		8		0.375	0	0.5
LVGAPPGYVGYDEGGQLTEAVR	2	0	1	2	0	5	0	0	0	2	0	0	2	1	1	0	1	3	0	2				6	0	4	10	0	10	0	0	0	12	0	0	10	5	6	0	4	15	0	18		22		0.272727	0	0.181818
SGANVDALR	2	0	1	0	0	1	0	0	0	1	0	1	0	0	1	1	0	1	0	0				6	0	4	0	0	2	0	0	0	6	0	4	0	0	6	3	0	5	0	0		9		0.666667	0	0.444444
SMFLQGSWNYER	0	0	0	1	1	1	0	0	0	1	1	1	0	1	1	2	0	0	1	1				0	0	0	5	9	2	0	0	0	6	5	4	0	5	6	6	0	0	11	9		12		0	0	0
FHGLTDTETR	0	0	1	1	1	1	1	0	0	1	0	0	0	0	1	0	3	0	0	0				0	0	4	5	9	2	6	0	0	6	0	0	0	0	6	0	12	0	0	0		10		0	0	0.4
GLEVGMTVVSGPEADIK	1	0	1	2	0	3	0	1	1	1	1	0	1	0	0	1	1	3	0	0				3	0	4	10	0	6	0	6	6	6	5	0	5	0	0	3	4	15	0	0		17		0.176471	0	0.235294
LVPGYEAPVYVAWAGR	3	0	0	1	0	2	0	0	0	1	0	0	2	0	1	0	0	3	1	2				9	0	0	5	0	4	0	0	0	6	0	0	10	0	6	0	0	15	11	18		16		0.5625	0	0
TIVFNTNHEVLDGTETVISAGSCTTNCLAPMADTLNK	3	2	2	2	1	2	1	2	1	3	1	4	1	0	0	2	7	3	0	0				9	6	8	10	9	4	6	12	6	18	5	16	5	0	0	6	28	15	0	0		37		0.243243	0.162162	0.216216
FSYGLSER	0	0	0	1	1	1	0	0	0	1	0	0	0	0	1	2	0	0	0	1				0	0	0	5	9	2	0	0	0	6	0	0	0	0	6	6	0	0	0	9		8		0	0	0
LADASVSLIETER	2	0	1	2	0	0	0	1	0	2	0	0	0	0	1	2	1	1	0	0				6	0	4	10	0	0	0	6	0	12	0	0	0	0	6	6	4	5	0	0		13		0.461538	0	0.307692
SNTNIYAQVIDDVTGTTLASASSLK	3	0	2	0	0	1	0	2	1	2	0	2	0	1	0	4	4	2	0	1				9	0	8	0	0	2	0	12	6	12	0	8	0	5	0	12	16	10	0	9		25		0.36	0	0.32
TIVFNTNHEVLDGTETVISAGSCTTNCLAPMADTLNK	3	2	2	2	1	2	1	2	1	3	1	4	1	0	0	2	7	3	0	0				9	6	8	10	9	4	6	12	6	18	5	16	5	0	0	6	28	15	0	0		37		0.243243	0.162162	0.216216
VDGAPIGTIAVDSIYTPVSK	2	0	2	0	0	2	0	3	1	0	0	0	2	0	0	2	2	3	0	1				6	0	8	0	0	4	0	18	6	0	0	0	10	0	0	6	8	15	0	9		20		0.3	0	0.4
VVAGVGVPQITAIYDAANVAR	5	0	1	0	0	2	0	2	0	0	0	1	1	1	1	0	1	5	0	1				15	0	4	0	0	4	0	12	0	0	0	4	5	5	6	0	4	25	0	9		21		0.714286	0	0.190476
EYANAFSELNDPIDQLER	2	0	2	3	1	0	0	1	0	2	0	2	1	1	1	1	0	0	0	1				6	0	8	15	9	0	0	6	0	12	0	8	5	5	6	3	0	0	0	9		18		0.333333	0	0.444444
HYELAANIGTPK	2	0	0	1	0	1	1	1	1	1	0	1	1	0	0	0	1	0	0	1				6	0	0	5	0	2	6	6	6	6	0	4	5	0	0	0	4	0	0	9		12		0.5	0	0
MADAIIEGR	2	0	1	1	0	1	0	2	0	0	1	0	0	0	1	0	0	0	0	0				6	0	4	5	0	2	0	12	0	0	5	0	0	0	6	0	0	0	0	0		9		0.666667	0	0.444444
NATDILMQGLEK	1	0	1	1	0	1	0	1	1	2	1	1	0	1	0	0	1	0	0	0				3	0	4	5	0	2	0	6	6	12	5	4	0	5	0	0	4	0	0	0		12		0.25	0	0.333333
QIFLVDPMLATGGSAILAVDSLK	3	0	2	0	1	2	0	2	1	4	1	0	1	1	0	2	1	2	0	0				9	0	8	0	9	4	0	12	6	24	5	0	5	5	0	6	4	10	0	0		23		0.391304	0	0.347826
VLDVKPAEER	1	0	1	2	0	0	0	0	1	1	0	0	1	0	1	0	0	2	0	0				3	0	4	10	0	0	0	0	6	6	0	0	5	0	6	0	0	10	0	0		10		0.3	0	0.4
YASSMLLDPEYGLPATK	2	0	1	1	0	1	0	0	1	3	1	0	2	0	0	2	1	0	0	2				6	0	4	5	0	2	0	0	6	18	5	0	10	0	0	6	4	0	0	18		17		0.352941	0	0.235294
DLTSDQEDAIR	1	0	3	1	0	0	0	1	0	1	0	0	0	1	1	1	1	0	0	0				3	0	12	5	0	0	0	6	0	6	0	0	0	5	6	3	4	0	0	0		11		0.272727	0	1.09091
FSIIALNPVK	1	0	0	0	1	0	0	2	1	1	0	1	1	0	0	1	0	1	0	0				3	0	0	0	9	0	0	12	6	6	0	4	5	0	0	3	0	5	0	0		10		0.3	0	0
IPAGVLLEGPPGTGK	1	0	0	1	0	4	0	1	1	2	0	0	3	0	0	0	1	1	0	0				3	0	0	5	0	8	0	6	6	12	0	0	15	0	0	0	4	5	0	0		15		0.2	0	0
KPSEVQVQQVLR	0	0	0	1	0	0	0	0	1	1	0	0	1	3	1	1	0	3	0	0				0	0	0	5	0	0	0	0	6	6	0	0	5	15	6	3	0	15	0	0		12		0	0	0
QATEYGVPR	1	0	0	1	0	1	0	0	0	0	0	0	1	1	1	0	1	1	0	1				3	0	0	5	0	2	0	0	0	0	0	0	5	5	6	0	4	5	0	9		9		0.333333	0	0
VQIDTPEEYQGSIIQALSER	1	0	1	3	0	1	0	3	0	1	0	0	1	3	1	2	1	1	0	1				3	0	4	15	0	2	0	18	0	6	0	0	5	15	6	6	4	5	0	9		20		0.15	0	0.2
IGVVSVVEGADETLAK	2	0	1	2	0	2	0	1	1	1	0	0	0	0	0	1	1	4	0	0				6	0	4	10	0	4	0	6	6	6	0	0	0	0	0	3	4	20	0	0		16		0.375	0	0.25
LADASVSLIETER	2	0	1	2	0	0	0	1	0	2	0	0	0	0	1	2	1	1	0	0				6	0	4	10	0	0	0	6	0	12	0	0	0	0	6	6	4	5	0	0		13		0.461538	0	0.307692
LGVDFLAAGIGNIHGPYPENWK	2	0	1	1	1	4	1	2	1	2	0	2	2	0	0	0	0	1	1	1				6	0	4	5	9	8	6	12	6	12	0	8	10	0	0	0	0	5	11	9		22		0.272727	0	0.181818
SFNENITLDIAENEITVK	1	0	1	3	1	0	0	3	1	1	0	3	0	0	0	1	2	1	0	0				3	0	4	15	9	0	0	18	6	6	0	12	0	0	0	3	8	5	0	0		18		0.166667	0	0.222222
VLDVKPAEER	1	0	1	2	0	0	0	0	1	1	0	0	1	0	1	0	0	2	0	0				3	0	4	10	0	0	0	0	6	6	0	0	5	0	6	0	0	10	0	0		10		0.3	0	0.4
VQLVGDDFFVTNTK	0	0	2	0	2	1	0	0	1	1	0	1	0	1	0	0	2	3	0	0				0	0	8	0	18	2	0	0	6	6	0	4	0	5	0	0	8	15	0	0		14		0	0	0.571429
YAGLEDSLIPDAENLK	2	0	2	2	0	1	0	1	1	3	0	1	1	0	0	1	0	0	0	1				6	0	8	10	0	2	0	6	6	18	0	4	5	0	0	3	0	0	0	9		16		0.375	0	0.5
YGSIEVPVFMK	0	0	0	1	1	1	0	1	1	0	1	0	1	0	0	1	0	2	0	1				0	0	0	5	9	2	0	6	6	0	5	0	5	0	0	3	0	10	0	9		11		0	0	0
AMDSNALEQER	2	0	1	2	0	0	0	0	0	1	1	1	0	1	1	1	0	0	0	0				6	0	4	10	0	0	0	0	0	6	5	4	0	5	6	3	0	0	0	0		11		0.545455	0	0.363636
FHGLTDTETR	0	0	1	1	1	1	1	0	0	1	0	0	0	0	1	0	3	0	0	0				0	0	4	5	9	2	6	0	0	6	0	0	0	0	6	0	12	0	0	0		10		0	0	0.4
HYELAANIGTPK	2	0	0	1	0	1	1	1	1	1	0	1	1	0	0	0	1	0	0	1				6	0	0	5	0	2	6	6	6	6	0	4	5	0	0	0	4	0	0	9		12		0.5	0	0
LVPGYEAPVYVAWAGR	3	0	0	1	0	2	0	0	0	1	0	0	2	0	1	0	0	3	1	2				9	0	0	5	0	4	0	0	0	6	0	0	10	0	6	0	0	15	11	18		16		0.5625	0	0
NNLPSSDNVESVIGAPALFLAPMAYLR	4	0	1	1	1	1	0	1	0	4	1	3	3	0	1	3	0	2	0	1				12	0	4	5	9	2	0	6	0	24	5	12	15	0	6	9	0	10	0	9		27		0.444444	0	0.148148
AVSVPVGEATLGR	2	0	0	1	0	2	0	0	0	1	0	0	1	0	1	1	1	3	0	0				6	0	0	5	0	4	0	0	0	6	0	0	5	0	6	3	4	15	0	0		13		0.461538	0	0
IMFPMVALVTEFR	1	0	0	1	2	0	0	1	0	1	2	0	1	0	1	0	1	2	0	0				3	0	0	5	18	0	0	6	0	6	10	0	5	0	6	0	4	10	0	0		13		0.230769	0	0
IPAGVLLEGPPGTGK	1	0	0	1	0	4	0	1	1	2	0	0	3	0	0	0	1	1	0	0				3	0	0	5	0	8	0	6	6	12	0	0	15	0	0	0	4	5	0	0		15		0.2	0	0
LVINQPFAATQTEGSYDTLVNVNGGGVSGQAGAIR	4	0	1	1	1	6	0	2	0	2	0	3	1	3	1	2	3	4	0	1				12	0	4	5	9	12	0	12	0	12	0	12	5	15	6	6	12	20	0	9		35		0.342857	0	0.114286
QIFLVDPMLATGGSAILAVDSLK	3	0	2	0	1	2	0	2	1	4	1	0	1	1	0	2	1	2	0	0				9	0	8	0	9	4	0	12	6	24	5	0	5	5	0	6	4	10	0	0		23		0.391304	0	0.347826
YPIITIEDGMDENDWDGWK	0	0	4	2	0	2	0	3	1	0	1	1	1	0	0	0	1	0	2	1				0	0	16	10	0	4	0	18	6	0	5	4	5	0	0	0	4	0	22	9		19		0	0	0.842105
YPIITIEDGMDENDWDGWK	0	0	4	2	0	2	0	3	1	0	1	1	1	0	0	0	1	0	2	1				0	0	16	10	0	4	0	18	6	0	5	4	5	0	0	0	4	0	22	9		19		0	0	0.842105
GALLGPSMMPGGQK	1	0	0	0	0	4	0	0	1	2	2	0	2	1	0	1	0	0	0	0				3	0	0	0	0	8	0	0	6	12	10	0	10	5	0	3	0	0	0	0		14		0.214286	0	0
IQYGGSVKPETIEGLMAK	1	0	0	2	0	3	0	2	2	1	1	0	1	1	0	1	1	1	0	1				3	0	0	10	0	6	0	12	12	6	5	0	5	5	0	3	4	5	0	9		18		0.166667	0	0
LIATYANEDGTMK	2	0	1	1	0	1	0	1	1	1	1	1	0	0	0	0	2	0	0	1				6	0	4	5	0	2	0	6	6	6	5	4	0	0	0	0	8	0	0	9		13		0.461538	0	0.307692
LYDGSYHDVDSSETAFK	1	0	3	1	1	1	1	0	1	1	0	0	0	0	0	3	1	1	0	2				3	0	12	5	9	2	6	0	6	6	0	0	0	0	0	9	4	5	0	18		17		0.176471	0	0.705882
NNLPSSDNVESVIGAPALFLAPMAYLR	4	0	1	1	1	1	0	1	0	4	1	3	3	0	1	3	0	2	0	1				12	0	4	5	9	2	0	6	0	24	5	12	15	0	6	9	0	10	0	9		27		0.444444	0	0.148148
SFNENITLDIAENEITVK	1	0	1	3	1	0	0	3	1	1	0	3	0	0	0	1	2	1	0	0				3	0	4	15	9	0	0	18	6	6	0	12	0	0	0	3	8	5	0	0		18		0.166667	0	0.222222
SMFLQGSWNYER	0	0	0	1	1	1	0	0	0	1	1	1	0	1	1	2	0	0	1	1				0	0	0	5	9	2	0	0	0	6	5	4	0	5	6	6	0	0	11	9		12		0	0	0
SNGEQITHYPASLK	1	0	0	1	0	1	1	1	1	1	0	1	1	1	0	2	1	0	0	1				3	0	0	5	0	2	6	6	6	6	0	4	5	5	0	6	4	0	0	9		14		0.214286	0	0
YDLILGPTTPTPAWDLGAR	2	0	2	0	0	2	0	1	0	3	0	0	3	0	1	0	3	0	1	1				6	0	8	0	0	4	0	6	0	18	0	0	15	0	6	0	12	0	11	9		19		0.315789	0	0.421053
AEIEELNDQMK	1	0	1	3	0	0	0	1	1	1	1	1	0	1	0	0	0	0	0	0				3	0	4	15	0	0	0	6	6	6	5	4	0	5	0	0	0	0	0	0		11		0.272727	0	0.363636
AIVTLTEDSK	1	0	1	1	0	0	0	1	1	1	0	0	0	0	0	1	2	1	0	0				3	0	4	5	0	0	0	6	6	6	0	0	0	0	0	3	8	5	0	0		10		0.3	0	0.4
GIITEDEALELLEK	1	0	1	4	0	1	0	2	1	3	0	0	0	0	0	0	1	0	0	0				3	0	4	20	0	2	0	12	6	18	0	0	0	0	0	0	4	0	0	0		14		0.214286	0	0.285714
LADASVSLIETER	2	0	1	2	0	0	0	1	0	2	0	0	0	0	1	2	1	1	0	0				6	0	4	10	0	0	0	6	0	12	0	0	0	0	6	6	4	5	0	0		13		0.461538	0	0.307692
LGVDFLAAGIGNIHGPYPENWK	2	0	1	1	1	4	1	2	1	2	0	2	2	0	0	0	0	1	1	1				6	0	4	5	9	8	6	12	6	12	0	8	10	0	0	0	0	5	11	9		22		0.272727	0	0.181818
NNLPSSDNVESVIGAPALFLAPMAYLR	4	0	1	1	1	1	0	1	0	4	1	3	3	0	1	3	0	2	0	1				12	0	4	5	9	2	0	6	0	24	5	12	15	0	6	9	0	10	0	9		27		0.444444	0	0.148148
THNSQELHEAYDEK	1	0	1	3	0	0	2	0	1	1	0	1	0	1	0	1	1	0	0	1				3	0	4	15	0	0	12	0	6	6	0	4	0	5	0	3	4	0	0	9		14		0.214286	0	0.285714
VASVNTISVKPK	1	0	0	0	0	0	0	1	2	0	0	1	1	0	0	2	1	3	0	0				3	0	0	0	0	0	0	6	12	0	0	4	5	0	0	6	4	15	0	0		12		0.25	0	0
VGDEVEIVGIKEETK	0	0	1	4	0	2	0	2	2	0	0	0	0	0	0	0	1	3	0	0				0	0	4	20	0	4	0	12	12	0	0	0	0	0	0	0	4	15	0	0		15		0	0	0.266667
AGINTVADIVEMSEADMIK	3	0	2	2	0	1	0	3	1	0	2	1	0	0	0	1	1	2	0	0				9	0	8	10	0	2	0	18	6	0	10	4	0	0	0	3	4	10	0	0		19		0.473684	0	0.421053
GIYPTSANFSTDLHSLGQWIQEGTR	1	0	1	1	1	3	1	2	0	2	0	1	1	2	1	3	3	0	1	1				3	0	4	5	9	6	6	12	0	12	0	4	5	10	6	9	12	0	11	9		25		0.12	0	0.16
INVAPAESTDNVK	2	0	1	1	0	0	0	1	1	0	0	2	1	0	0	1	1	2	0	0				6	0	4	5	0	0	0	6	6	0	0	8	5	0	0	3	4	10	0	0		13		0.461538	0	0.307692
LGVDFLAAGIGNIHGPYPENWK	2	0	1	1	1	4	1	2	1	2	0	2	2	0	0	0	0	1	1	1				6	0	4	5	9	8	6	12	6	12	0	8	10	0	0	0	0	5	11	9		22		0.272727	0	0.181818
QATEYGVPR	1	0	0	1	0	1	0	0	0	0	0	0	1	1	1	0	1	1	0	1				3	0	0	5	0	2	0	0	0	0	0	0	5	5	6	0	4	5	0	9		9		0.333333	0	0
SEFLGIGMGTPGSVNISESTVK	0	0	0	2	1	4	0	2	1	1	1	1	1	0	0	4	2	2	0	0				0	0	0	10	9	8	0	12	6	6	5	4	5	0	0	12	8	10	0	0		22		0	0	0
TLIAGNIATGEGAR	3	0	0	1	0	3	0	2	0	1	0	1	0	0	1	0	2	0	0	0				9	0	0	5	0	6	0	12	0	6	0	4	0	0	6	0	8	0	0	0		14		0.642857	0	0
VGDEVEIVGIKEETK	0	0	1	4	0	2	0	2	2	0	0	0	0	0	0	0	1	3	0	0				0	0	4	20	0	4	0	12	12	0	0	0	0	0	0	0	4	15	0	0		15		0	0	0.266667
VLAAAGVSEDIR	3	0	1	1	0	1	0	1	0	1	0	0	0	0	1	1	0	2	0	0				9	0	4	5	0	2	0	6	0	6	0	0	0	0	6	3	0	10	0	0		12		0.75	0	0.333333
VLVVLPNEGNEFAELSAR	2	0	0	3	1	1	0	0	0	3	0	2	1	0	1	1	0	3	0	0				6	0	0	15	9	2	0	0	0	18	0	8	5	0	6	3	0	15	0	0		18		0.333333	0	0
VLVVLPNEGNEFAELSAR	2	0	0	3	1	1	0	0	0	3	0	2	1	0	1	1	0	3	0	0				6	0	0	15	9	2	0	0	0	18	0	8	5	0	6	3	0	15	0	0		18		0.333333	0	0
YAGLEDSLIPDAENLK	2	0	2	2	0	1	0	1	1	3	0	1	1	0	0	1	0	0	0	1				6	0	8	10	0	2	0	6	6	18	0	4	5	0	0	3	0	0	0	9		16		0.375	0	0.5
YAGLEDSLIPDAENLK	2	0	2	2	0	1	0	1	1	3	0	1	1	0	0	1	0	0	0	1				6	0	8	10	0	2	0	6	6	18	0	4	5	0	0	3	0	0	0	9		16		0.375	0	0.5
GALLGPSMMPGGQK	1	0	0	0	0	4	0	0	1	2	2	0	2	1	0	1	0	0	0	0				3	0	0	0	0	8	0	0	6	12	10	0	10	5	0	3	0	0	0	0		14		0.214286	0	0
GNPTLEVEVYTEDGAFGR	1	0	1	3	1	3	0	0	0	1	0	1	1	0	1	0	2	2	0	1				3	0	4	15	9	6	0	0	0	6	0	4	5	0	6	0	8	10	0	9		18		0.166667	0	0.222222
GYLEVETPVLNNEAGGAAAR	4	0	0	3	0	3	0	0	0	2	0	2	1	0	1	0	1	2	0	1				12	0	0	15	0	6	0	0	0	12	0	8	5	0	6	0	4	10	0	9		20		0.6	0	0
IGVVSVVEGADETLAK	2	0	1	2	0	2	0	1	1	1	0	0	0	0	0	1	1	4	0	0				6	0	4	10	0	4	0	6	6	6	0	0	0	0	0	3	4	20	0	0		16		0.375	0	0.25
ISLSTAGDGMFR	1	0	1	0	1	2	0	1	0	1	1	0	0	0	1	2	1	0	0	0				3	0	4	0	9	4	0	6	0	6	5	0	0	0	6	6	4	0	0	0		12		0.25	0	0.333333
LSASEQVDYLEELVSK	1	0	1	3	0	0	0	0	1	3	0	0	0	1	0	3	0	2	0	1				3	0	4	15	0	0	0	0	6	18	0	0	0	5	0	9	0	10	0	9		16		0.1875	0	0.25
SLEIGVFHNDLQEAQDADDEILYEK	2	0	4	4	1	1	1	2	1	3	0	1	0	2	0	1	0	1	0	1				6	0	16	20	9	2	6	12	6	18	0	4	0	10	0	3	0	5	0	9		25		0.24	0	0.64
SNGEQITHYPASLK	1	0	0	1	0	1	1	1	1	1	0	1	1	1	0	2	1	0	0	1				3	0	0	5	0	2	6	6	6	6	0	4	5	5	0	6	4	0	0	9		14		0.214286	0	0
AAIDFLSNSFVNLQTAEER	3	0	1	2	2	0	0	1	0	2	0	2	0	1	1	2	1	1	0	0				9	0	4	10	18	0	0	6	0	12	0	8	0	5	6	6	4	5	0	0		19		0.473684	0	0.210526
AGINTVADIVEMSEADMIK	3	0	2	2	0	1	0	3	1	0	2	1	0	0	0	1	1	2	0	0				9	0	8	10	0	2	0	18	6	0	10	4	0	0	0	3	4	10	0	0		19		0.473684	0	0.421053
GYLEVETPVLNNEAGGAAAR	4	0	0	3	0	3	0	0	0	2	0	2	1	0	1	0	1	2	0	1				12	0	0	15	0	6	0	0	0	12	0	8	5	0	6	0	4	10	0	9		20		0.6	0	0
IGVVSVVEGADETLAK	2	0	1	2	0	2	0	1	1	1	0	0	0	0	0	1	1	4	0	0				6	0	4	10	0	4	0	6	6	6	0	0	0	0	0	3	4	20	0	0		16		0.375	0	0.25
ITQIIGPVVDVEFGSDAK	1	0	2	1	1	2	0	3	1	0	0	0	1	1	0	1	1	3	0	0				3	0	8	5	9	4	0	18	6	0	0	0	5	5	0	3	4	15	0	0		18		0.166667	0	0.444444
LVINQPFAATQTEGSYDTLVNVNGGGVSGQAGAIR	4	0	1	1	1	6	0	2	0	2	0	3	1	3	1	2	3	4	0	1				12	0	4	5	9	12	0	12	0	12	0	12	5	15	6	6	12	20	0	9		35		0.342857	0	0.114286
LVINQPFAATQTEGSYDTLVNVNGGGVSGQAGAIR	4	0	1	1	1	6	0	2	0	2	0	3	1	3	1	2	3	4	0	1				12	0	4	5	9	12	0	12	0	12	0	12	5	15	6	6	12	20	0	9		35		0.342857	0	0.114286
VLDGAVTVLDAQSGVEPQTETVWR	2	0	2	2	0	2	0	0	0	2	0	0	1	2	1	1	3	5	1	0				6	0	8	10	0	4	0	0	0	12	0	0	5	10	6	3	12	25	11	0		24		0.25	0	0.333333
VQLIGFGTFETR	0	0	0	1	2	2	0	1	0	1	0	0	0	1	1	0	2	1	0	0				0	0	0	5	18	4	0	6	0	6	0	0	0	5	6	0	8	5	0	0		12		0	0	0
AIVTLTEDSK	1	0	1	1	0	0	0	1	1	1	0	0	0	0	0	1	2	1	0	0				3	0	4	5	0	0	0	6	6	6	0	0	0	0	0	3	8	5	0	0		10		0.3	0	0.4
AYLLVQPDLSFETK	1	0	1	1	1	0	0	0	1	3	0	0	1	1	0	1	1	1	0	1				3	0	4	5	9	0	0	0	6	18	0	0	5	5	0	3	4	5	0	9		14		0.214286	0	0.285714
DIDEEVETLDELK	0	0	3	4	0	0	0	1	1	2	0	0	0	0	0	0	1	1	0	0				0	0	12	20	0	0	0	6	6	12	0	0	0	0	0	0	4	5	0	0		13		0	0	0.923077
GGGDETFVQGR	0	0	1	1	1	4	0	0	0	0	0	0	0	1	1	0	1	1	0	0				0	0	4	5	9	8	0	0	0	0	0	0	0	5	6	0	4	5	0	0		11		0	0	0.363636
GLEVGMTVVSGPEADIK	1	0	1	2	0	3	0	1	1	1	1	0	1	0	0	1	1	3	0	0				3	0	4	10	0	6	0	6	6	6	5	0	5	0	0	3	4	15	0	0		17		0.176471	0	0.235294
ISLSTAGDGMFR	1	0	1	0	1	2	0	1	0	1	1	0	0	0	1	2	1	0	0	0				3	0	4	0	9	4	0	6	0	6	5	0	0	0	6	6	4	0	0	0		12		0.25	0	0.333333
LNLDSPFEAGR	1	0	1	1	1	1	0	0	0	2	0	1	1	0	1	1	0	0	0	0				3	0	4	5	9	2	0	0	0	12	0	4	5	0	6	3	0	0	0	0		11		0.272727	0	0.363636
TLPYFDLPK	0	0	1	0	1	0	0	0	1	2	0	0	2	0	0	0	1	0	0	1				0	0	4	0	9	0	0	0	6	12	0	0	10	0	0	0	4	0	0	9		9		0	0	0.444444
TVVWNGPVGVFENPDFQAGTVGLMEAIVK	2	0	1	2	2	4	0	1	1	1	1	2	2	1	0	0	2	6	1	0				6	0	4	10	18	8	0	6	6	6	5	8	10	5	0	0	8	30	11	0		29		0.206897	0	0.137931
VLDVKPAEER	1	0	1	2	0	0	0	0	1	1	0	0	1	0	1	0	0	2	0	0				3	0	4	10	0	0	0	0	6	6	0	0	5	0	6	0	0	10	0	0		10		0.3	0	0.4
VNADANNWETFVVPDSVGGR	2	0	2	1	1	2	0	0	0	0	0	3	1	0	1	1	1	4	1	0				6	0	8	5	9	4	0	0	0	0	0	12	5	0	6	3	4	20	11	0		20		0.3	0	0.4
GNPTLEVEVYTEDGAFGR	1	0	1	3	1	3	0	0	0	1	0	1	1	0	1	0	2	2	0	1				3	0	4	15	9	6	0	0	0	6	0	4	5	0	6	0	8	10	0	9		18		0.166667	0	0.222222
HLGEEAVVASGVK	2	0	0	2	0	2	1	0	1	1	0	0	0	0	0	1	0	3	0	0				6	0	0	10	0	4	6	0	6	6	0	0	0	0	0	3	0	15	0	0		13		0.461538	0	0
ITQIIGPVVDVEFGSDAK	1	0	2	1	1	2	0	3	1	0	0	0	1	1	0	1	1	3	0	0				3	0	8	5	9	4	0	18	6	0	0	0	5	5	0	3	4	15	0	0		18		0.166667	0	0.444444
ITQIIGPVVDVEFGSDAK	1	0	2	1	1	2	0	3	1	0	0	0	1	1	0	1	1	3	0	0				3	0	8	5	9	4	0	18	6	0	0	0	5	5	0	3	4	15	0	0		18		0.166667	0	0.444444
LSASEQVDYLEELVSK	1	0	1	3	0	0	0	0	1	3	0	0	0	1	0	3	0	2	0	1				3	0	4	15	0	0	0	0	6	18	0	0	0	5	0	9	0	10	0	9		16		0.1875	0	0.25
LYENFAENTK	1	0	0	2	1	0	0	0	1	1	0	2	0	0	0	0	1	0	0	1				3	0	0	10	9	0	0	0	6	6	0	8	0	0	0	0	4	0	0	9		10		0.3	0	0
NTTTGDSLTDEK	0	0	2	1	0	1	0	0	1	1	0	1	0	0	0	1	4	0	0	0				0	0	8	5	0	2	0	0	6	6	0	4	0	0	0	3	16	0	0	0		12		0	0	0.666667
AGINTVADIVEMSEADMIK	3	0	2	2	0	1	0	3	1	0	2	1	0	0	0	1	1	2	0	0				9	0	8	10	0	2	0	18	6	0	10	4	0	0	0	3	4	10	0	0		19		0.473684	0	0.421053
FVIGGPQGDSGLTGR	0	0	1	0	1	5	0	1	0	1	0	0	1	1	1	1	1	1	0	0				0	0	4	0	9	10	0	6	0	6	0	0	5	5	6	3	4	5	0	0		15		0	0	0.266667
GYLEVETPVLNNEAGGAAAR	4	0	0	3	0	3	0	0	0	2	0	2	1	0	1	0	1	2	0	1				12	0	0	15	0	6	0	0	0	12	0	8	5	0	6	0	4	10	0	9		20		0.6	0	0
LSASEQVDYLEELVSK	1	0	1	3	0	0	0	0	1	3	0	0	0	1	0	3	0	2	0	1				3	0	4	15	0	0	0	0	6	18	0	0	0	5	0	9	0	10	0	9		16		0.1875	0	0.25
VAGVICDVYTPEGEPFAGDPR	2	1	2	2	1	3	0	1	0	0	0	0	3	0	1	0	1	3	0	1				6	3	8	10	9	6	0	6	0	0	0	0	15	0	6	0	4	15	0	9		21		0.285714	0.142857	0.380952
VASVNTISVKPK	1	0	0	0	0	0	0	1	2	0	0	1	1	0	0	2	1	3	0	0				3	0	0	0	0	0	0	6	12	0	0	4	5	0	0	6	4	15	0	0		12		0.25	0	0
YGDEATITANPIDELLK	2	0	2	2	0	1	0	2	1	2	0	1	1	0	0	0	2	0	0	1				6	0	8	10	0	2	0	12	6	12	0	4	5	0	0	0	8	0	0	9		17		0.352941	0	0.470588
FAGIGDIVVATVK	2	0	1	0	1	2	0	2	1	0	0	0	0	0	0	0	1	3	0	0				6	0	4	0	9	4	0	12	6	0	0	0	0	0	0	0	4	15	0	0		13		0.461538	0	0.307692
FTSEITLEYK	0	0	0	2	1	0	0	1	1	1	0	0	0	0	0	1	2	0	0	1				0	0	0	10	9	0	0	6	6	6	0	0	0	0	0	3	8	0	0	9		10		0	0	0
GASGQGLPMTR	1	0	0	0	0	3	0	0	0	1	1	0	1	1	1	1	1	0	0	0				3	0	0	0	0	6	0	0	0	6	5	0	5	5	6	3	4	0	0	0		11		0.272727	0	0
GIITEDEALELLEK	1	0	1	4	0	1	0	2	1	3	0	0	0	0	0	0	1	0	0	0				3	0	4	20	0	2	0	12	6	18	0	0	0	0	0	0	4	0	0	0		14		0.214286	0	0.285714
GNPTLEVEVYTEDGAFGR	1	0	1	3	1	3	0	0	0	1	0	1	1	0	1	0	2	2	0	1				3	0	4	15	9	6	0	0	0	6	0	4	5	0	6	0	8	10	0	9		18		0.166667	0	0.222222
TIADYNTQLEGAK	2	0	1	1	0	1	0	1	1	1	0	1	0	1	0	0	2	0	0	1				6	0	4	5	0	2	0	6	6	6	0	4	0	5	0	0	8	0	0	9		13		0.461538	0	0.307692
TSDTPIIMVSAK	1	0	1	0	0	0	0	2	1	0	1	0	1	0	0	2	2	1	0	0				3	0	4	0	0	0	0	12	6	0	5	0	5	0	0	6	8	5	0	0		12		0.25	0	0.333333
VGVMFGSPETTPGGR	0	0	0	1	1	4	0	0	0	0	1	0	2	0	1	1	2	2	0	0				0	0	0	5	9	8	0	0	0	0	5	0	10	0	6	3	8	10	0	0		15		0	0	0
VLDGAVTVLDAQSGVEPQTETVWR	2	0	2	2	0	2	0	0	0	2	0	0	1	2	1	1	3	5	1	0				6	0	8	10	0	4	0	0	0	12	0	0	5	10	6	3	12	25	11	0		24		0.25	0	0.333333
DLKEEPFDYITSVGMFEHVGK	0	0	2	3	2	2	1	1	2	1	1	0	1	0	0	1	1	2	0	1				0	0	8	15	18	4	6	6	12	6	5	0	5	0	0	3	4	10	0	9		21		0	0	0.380952
FVVATPTSIVVEGISK	1	0	0	1	1	1	0	2	1	0	0	0	1	0	0	2	2	4	0	0				3	0	0	5	9	2	0	12	6	0	0	0	5	0	0	6	8	20	0	0		16		0.1875	0	0
GIYPTSANFSTDLHSLGQWIQEGTR	1	0	1	1	1	3	1	2	0	2	0	1	1	2	1	3	3	0	1	1				3	0	4	5	9	6	6	12	0	12	0	4	5	10	6	9	12	0	11	9		25		0.12	0	0.16
TLGIHIATPVFDGASDEDIWDTVK	2	0	4	1	1	2	1	3	1	1	0	0	1	0	0	1	3	2	1	0				6	0	16	5	9	4	6	18	6	6	0	0	5	0	0	3	12	10	11	0		24		0.25	0	0.666667
TPYNPSSPYSSTK	0	0	0	0	0	0	0	0	1	0	0	1	3	0	0	4	2	0	0	2				0	0	0	0	0	0	0	0	6	0	0	4	15	0	0	12	8	0	0	18		13		0	0	0
VQLIGFGTFETR	0	0	0	1	2	2	0	1	0	1	0	0	0	1	1	0	2	1	0	0				0	0	0	5	18	4	0	6	0	6	0	0	0	5	6	0	8	5	0	0		12		0	0	0
AIVTLTEDSK	1	0	1	1	0	0	0	1	1	1	0	0	0	0	0	1	2	1	0	0				3	0	4	5	0	0	0	6	6	6	0	0	0	0	0	3	8	5	0	0		10		0.3	0	0.4
GASAITIVEEGVAR	3	0	0	2	0	2	0	2	0	0	0	0	0	0	1	1	1	2	0	0				9	0	0	10	0	4	0	12	0	0	0	0	0	0	6	3	4	10	0	0		14		0.642857	0	0
GLMINWGVIPTMTEKPSSTDDMFEVAEK	1	0	2	3	1	2	0	2	2	1	3	1	2	0	0	2	3	2	1	0				3	0	8	15	9	4	0	12	12	6	15	4	10	0	0	6	12	10	11	0		28		0.107143	0	0.285714
IAVLTSGGDAPGMNAAIR	4	0	1	0	0	3	0	2	0	1	1	1	1	0	1	1	1	1	0	0				12	0	4	0	0	6	0	12	0	6	5	4	5	0	6	3	4	5	0	0		18		0.666667	0	0.222222
LNLDSPFEAGR	1	0	1	1	1	1	0	0	0	2	0	1	1	0	1	1	0	0	0	0				3	0	4	5	9	2	0	0	0	12	0	4	5	0	6	3	0	0	0	0		11		0.272727	0	0.363636
QIFLVDPMLATGGSAILAVDSLK	3	0	2	0	1	2	0	2	1	4	1	0	1	1	0	2	1	2	0	0				9	0	8	0	9	4	0	12	6	24	5	0	5	5	0	6	4	10	0	0		23		0.391304	0	0.347826
SNGEQITHYPASLK	1	0	0	1	0	1	1	1	1	1	0	1	1	1	0	2	1	0	0	1				3	0	0	5	0	2	6	6	6	6	0	4	5	5	0	6	4	0	0	9		14		0.214286	0	0
TVVWNGPVGVFENPDFQAGTVGLMEAIVK	2	0	1	2	2	4	0	1	1	1	1	2	2	1	0	0	2	6	1	0				6	0	4	10	18	8	0	6	6	6	5	8	10	5	0	0	8	30	11	0		29		0.206897	0	0.137931
VLAAAGVSEDIR	3	0	1	1	0	1	0	1	0	1	0	0	0	0	1	1	0	2	0	0				9	0	4	5	0	2	0	6	0	6	0	0	0	0	6	3	0	10	0	0		12		0.75	0	0.333333
VNADANNWETFVVPDSVGGR	2	0	2	1	1	2	0	0	0	0	0	3	1	0	1	1	1	4	1	0				6	0	8	5	9	4	0	0	0	0	0	12	5	0	6	3	4	20	11	0		20		0.3	0	0.4
VQLIGFGTFETR	0	0	0	1	2	2	0	1	0	1	0	0	0	1	1	0	2	1	0	0				0	0	0	5	18	4	0	6	0	6	0	0	0	5	6	0	8	5	0	0		12		0	0	0
AELVDVYAQK	2	0	1	1	0	0	0	0	1	1	0	0	0	1	0	0	0	2	0	1				6	0	4	5	0	0	0	0	6	6	0	0	0	5	0	0	0	10	0	9		10		0.6	0	0.4
GIYPTSANFSTDLHSLGQWIQEGTR	1	0	1	1	1	3	1	2	0	2	0	1	1	2	1	3	3	0	1	1				3	0	4	5	9	6	6	12	0	12	0	4	5	10	6	9	12	0	11	9		25		0.12	0	0.16
SNTNIYAQVIDDVTGTTLASASSLK	3	0	2	0	0	1	0	2	1	2	0	2	0	1	0	4	4	2	0	1				9	0	8	0	0	2	0	12	6	12	0	8	0	5	0	12	16	10	0	9		25		0.36	0	0.32
VVLDTANGAAYTSAR	4	0	1	0	0	1	0	0	0	1	0	1	0	0	1	1	2	2	0	1				12	0	4	0	0	2	0	0	0	6	0	4	0	0	6	3	8	10	0	9		15		0.8	0	0.266667
YGDEATITANPIDELLK	2	0	2	2	0	1	0	2	1	2	0	1	1	0	0	0	2	0	0	1				6	0	8	10	0	2	0	12	6	12	0	4	5	0	0	0	8	0	0	9		17		0.352941	0	0.470588
AADNYEPSVIAK	3	0	1	1	0	0	0	1	1	0	0	1	1	0	0	1	0	1	0	1				9	0	4	5	0	0	0	6	6	0	0	4	5	0	0	3	0	5	0	9		12		0.75	0	0.333333
FDGTEDGVETILK	0	0	2	2	1	2	0	1	1	1	0	0	0	0	0	0	2	1	0	0				0	0	8	10	9	4	0	6	6	6	0	0	0	0	0	0	8	5	0	0		13		0	0	0.615385
IQYGGSVKPETIEGLMAK	1	0	0	2	0	3	0	2	2	1	1	0	1	1	0	1	1	1	0	1				3	0	0	10	0	6	0	12	12	6	5	0	5	5	0	3	4	5	0	9		18		0.166667	0	0
KVVITAPGGSDVK	1	0	1	0	0	2	0	1	2	0	0	0	1	0	0	1	1	3	0	0				3	0	4	0	0	4	0	6	12	0	0	0	5	0	0	3	4	15	0	0		13		0.230769	0	0.307692
MEQGDEEALR	1	0	1	3	0	1	0	0	0	1	1	0	0	1	1	0	0	0	0	0				3	0	4	15	0	2	0	0	0	6	5	0	0	5	6	0	0	0	0	0		10		0.3	0	0.4
NIAALIEEGANVFR	3	0	0	2	1	1	0	2	0	1	0	2	0	0	1	0	0	1	0	0				9	0	0	10	9	2	0	12	0	6	0	8	0	0	6	0	0	5	0	0		14		0.642857	0	0
TPYNPSSPYSSTK	0	0	0	0	0	0	0	0	1	0	0	1	3	0	0	4	2	0	0	2				0	0	0	0	0	0	0	0	6	0	0	4	15	0	0	12	8	0	0	18		13		0	0	0
VASVNTISVKPK	1	0	0	0	0	0	0	1	2	0	0	1	1	0	0	2	1	3	0	0				3	0	0	0	0	0	0	6	12	0	0	4	5	0	0	6	4	15	0	0		12		0.25	0	0
VNADANNWETFVVPDSVGGR	2	0	2	1	1	2	0	0	0	0	0	3	1	0	1	1	1	4	1	0				6	0	8	5	9	4	0	0	0	0	0	12	5	0	6	3	4	20	11	0		20		0.3	0	0.4
AHASNVGISANVDK	3	0	1	0	0	1	1	1	1	0	0	2	0	0	0	2	0	2	0	0				9	0	4	0	0	2	6	6	6	0	0	8	0	0	0	6	0	10	0	0		14		0.642857	0	0.285714
AQVQYAGTGR	2	0	0	0	0	2	0	0	0	0	0	0	0	2	1	0	1	1	0	1				6	0	0	0	0	4	0	0	0	0	0	0	0	10	6	0	4	5	0	9		10		0.6	0	0
FVVATPTSIVVEGISK	1	0	0	1	1	1	0	2	1	0	0	0	1	0	0	2	2	4	0	0				3	0	0	5	9	2	0	12	6	0	0	0	5	0	0	6	8	20	0	0		16		0.1875	0	0
VEANVGAPQVAYR	3	0	0	1	0	1	0	0	0	0	0	1	1	1	1	0	0	3	0	1				9	0	0	5	0	2	0	0	0	0	0	4	5	5	6	0	0	15	0	9		13		0.692308	0	0
VGLFGGAGVGK	1	0	0	0	1	5	0	0	1	1	0	0	0	0	0	0	0	2	0	0				3	0	0	0	9	10	0	0	6	6	0	0	0	0	0	0	0	10	0	0		11		0.272727	0	0
EDPEVDEEGR	0	0	2	4	0	1	0	0	0	0	0	0	1	0	1	0	0	1	0	0				0	0	8	20	0	2	0	0	0	0	0	0	5	0	6	0	0	5	0	0		10		0	0	0.8
EVTVDEINAAMK	2	0	1	2	0	0	0	1	1	0	1	1	0	0	0	0	1	2	0	0				6	0	4	10	0	0	0	6	6	0	5	4	0	0	0	0	4	10	0	0		12		0.5	0	0.333333
GAGSDYIGWLDLPEDYDKEEFAR	2	0	4	3	1	3	0	1	1	2	0	0	1	0	1	1	0	0	1	2				6	0	16	15	9	6	0	6	6	12	0	0	5	0	6	3	0	0	11	18		23		0.26087	0	0.695652
TLASSAYYLSDK	2	0	1	0	0	0	0	0	1	2	0	0	0	0	0	3	1	0	0	2				6	0	4	0	0	0	0	0	6	12	0	0	0	0	0	9	4	0	0	18		12		0.5	0	0.333333
AAADELGVPLYNYLGGFNAK	4	0	1	1	1	3	0	0	1	3	0	2	1	0	0	0	0	1	0	2				12	0	4	5	9	6	0	0	6	18	0	8	5	0	0	0	0	5	0	18		20		0.6	0	0.2
ALLQVDPDFR	1	0	2	0	1	0	0	0	0	2	0	0	1	1	1	0	0	1	0	0				3	0	8	0	9	0	0	0	0	12	0	0	5	5	6	0	0	5	0	0		10		0.3	0	0.8
FAGIGDIVVATVK	2	0	1	0	1	2	0	2	1	0	0	0	0	0	0	0	1	3	0	0				6	0	4	0	9	4	0	12	6	0	0	0	0	0	0	0	4	15	0	0		13		0.461538	0	0.307692
GTLSFSIDQETIK	0	0	1	1	1	1	0	2	1	1	0	0	0	1	0	2	2	0	0	0				0	0	4	5	9	2	0	12	6	6	0	0	0	5	0	6	8	0	0	0		13		0	0	0.307692
LIEAIADFDEDIMEK	2	0	3	3	1	0	0	3	1	1	1	0	0	0	0	0	0	0	0	0				6	0	12	15	9	0	0	18	6	6	5	0	0	0	0	0	0	0	0	0		15		0.4	0	0.8
TIADYNTQLEGAK	2	0	1	1	0	1	0	1	1	1	0	1	0	1	0	0	2	0	0	1				6	0	4	5	0	2	0	6	6	6	0	4	0	5	0	0	8	0	0	9		13		0.461538	0	0.307692
EVSDEEVETR	0	0	1	4	0	0	0	0	0	0	0	0	0	0	1	1	1	2	0	0				0	0	4	20	0	0	0	0	0	0	0	0	0	0	6	3	4	10	0	0		10		0	0	0.4
FDGTEDGVETILK	0	0	2	2	1	2	0	1	1	1	0	0	0	0	0	0	2	1	0	0				0	0	8	10	9	4	0	6	6	6	0	0	0	0	0	0	8	5	0	0		13		0	0	0.615385
FVVATPTSIVVEGISK	1	0	0	1	1	1	0	2	1	0	0	0	1	0	0	2	2	4	0	0				3	0	0	5	9	2	0	12	6	0	0	0	5	0	0	6	8	20	0	0		16		0.1875	0	0
LFGFFGLDR	0	0	1	0	3	2	0	0	0	2	0	0	0	0	1	0	0	0	0	0				0	0	4	0	27	4	0	0	0	12	0	0	0	0	6	0	0	0	0	0		9		0	0	0.444444
MEQGDEEALR	1	0	1	3	0	1	0	0	0	1	1	0	0	1	1	0	0	0	0	0				3	0	4	15	0	2	0	0	0	6	5	0	0	5	6	0	0	0	0	0		10		0.3	0	0.4
NIAALIEEGANVFR	3	0	0	2	1	1	0	2	0	1	0	2	0	0	1	0	0	1	0	0				9	0	0	10	9	2	0	12	0	6	0	8	0	0	6	0	0	5	0	0		14		0.642857	0	0
TIADYNTQLEGAK	2	0	1	1	0	1	0	1	1	1	0	1	0	1	0	0	2	0	0	1				6	0	4	5	0	2	0	6	6	6	0	4	0	5	0	0	8	0	0	9		13		0.461538	0	0.307692
TPYNPSSPYSSTK	0	0	0	0	0	0	0	0	1	0	0	1	3	0	0	4	2	0	0	2				0	0	0	0	0	0	0	0	6	0	0	4	15	0	0	12	8	0	0	18		13		0	0	0
TTFMANAQNVDR	2	0	1	0	1	0	0	0	0	0	1	2	0	1	1	0	2	1	0	0				6	0	4	0	9	0	0	0	0	0	5	8	0	5	6	0	8	5	0	0		12		0.5	0	0.333333
TVVWNGPVGVFENPDFQAGTVGLMEAIVK	2	0	1	2	2	4	0	1	1	1	1	2	2	1	0	0	2	6	1	0				6	0	4	10	18	8	0	6	6	6	5	8	10	5	0	0	8	30	11	0		29		0.206897	0	0.137931
VLAAAGVSEDIR	3	0	1	1	0	1	0	1	0	1	0	0	0	0	1	1	0	2	0	0				9	0	4	5	0	2	0	6	0	6	0	0	0	0	6	3	0	10	0	0		12		0.75	0	0.333333
ALLQVDPDFR	1	0	2	0	1	0	0	0	0	2	0	0	1	1	1	0	0	1	0	0				3	0	8	0	9	0	0	0	0	12	0	0	5	5	6	0	0	5	0	0		10		0.3	0	0.8
ALVETDGNMEAAAELLR	4	0	1	3	0	1	0	0	0	3	1	1	0	0	1	0	1	1	0	0				12	0	4	15	0	2	0	0	0	18	5	4	0	0	6	0	4	5	0	0		17		0.705882	0	0.235294
AQVQYAGTGR	2	0	0	0	0	2	0	0	0	0	0	0	0	2	1	0	1	1	0	1				6	0	0	0	0	4	0	0	0	0	0	0	0	10	6	0	4	5	0	9		10		0.6	0	0
FAGIGDIVVATVK	2	0	1	0	1	2	0	2	1	0	0	0	0	0	0	0	1	3	0	0				6	0	4	0	9	4	0	12	6	0	0	0	0	0	0	0	4	15	0	0		13		0.461538	0	0.307692
GASAITIVEEGVAR	3	0	0	2	0	2	0	2	0	0	0	0	0	0	1	1	1	2	0	0				9	0	0	10	0	4	0	12	0	0	0	0	0	0	6	3	4	10	0	0		14		0.642857	0	0
VEANVGAPQVAYR	3	0	0	1	0	1	0	0	0	0	0	1	1	1	1	0	0	3	0	1				9	0	0	5	0	2	0	0	0	0	0	4	5	5	6	0	0	15	0	9		13		0.692308	0	0
VEANVGAPQVAYR	3	0	0	1	0	1	0	0	0	0	0	1	1	1	1	0	0	3	0	1				9	0	0	5	0	2	0	0	0	0	0	4	5	5	6	0	0	15	0	9		13		0.692308	0	0
VLPGLAALTEK	2	0	0	1	0	1	0	0	1	3	0	0	1	0	0	0	1	1	0	0				6	0	0	5	0	2	0	0	6	18	0	0	5	0	0	0	4	5	0	0		11		0.545455	0	0
VTTANSASVLDIVSADK	3	0	2	0	0	0	0	1	1	1	0	1	0	0	0	3	2	3	0	0				9	0	8	0	0	0	0	6	6	6	0	4	0	0	0	9	8	15	0	0		17		0.529412	0	0.470588
AAADELGVPLYNYLGGFNAK	4	0	1	1	1	3	0	0	1	3	0	2	1	0	0	0	0	1	0	2				12	0	4	5	9	6	0	0	6	18	0	8	5	0	0	0	0	5	0	18		20		0.6	0	0.2
AQEDIEQER	1	0	1	3	0	0	0	1	0	0	0	0	0	2	1	0	0	0	0	0				3	0	4	15	0	0	0	6	0	0	0	0	0	10	6	0	0	0	0	0		9		0.333333	0	0.444444
ATINVDFYPMLAGSAFK	3	0	1	0	2	1	0	1	1	1	1	1	1	0	0	1	1	1	0	1				9	0	4	0	18	2	0	6	6	6	5	4	5	0	0	3	4	5	0	9		17		0.529412	0	0.235294
EYANAFSELNDPIDQLER	2	0	2	3	1	0	0	1	0	2	0	2	1	1	1	1	0	0	0	1				6	0	8	15	9	0	0	6	0	12	0	8	5	5	6	3	0	0	0	9		18		0.333333	0	0.444444
GASGQGLPMTR	1	0	0	0	0	3	0	0	0	1	1	0	1	1	1	1	1	0	0	0				3	0	0	0	0	6	0	0	0	6	5	0	5	5	6	3	4	0	0	0		11		0.272727	0	0
GLMINWGVIPTMTEKPSSTDDMFEVAEK	1	0	2	3	1	2	0	2	2	1	3	1	2	0	0	2	3	2	1	0				3	0	8	15	9	4	0	12	12	6	15	4	10	0	0	6	12	10	11	0		28		0.107143	0	0.285714
LTPFVAENELDEIQWQIDGAAK	3	0	2	3	1	1	0	2	1	2	0	1	1	2	0	0	1	1	1	0				9	0	8	15	9	2	0	12	6	12	0	4	5	10	0	0	4	5	11	0		22		0.409091	0	0.363636
NDQFVALVK	1	0	1	0	1	0	0	0	1	1	0	1	0	1	0	0	0	2	0	0				3	0	4	0	9	0	0	0	6	6	0	4	0	5	0	0	0	10	0	0		9		0.333333	0	0.444444
NIAALIEEGANVFR	3	0	0	2	1	1	0	2	0	1	0	2	0	0	1	0	0	1	0	0				9	0	0	10	9	2	0	12	0	6	0	8	0	0	6	0	0	5	0	0		14		0.642857	0	0
VIPLEEFIENISADVANFSR	2	0	1	3	2	0	0	3	0	1	0	2	1	0	1	2	0	2	0	0				6	0	4	15	18	0	0	18	0	6	0	8	5	0	6	6	0	10	0	0		20		0.3	0	0.2
VLPTPMMNIINGGSHSDAPIAFQEFMIVPVGAPTFK	3	0	1	1	3	3	1	4	1	1	3	2	5	1	0	2	2	3	0	0				9	0	4	5	27	6	6	24	6	6	15	8	25	5	0	6	8	15	0	0		36		0.25	0	0.111111
AAADELGVPLYNYLGGFNAK	4	0	1	1	1	3	0	0	1	3	0	2	1	0	0	0	0	1	0	2				12	0	4	5	9	6	0	0	6	18	0	8	5	0	0	0	0	5	0	18		20		0.6	0	0.2
ALLQVDPDFR	1	0	2	0	1	0	0	0	0	2	0	0	1	1	1	0	0	1	0	0				3	0	8	0	9	0	0	0	0	12	0	0	5	5	6	0	0	5	0	0		10		0.3	0	0.8
GAGSDYIGWLDLPEDYDKEEFAR	2	0	4	3	1	3	0	1	1	2	0	0	1	0	1	1	0	0	1	2				6	0	16	15	9	6	0	6	6	12	0	0	5	0	6	3	0	0	11	18		23		0.26087	0	0.695652
GASGQGLPMTR	1	0	0	0	0	3	0	0	0	1	1	0	1	1	1	1	1	0	0	0				3	0	0	0	0	6	0	0	0	6	5	0	5	5	6	3	4	0	0	0		11		0.272727	0	0
ISTFSVGPGR	0	0	0	0	1	2	0	1	0	0	0	0	1	0	1	2	1	1	0	0				0	0	0	0	9	4	0	6	0	0	0	0	5	0	6	6	4	5	0	0		10		0	0	0
LIEAIADFDEDIMEK	2	0	3	3	1	0	0	3	1	1	1	0	0	0	0	0	0	0	0	0				6	0	12	15	9	0	0	18	6	6	5	0	0	0	0	0	0	0	0	0		15		0.4	0	0.8
GLMINWGVIPTMTEKPSSTDDMFEVAEK	1	0	2	3	1	2	0	2	2	1	3	1	2	0	0	2	3	2	1	0				3	0	8	15	9	4	0	12	12	6	15	4	10	0	0	6	12	10	11	0		28		0.107143	0	0.285714
IMSYAQGFAQLR	2	0	0	0	1	1	0	1	0	1	1	0	0	2	1	1	0	0	0	1				6	0	0	0	9	2	0	6	0	6	5	0	0	10	6	3	0	0	0	9		12		0.5	0	0
LIEAIADFDEDIMEK	2	0	3	3	1	0	0	3	1	1	1	0	0	0	0	0	0	0	0	0				6	0	12	15	9	0	0	18	6	6	5	0	0	0	0	0	0	0	0	0		15		0.4	0	0.8
NDQFVALVK	1	0	1	0	1	0	0	0	1	1	0	1	0	1	0	0	0	2	0	0				3	0	4	0	9	0	0	0	6	6	0	4	0	5	0	0	0	10	0	0		9		0.333333	0	0.444444
TTDTYHEEAVAK	2	0	1	2	0	0	1	0	1	0	0	0	0	0	0	0	3	1	0	1				6	0	4	10	0	0	6	0	6	0	0	0	0	0	0	0	12	5	0	9		12		0.5	0	0.333333
AHASNVGISANVDK	3	0	1	0	0	1	1	1	1	0	0	2	0	0	0	2	0	2	0	0				9	0	4	0	0	2	6	6	6	0	0	8	0	0	0	6	0	10	0	0		14		0.642857	0	0.285714
GASAITIVEEGVAR	3	0	0	2	0	2	0	2	0	0	0	0	0	0	1	1	1	2	0	0				9	0	0	10	0	4	0	12	0	0	0	0	0	0	6	3	4	10	0	0		14		0.642857	0	0
ANFVSFDADKLEGTLVR	2	0	2	1	2	1	0	0	1	2	0	1	0	0	1	1	1	2	0	0				6	0	8	5	18	2	0	0	6	12	0	4	0	0	6	3	4	10	0	0		17		0.352941	0	0.470588
GAELETAINELK	2	0	0	3	0	1	0	1	1	2	0	1	0	0	0	0	1	0	0	0				6	0	0	15	0	2	0	6	6	12	0	4	0	0	0	0	4	0	0	0		12		0.5	0	0
KPIIAGNWK	1	0	0	0	0	1	0	2	2	0	0	1	1	0	0	0	0	0	1	0				3	0	0	0	0	2	0	12	12	0	0	4	5	0	0	0	0	0	11	0		9		0.333333	0	0
MEQGDEEALR	1	0	1	3	0	1	0	0	0	1	1	0	0	1	1	0	0	0	0	0				3	0	4	15	0	2	0	0	0	6	5	0	0	5	6	0	0	0	0	0		10		0.3	0	0.4
TTFMANAQNVDR	2	0	1	0	1	0	0	0	0	0	1	2	0	1	1	0	2	1	0	0				6	0	4	0	9	0	0	0	0	0	5	8	0	5	6	0	8	5	0	0		12		0.5	0	0.333333
GETDPTPEER	0	0	1	3	0	1	0	0	0	0	0	0	2	0	1	0	2	0	0	0				0	0	4	15	0	2	0	0	0	0	0	0	10	0	6	0	8	0	0	0		10		0	0	0.4
LFGFFGLDR	0	0	1	0	3	2	0	0	0	2	0	0	0	0	1	0	0	0	0	0				0	0	4	0	27	4	0	0	0	12	0	0	0	0	6	0	0	0	0	0		9		0	0	0.444444
LHLIPSGIFFPEK	0	0	0	1	2	1	1	2	1	2	0	0	2	0	0	1	0	0	0	0				0	0	0	5	18	2	6	12	6	12	0	0	10	0	0	3	0	0	0	0		13		0	0	0
LPSPALIDEEVIIVAEDLTPSDTAQLDK	3	0	4	3	0	0	0	3	1	4	0	0	3	1	0	2	2	2	0	0				9	0	16	15	0	0	0	18	6	24	0	0	15	5	0	6	8	10	0	0		28		0.321429	0	0.571429
MAILEAILAGK	3	0	0	1	0	1	0	2	1	2	1	0	0	0	0	0	0	0	0	0				9	0	0	5	0	2	0	12	6	12	5	0	0	0	0	0	0	0	0	0		11		0.818182	0	0
NDQFVALVK	1	0	1	0	1	0	0	0	1	1	0	1	0	1	0	0	0	2	0	0				3	0	4	0	9	0	0	0	6	6	0	4	0	5	0	0	0	10	0	0		9		0.333333	0	0.444444
STVTEVVAASVK	2	0	0	1	0	0	0	0	1	0	0	0	0	0	0	2	2	4	0	0				6	0	0	5	0	0	0	0	6	0	0	0	0	0	0	6	8	20	0	0		12		0.5	0	0
AHASNVGISANVDK	3	0	1	0	0	1	1	1	1	0	0	2	0	0	0	2	0	2	0	0				9	0	4	0	0	2	6	6	6	0	0	8	0	0	0	6	0	10	0	0		14		0.642857	0	0.285714
APTFDELSTANEVLVTGIK	2	0	1	2	1	1	0	1	1	2	0	1	1	0	0	1	3	2	0	0				6	0	4	10	9	2	0	6	6	12	0	4	5	0	0	3	12	10	0	0		19		0.315789	0	0.210526
DLLSEYDFPGDDIPVIAGSALGALNGEPQWVAK	4	0	4	2	1	4	0	2	1	4	0	1	3	1	0	2	0	2	1	1				12	0	16	10	9	8	0	12	6	24	0	4	15	5	0	6	0	10	11	9		33		0.363636	0	0.484848
EVTVDEINAAMK	2	0	1	2	0	0	0	1	1	0	1	1	0	0	0	0	1	2	0	0				6	0	4	10	0	0	0	6	6	0	5	4	0	0	0	0	4	10	0	0		12		0.5	0	0.333333
IYGAVEDGNVEAYIAEK	3	0	1	3	0	2	0	2	1	0	0	1	0	0	0	0	0	2	0	2				9	0	4	15	0	4	0	12	6	0	0	4	0	0	0	0	0	10	0	18		17		0.529412	0	0.235294
VLPTPMMNIINGGSHSDAPIAFQEFMIVPVGAPTFK	3	0	1	1	3	3	1	4	1	1	3	2	5	1	0	2	2	3	0	0				9	0	4	5	27	6	6	24	6	6	15	8	25	5	0	6	8	15	0	0		36		0.25	0	0.111111
VLPTPMMNIINGGSHSDAPIAFQEFMIVPVGAPTFK	3	0	1	1	3	3	1	4	1	1	3	2	5	1	0	2	2	3	0	0				9	0	4	5	27	6	6	24	6	6	15	8	25	5	0	6	8	15	0	0		36		0.25	0	0.111111
EVTVDEINAAMK	2	0	1	2	0	0	0	1	1	0	1	1	0	0	0	0	1	2	0	0				6	0	4	10	0	0	0	6	6	0	5	4	0	0	0	0	4	10	0	0		12		0.5	0	0.333333
GTLSFSIDQETIK	0	0	1	1	1	1	0	2	1	1	0	0	0	1	0	2	2	0	0	0				0	0	4	5	9	2	0	12	6	6	0	0	0	5	0	6	8	0	0	0		13		0	0	0.307692
LHLIPSGIFFPEK	0	0	0	1	2	1	1	2	1	2	0	0	2	0	0	1	0	0	0	0				0	0	0	5	18	2	6	12	6	12	0	0	10	0	0	3	0	0	0	0		13		0	0	0
NAELADSGINFIGTGVSGGEK	2	0	1	2	1	5	0	2	1	1	0	2	0	0	0	2	1	1	0	0				6	0	4	10	9	10	0	12	6	6	0	8	0	0	0	6	4	5	0	0		21		0.285714	0	0.190476
VTTANSASVLDIVSADK	3	0	2	0	0	0	0	1	1	1	0	1	0	0	0	3	2	3	0	0				9	0	8	0	0	0	0	6	6	6	0	4	0	0	0	9	8	15	0	0		17		0.529412	0	0.470588
ALLANMVEGVSTGFSK	2	0	0	1	1	2	0	0	1	2	1	1	0	0	0	2	1	2	0	0				6	0	0	5	9	4	0	0	6	12	5	4	0	0	0	6	4	10	0	0		16		0.375	0	0
ALLANMVEGVSTGFSK	2	0	0	1	1	2	0	0	1	2	1	1	0	0	0	2	1	2	0	0				6	0	0	5	9	4	0	0	6	12	5	4	0	0	0	6	4	10	0	0		16		0.375	0	0
EVSDEEVETR	0	0	1	4	0	0	0	0	0	0	0	0	0	0	1	1	1	2	0	0				0	0	4	20	0	0	0	0	0	0	0	0	0	0	6	3	4	10	0	0		10		0	0	0.4
LHLIPSGIFFPEK	0	0	0	1	2	1	1	2	1	2	0	0	2	0	0	1	0	0	0	0				0	0	0	5	18	2	6	12	6	12	0	0	10	0	0	3	0	0	0	0		13		0	0	0
MEEEGTFEVLPK	0	0	0	4	1	1	0	0	1	1	1	0	1	0	0	0	1	1	0	0				0	0	0	20	9	2	0	0	6	6	5	0	5	0	0	0	4	5	0	0		12		0	0	0
VFELTKPFLVAANR	2	0	0	1	2	0	0	0	1	2	0	1	1	0	1	0	1	2	0	0				6	0	0	5	18	0	0	0	6	12	0	4	5	0	6	0	4	10	0	0		14		0.428571	0	0
EDPEVDEEGR	0	0	2	4	0	1	0	0	0	0	0	0	1	0	1	0	0	1	0	0				0	0	8	20	0	2	0	0	0	0	0	0	5	0	6	0	0	5	0	0		10		0	0	0.8
GSNHSLELGSGQFIPGFEEQLVGTK	0	0	0	3	2	5	1	1	1	3	0	1	1	2	0	3	1	1	0	0				0	0	0	15	18	10	6	6	6	18	0	4	5	10	0	9	4	5	0	0		25		0	0	0
VTTANSASVLDIVSADK	3	0	2	0	0	0	0	1	1	1	0	1	0	0	0	3	2	3	0	0				9	0	8	0	0	0	0	6	6	6	0	4	0	0	0	9	8	15	0	0		17		0.529412	0	0.470588
YQNNQASSVPATQR	2	0	0	0	0	0	0	0	0	0	0	2	1	3	1	2	1	1	0	1				6	0	0	0	0	0	0	0	0	0	0	8	5	15	6	6	4	5	0	9		14		0.428571	0	0
APVGSTVEGTVK	1	0	0	1	0	2	0	0	1	0	0	0	1	0	0	1	2	3	0	0				3	0	0	5	0	4	0	0	6	0	0	0	5	0	0	3	8	15	0	0		12		0.25	0	0
ATINVDFYPMLAGSAFK	3	0	1	0	2	1	0	1	1	1	1	1	1	0	0	1	1	1	0	1				9	0	4	0	18	2	0	6	6	6	5	4	5	0	0	3	4	5	0	9		17		0.529412	0	0.235294
AVIPAELLDDETK	2	0	2	2	0	0	0	1	1	2	0	0	1	0	0	0	1	1	0	0				6	0	8	10	0	0	0	6	6	12	0	0	5	0	0	0	4	5	0	0		13		0.461538	0	0.615385
EVSDEEVETR	0	0	1	4	0	0	0	0	0	0	0	0	0	0	1	1	1	2	0	0				0	0	4	20	0	0	0	0	0	0	0	0	0	0	6	3	4	10	0	0		10		0	0	0.4
GTLSFSIDQETIK	0	0	1	1	1	1	0	2	1	1	0	0	0	1	0	2	2	0	0	0				0	0	4	5	9	2	0	12	6	6	0	0	0	5	0	6	8	0	0	0		13		0	0	0.307692
KAELVDVYAQK	2	0	1	1	0	0	0	0	2	1	0	0	0	1	0	0	0	2	0	1				6	0	4	5	0	0	0	0	12	6	0	0	0	5	0	0	0	10	0	9		11		0.545455	0	0.363636
LIAVDTLDFTAPK	2	0	2	0	1	0	0	1	1	2	0	0	1	0	0	0	2	1	0	0				6	0	8	0	9	0	0	6	6	12	0	0	5	0	0	0	8	5	0	0		13		0.461538	0	0.615385
MEEEGTFEVLPK	0	0	0	4	1	1	0	0	1	1	1	0	1	0	0	0	1	1	0	0				0	0	0	20	9	2	0	0	6	6	5	0	5	0	0	0	4	5	0	0		12		0	0	0
VFNVLGDVIDGGEEFAADAER	3	0	3	3	2	3	0	1	0	1	0	1	0	0	1	0	0	3	0	0				9	0	12	15	18	6	0	6	0	6	0	4	0	0	6	0	0	15	0	0		21		0.428571	0	0.571429
ALLANMVEGVSTGFSK	2	0	0	1	1	2	0	0	1	2	1	1	0	0	0	2	1	2	0	0				6	0	0	5	9	4	0	0	6	12	5	4	0	0	0	6	4	10	0	0		16		0.375	0	0
ATVDKDHTTIVEGAGSADAISDR	4	0	4	1	0	2	1	2	1	0	0	0	0	0	1	2	3	2	0	0				12	0	16	5	0	4	6	12	6	0	0	0	0	0	6	6	12	10	0	0		23		0.521739	0	0.695652
LIAVDTLDFTAPK	2	0	2	0	1	0	0	1	1	2	0	0	1	0	0	0	2	1	0	0				6	0	8	0	9	0	0	6	6	12	0	0	5	0	0	0	8	5	0	0		13		0.461538	0	0.615385
LYSVEEAVALAK	3	0	0	2	0	0	0	0	1	2	0	0	0	0	0	1	0	2	0	1				9	0	0	10	0	0	0	0	6	12	0	0	0	0	0	3	0	10	0	9		12		0.75	0	0
LYSVEEAVALAK	3	0	0	2	0	0	0	0	1	2	0	0	0	0	0	1	0	2	0	1				9	0	0	10	0	0	0	0	6	12	0	0	0	0	0	3	0	10	0	9		12		0.75	0	0
MSEEDFESVLK	0	0	1	3	1	0	0	0	1	1	1	0	0	0	0	2	0	1	0	0				0	0	4	15	9	0	0	0	6	6	5	0	0	0	0	6	0	5	0	0		11		0	0	0.363636
TPVLIQTSMGAAK	2	0	0	0	0	1	0	1	1	1	1	0	1	1	0	1	2	1	0	0				6	0	0	0	0	2	0	6	6	6	5	0	5	5	0	3	8	5	0	0		13		0.461538	0	0
VNQIGTLTETFEAIEMAK	2	0	0	3	1	1	0	2	1	1	1	1	0	1	0	0	3	1	0	0				6	0	0	15	9	2	0	12	6	6	5	4	0	5	0	0	12	5	0	0		18		0.333333	0	0
AAIDNGDEVTSK	2	0	2	1	0	1	0	1	1	0	0	1	0	0	0	1	1	1	0	0				6	0	8	5	0	2	0	6	6	0	0	4	0	0	0	3	4	5	0	0		12		0.5	0	0.666667
AGMGYTGAADITALHDSAQFIEMSGAGLK	6	0	2	1	1	5	1	2	1	2	2	0	0	1	0	2	2	0	0	1				18	0	8	5	9	10	6	12	6	12	10	0	0	5	0	6	8	0	0	9		29		0.62069	0	0.275862
DLLSEYDFPGDDIPVIAGSALGALNGEPQWVAK	4	0	4	2	1	4	0	2	1	4	0	1	3	1	0	2	0	2	1	1				12	0	16	10	9	8	0	12	6	24	0	4	15	5	0	6	0	10	11	9		33		0.363636	0	0.484848
DLLSEYDFPGDDIPVIAGSALGALNGEPQWVAK	4	0	4	2	1	4	0	2	1	4	0	1	3	1	0	2	0	2	1	1				12	0	16	10	9	8	0	12	6	24	0	4	15	5	0	6	0	10	11	9		33		0.363636	0	0.484848
FDESENYGK	0	0	1	2	1	1	0	0	1	0	0	1	0	0	0	1	0	0	0	1				0	0	4	10	9	2	0	0	6	0	0	4	0	0	0	3	0	0	0	9		9		0	0	0.444444
GATFYGVAVALAR	4	0	0	0	1	2	0	0	0	1	0	0	0	0	1	0	1	2	0	1				12	0	0	0	9	4	0	0	0	6	0	0	0	0	6	0	4	10	0	9		13		0.923077	0	0
GATFYGVAVALAR	4	0	0	0	1	2	0	0	0	1	0	0	0	0	1	0	1	2	0	1				12	0	0	0	9	4	0	0	0	6	0	0	0	0	6	0	4	10	0	9		13		0.923077	0	0
IEDQLAEVAQYK	2	0	1	2	0	0	0	1	1	1	0	0	0	2	0	0	0	1	0	1				6	0	4	10	0	0	0	6	6	6	0	0	0	10	0	0	0	5	0	9		12		0.5	0	0.333333
ITAALPTIK	2	0	0	0	0	0	0	2	1	1	0	0	1	0	0	0	2	0	0	0				6	0	0	0	0	0	0	12	6	6	0	0	5	0	0	0	8	0	0	0		9		0.666667	0	0
VLSGPAVNFSGDK	1	0	1	0	1	2	0	0	1	1	0	1	1	0	0	2	0	2	0	0				3	0	4	0	9	4	0	0	6	6	0	4	5	0	0	6	0	10	0	0		13		0.230769	0	0.307692
ADIDYAWEEADTTYGK	3	0	3	2	0	1	0	1	1	0	0	0	0	0	0	0	2	0	1	2				9	0	12	10	0	2	0	6	6	0	0	0	0	0	0	0	8	0	11	18		16		0.5625	0	0.75
AGIQDPNRPLGSFLFLGPTGVGK	1	0	1	0	2	5	0	1	1	3	0	1	3	1	1	1	1	1	0	0				3	0	4	0	18	10	0	6	6	18	0	4	15	5	6	3	4	5	0	0		23		0.130435	0	0.173913
APTFDELSTANEVLVTGIK	2	0	1	2	1	1	0	1	1	2	0	1	1	0	0	1	3	2	0	0				6	0	4	10	9	2	0	6	6	12	0	4	5	0	0	3	12	10	0	0		19		0.315789	0	0.210526
FLDFENGENK	0	0	1	2	2	1	0	0	1	1	0	2	0	0	0	0	0	0	0	0				0	0	4	10	18	2	0	0	6	6	0	8	0	0	0	0	0	0	0	0		10		0	0	0.4
GAELETAINELK	2	0	0	3	0	1	0	1	1	2	0	1	0	0	0	0	1	0	0	0				6	0	0	15	0	2	0	6	6	12	0	4	0	0	0	0	4	0	0	0		12		0.5	0	0
GAELETAINELK	2	0	0	3	0	1	0	1	1	2	0	1	0	0	0	0	1	0	0	0				6	0	0	15	0	2	0	6	6	12	0	4	0	0	0	0	4	0	0	0		12		0.5	0	0
ILLKPAVEGAGVAAGGAVR	5	0	0	1	0	4	0	1	1	2	0	0	1	0	1	0	0	3	0	0				15	0	0	5	0	8	0	6	6	12	0	0	5	0	6	0	0	15	0	0		19		0.789474	0	0
ISDDIDAAEANNK	3	0	3	1	0	0	0	2	1	0	0	2	0	0	0	1	0	0	0	0				9	0	12	5	0	0	0	12	6	0	0	8	0	0	0	3	0	0	0	0		13		0.692308	0	0.923077
NAELADSGINFIGTGVSGGEK	2	0	1	2	1	5	0	2	1	1	0	2	0	0	0	2	1	1	0	0				6	0	4	10	9	10	0	12	6	6	0	8	0	0	0	6	4	5	0	0		21		0.285714	0	0.190476
TPVLIQTSMGAAK	2	0	0	0	0	1	0	1	1	1	1	0	1	1	0	1	2	1	0	0				6	0	0	0	0	2	0	6	6	6	5	0	5	5	0	3	8	5	0	0		13		0.461538	0	0
ATINVDFYPMLAGSAFK	3	0	1	0	2	1	0	1	1	1	1	1	1	0	0	1	1	1	0	1				9	0	4	0	18	2	0	6	6	6	5	4	5	0	0	3	4	5	0	9		17		0.529412	0	0.235294
GETDPTPEER	0	0	1	3	0	1	0	0	0	0	0	0	2	0	1	0	2	0	0	0				0	0	4	15	0	2	0	0	0	0	0	0	10	0	6	0	8	0	0	0		10		0	0	0.4
IEDQLAEVAQYK	2	0	1	2	0	0	0	1	1	1	0	0	0	2	0	0	0	1	0	1				6	0	4	10	0	0	0	6	6	6	0	0	0	10	0	0	0	5	0	9		12		0.5	0	0.333333
TPVLIQTSMGAAK	2	0	0	0	0	1	0	1	1	1	1	0	1	1	0	1	2	1	0	0				6	0	0	0	0	2	0	6	6	6	5	0	5	5	0	3	8	5	0	0		13		0.461538	0	0
TYAMFEPALDYVVAK	3	0	1	1	1	0	0	0	1	1	1	0	1	0	0	0	1	2	0	2				9	0	4	5	9	0	0	0	6	6	5	0	5	0	0	0	4	10	0	18		15		0.6	0	0.266667
AIAADLLEIK	3	0	1	1	0	0	0	2	1	2	0	0	0	0	0	0	0	0	0	0				9	0	4	5	0	0	0	12	6	12	0	0	0	0	0	0	0	0	0	0		10		0.9	0	0.4
APVGSTVEGTVK	1	0	0	1	0	2	0	0	1	0	0	0	1	0	0	1	2	3	0	0				3	0	0	5	0	4	0	0	6	0	0	0	5	0	0	3	8	15	0	0		12		0.25	0	0
FDESENYGK	0	0	1	2	1	1	0	0	1	0	0	1	0	0	0	1	0	0	0	1				0	0	4	10	9	2	0	0	6	0	0	4	0	0	0	3	0	0	0	9		9		0	0	0.444444
GAPLIQGSIEPK	1	0	0	1	0	2	0	2	1	1	0	0	2	1	0	1	0	0	0	0				3	0	0	5	0	4	0	12	6	6	0	0	10	5	0	3	0	0	0	0		12		0.25	0	0
LIAVDTLDFTAPK	2	0	2	0	1	0	0	1	1	2	0	0	1	0	0	0	2	1	0	0				6	0	8	0	9	0	0	6	6	12	0	0	5	0	0	0	8	5	0	0		13		0.461538	0	0.615385
VNQIGTLTETFEAIEMAK	2	0	0	3	1	1	0	2	1	1	1	1	0	1	0	0	3	1	0	0				6	0	0	15	9	2	0	12	6	6	5	4	0	5	0	0	12	5	0	0		18		0.333333	0	0
AADNYEPSVIAK	3	0	1	1	0	0	0	1	1	0	0	1	1	0	0	1	0	1	0	1				9	0	4	5	0	0	0	6	6	0	0	4	5	0	0	3	0	5	0	9		12		0.75	0	0.333333
AADNYEPSVIAK	3	0	1	1	0	0	0	1	1	0	0	1	1	0	0	1	0	1	0	1				9	0	4	5	0	0	0	6	6	0	0	4	5	0	0	3	0	5	0	9		12		0.75	0	0.333333
AIAADLLEIK	3	0	1	1	0	0	0	2	1	2	0	0	0	0	0	0	0	0	0	0				9	0	4	5	0	0	0	12	6	12	0	0	0	0	0	0	0	0	0	0		10		0.9	0	0.4
APTFDELSTANEVLVTGIK	2	0	1	2	1	1	0	1	1	2	0	1	1	0	0	1	3	2	0	0				6	0	4	10	9	2	0	6	6	12	0	4	5	0	0	3	12	10	0	0		19		0.315789	0	0.210526
EEIQAIASLPSR	2	0	0	2	0	0	0	2	0	1	0	0	1	1	1	2	0	0	0	0				6	0	0	10	0	0	0	12	0	6	0	0	5	5	6	6	0	0	0	0		12		0.5	0	0
EFEVEAQNDGVIGK	1	0	1	3	1	2	0	1	1	0	0	1	0	1	0	0	0	2	0	0				3	0	4	15	9	4	0	6	6	0	0	4	0	5	0	0	0	10	0	0		14		0.214286	0	0.285714
EFEVEAQNDGVIGK	1	0	1	3	1	2	0	1	1	0	0	1	0	1	0	0	0	2	0	0				3	0	4	15	9	4	0	6	6	0	0	4	0	5	0	0	0	10	0	0		14		0.214286	0	0.285714
FSVLTAVGLLPIAASGADITALMEGANAAR	8	0	1	1	1	3	0	2	0	4	1	1	1	0	1	2	2	2	0	0				24	0	4	5	9	6	0	12	0	24	5	4	5	0	6	6	8	10	0	0		30		0.8	0	0.133333
FSWISTGGGASMELLEGK	1	0	0	2	1	4	0	1	1	2	1	0	0	0	0	3	1	0	1	0				3	0	0	10	9	8	0	6	6	12	5	0	0	0	0	9	4	0	11	0		18		0.166667	0	0
IEDQLAEVAQYK	2	0	1	2	0	0	0	1	1	1	0	0	0	2	0	0	0	1	0	1				6	0	4	10	0	0	0	6	6	6	0	0	0	10	0	0	0	5	0	9		12		0.5	0	0.333333
IGETHEGASQMDWMEQEQER	1	0	1	5	0	2	1	1	0	0	2	0	0	3	1	1	1	0	1	0				3	0	4	25	0	4	6	6	0	0	10	0	0	15	6	3	4	0	11	0		20		0.15	0	0.2
VNQIGTLTETFEAIEMAK	2	0	0	3	1	1	0	2	1	1	1	1	0	1	0	0	3	1	0	0				6	0	0	15	9	2	0	12	6	6	5	4	0	5	0	0	12	5	0	0		18		0.333333	0	0
VWIAENAYEPAYGAR	4	0	0	2	0	1	0	1	0	0	0	1	1	0	1	0	0	1	1	2				12	0	0	10	0	2	0	6	0	0	0	4	5	0	6	0	0	5	11	18		15		0.8	0	0
TEFLYMDAQDFPTEDDQYEAYK	2	0	4	3	2	0	0	0	1	1	1	0	1	2	0	0	2	0	0	3				6	0	16	15	18	0	0	0	6	6	5	0	5	10	0	0	8	0	0	27		22		0.272727	0	0.727273
APVGSTVEGTVK	1	0	0	1	0	2	0	0	1	0	0	0	1	0	0	1	2	3	0	0				3	0	0	5	0	4	0	0	6	0	0	0	5	0	0	3	8	15	0	0		12		0.25	0	0
ATVDKDHTTIVEGAGSADAISDR	4	0	4	1	0	2	1	2	1	0	0	0	0	0	1	2	3	2	0	0				12	0	16	5	0	4	6	12	6	0	0	0	0	0	6	6	12	10	0	0		23		0.521739	0	0.695652
IGETHEGASQMDWMEQEQER	1	0	1	5	0	2	1	1	0	0	2	0	0	3	1	1	1	0	1	0				3	0	4	25	0	4	6	6	0	0	10	0	0	15	6	3	4	0	11	0		20		0.15	0	0.2
IVNEPTAAALAYGLDK	4	0	1	1	0	1	0	1	1	2	0	1	1	0	0	0	1	1	0	1				12	0	4	5	0	2	0	6	6	12	0	4	5	0	0	0	4	5	0	9		16		0.75	0	0.25
IVNEPTAAALAYGLDK	4	0	1	1	0	1	0	1	1	2	0	1	1	0	0	0	1	1	0	1				12	0	4	5	0	2	0	6	6	12	0	4	5	0	0	0	4	5	0	9		16		0.75	0	0.25
LFGFFGLDR	0	0	1	0	3	2	0	0	0	2	0	0	0	0	1	0	0	0	0	0				0	0	4	0	27	4	0	0	0	12	0	0	0	0	6	0	0	0	0	0		9		0	0	0.444444
AFENETPELTLTK	1	0	0	3	1	0	0	0	1	2	0	1	1	0	0	0	3	0	0	0				3	0	0	15	9	0	0	0	6	12	0	4	5	0	0	0	12	0	0	0		13		0.230769	0	0
AGMGYTGAADITALHDSAQFIEMSGAGLK	6	0	2	1	1	5	1	2	1	2	2	0	0	1	0	2	2	0	0	1				18	0	8	5	9	10	6	12	6	12	10	0	0	5	0	6	8	0	0	9		29		0.62069	0	0.275862
AGMGYTGAADITALHDSAQFIEMSGAGLK	6	0	2	1	1	5	1	2	1	2	2	0	0	1	0	2	2	0	0	1				18	0	8	5	9	10	6	12	6	12	10	0	0	5	0	6	8	0	0	9		29		0.62069	0	0.275862
GAPLIQGSIEPK	1	0	0	1	0	2	0	2	1	1	0	0	2	1	0	1	0	0	0	0				3	0	0	5	0	4	0	12	6	6	0	0	10	5	0	3	0	0	0	0		12		0.25	0	0
ILLKPAVEGAGVAAGGAVR	5	0	0	1	0	4	0	1	1	2	0	0	1	0	1	0	0	3	0	0				15	0	0	5	0	8	0	6	6	12	0	0	5	0	6	0	0	15	0	0		19		0.789474	0	0
YFQGAVNEANK	2	0	0	1	1	1	0	0	1	0	0	2	0	1	0	0	0	1	0	1				6	0	0	5	9	2	0	0	6	0	0	8	0	5	0	0	0	5	0	9		11		0.545455	0	0
YQNNQASSVPATQR	2	0	0	0	0	0	0	0	0	0	0	2	1	3	1	2	1	1	0	1				6	0	0	0	0	0	0	0	0	0	0	8	5	15	6	6	4	5	0	9		14		0.428571	0	0
EFEVEAQNDGVIGK	1	0	1	3	1	2	0	1	1	0	0	1	0	1	0	0	0	2	0	0				3	0	4	15	9	4	0	6	6	0	0	4	0	5	0	0	0	10	0	0		14		0.214286	0	0.285714
IGETHEGASQMDWMEQEQER	1	0	1	5	0	2	1	1	0	0	2	0	0	3	1	1	1	0	1	0				3	0	4	25	0	4	6	6	0	0	10	0	0	15	6	3	4	0	11	0		20		0.15	0	0.2
LTPFVAENELDEIQWQIDGAAK	3	0	2	3	1	1	0	2	1	2	0	1	1	2	0	0	1	1	1	0				9	0	8	15	9	2	0	12	6	12	0	4	5	10	0	0	4	5	11	0		22		0.409091	0	0.363636
VFDFGPVFR	0	0	1	0	3	1	0	0	0	0	0	0	1	0	1	0	0	2	0	0				0	0	4	0	27	2	0	0	0	0	0	0	5	0	6	0	0	10	0	0		9		0	0	0.444444
YFQGAVNEANK	2	0	0	1	1	1	0	0	1	0	0	2	0	1	0	0	0	1	0	1				6	0	0	5	9	2	0	0	6	0	0	8	0	5	0	0	0	5	0	9		11		0.545455	0	0
GETDPTPEER	0	0	1	3	0	1	0	0	0	0	0	0	2	0	1	0	2	0	0	0				0	0	4	15	0	2	0	0	0	0	0	0	10	0	6	0	8	0	0	0		10		0	0	0.4
KAELVDVYAQK	2	0	1	1	0	0	0	0	2	1	0	0	0	1	0	0	0	2	0	1				6	0	4	5	0	0	0	0	12	6	0	0	0	5	0	0	0	10	0	9		11		0.545455	0	0.363636
LAEEDPTFR	1	0	1	2	1	0	0	0	0	1	0	0	1	0	1	0	1	0	0	0				3	0	4	10	9	0	0	0	0	6	0	0	5	0	6	0	4	0	0	0		9		0.333333	0	0.444444
TELFADGADAISVVTGDK	3	0	3	1	1	2	0	1	1	1	0	0	0	0	0	1	2	2	0	0				9	0	12	5	9	4	0	6	6	6	0	0	0	0	0	3	8	10	0	0		18		0.5	0	0.666667
TGAGIMDAK	2	0	1	0	0	2	0	1	1	0	1	0	0	0	0	0	1	0	0	0				6	0	4	0	0	4	0	6	6	0	5	0	0	0	0	0	4	0	0	0		9		0.666667	0	0.444444
ADIDYAWEEADTTYGK	3	0	3	2	0	1	0	1	1	0	0	0	0	0	0	0	2	0	1	2				9	0	12	10	0	2	0	6	6	0	0	0	0	0	0	0	8	0	11	18		16		0.5625	0	0.75
FDESENYGK	0	0	1	2	1	1	0	0	1	0	0	1	0	0	0	1	0	0	0	1				0	0	4	10	9	2	0	0	6	0	0	4	0	0	0	3	0	0	0	9		9		0	0	0.444444
LAEEDPTFR	1	0	1	2	1	0	0	0	0	1	0	0	1	0	1	0	1	0	0	0				3	0	4	10	9	0	0	0	0	6	0	0	5	0	6	0	4	0	0	0		9		0.333333	0	0.444444
LAEEDPTFR	1	0	1	2	1	0	0	0	0	1	0	0	1	0	1	0	1	0	0	0				3	0	4	10	9	0	0	0	0	6	0	0	5	0	6	0	4	0	0	0		9		0.333333	0	0.444444
NVAESLFAR	2	0	0	1	1	0	0	0	0	1	0	1	0	0	1	1	0	1	0	0				6	0	0	5	9	0	0	0	0	6	0	4	0	0	6	3	0	5	0	0		9		0.666667	0	0
SHQDEVEAPENIK	1	0	1	3	0	0	1	1	1	0	0	1	1	1	0	1	0	1	0	0				3	0	4	15	0	0	6	6	6	0	0	4	5	5	0	3	0	5	0	0		13		0.230769	0	0.307692
VWIAENAYEPAYGAR	4	0	0	2	0	1	0	1	0	0	0	1	1	0	1	0	0	1	1	2				12	0	0	10	0	2	0	6	0	0	0	4	5	0	6	0	0	5	11	18		15		0.8	0	0
VWIAENAYEPAYGAR	4	0	0	2	0	1	0	1	0	0	0	1	1	0	1	0	0	1	1	2				12	0	0	10	0	2	0	6	0	0	0	4	5	0	6	0	0	5	11	18		15		0.8	0	0
EILDAANNTGAAVK	4	0	1	1	0	1	0	1	1	1	0	2	0	0	0	0	1	1	0	0				12	0	4	5	0	2	0	6	6	6	0	8	0	0	0	0	4	5	0	0		14		0.857143	0	0.285714
FSWISTGGGASMELLEGK	1	0	0	2	1	4	0	1	1	2	1	0	0	0	0	3	1	0	1	0				3	0	0	10	9	8	0	6	6	12	5	0	0	0	0	9	4	0	11	0		18		0.166667	0	0
IVNEPTAAALAYGLDK	4	0	1	1	0	1	0	1	1	2	0	1	1	0	0	0	1	1	0	1				12	0	4	5	0	2	0	6	6	12	0	4	5	0	0	0	4	5	0	9		16		0.75	0	0.25
RAEEVAALR	3	0	0	2	0	0	0	0	0	1	0	0	0	0	2	0	0	1	0	0				9	0	0	10	0	0	0	0	0	6	0	0	0	0	12	0	0	5	0	0		9		1	0	0
TIADTANEEAR	3	0	1	2	0	0	0	1	0	0	0	1	0	0	1	0	2	0	0	0				9	0	4	10	0	0	0	6	0	0	0	4	0	0	6	0	8	0	0	0		11		0.818182	0	0.363636
TIFSLDMGALIAGAK	3	0	1	0	1	2	0	2	1	2	1	0	0	0	0	1	1	0	0	0				9	0	4	0	9	4	0	12	6	12	5	0	0	0	0	3	4	0	0	0		15		0.6	0	0.266667
AAVEEGIVSGGGTALVNAIAALDK	6	0	1	2	0	4	0	2	1	2	0	1	0	0	0	1	1	3	0	0				18	0	4	10	0	8	0	12	6	12	0	4	0	0	0	3	4	15	0	0		24		0.75	0	0.166667
ADIDYAWEEADTTYGK	3	0	3	2	0	1	0	1	1	0	0	0	0	0	0	0	2	0	1	2				9	0	12	10	0	2	0	6	6	0	0	0	0	0	0	0	8	0	11	18		16		0.5625	0	0.75
ATWAGSVEPYIK	2	0	0	1	0	1	0	1	1	0	0	0	1	0	0	1	1	1	1	1				6	0	0	5	0	2	0	6	6	0	0	0	5	0	0	3	4	5	11	9		12		0.5	0	0
ETADQNIPAGFMGLDVASK	3	0	2	1	1	2	0	1	1	1	1	1	1	1	0	1	1	1	0	0				9	0	8	5	9	4	0	6	6	6	5	4	5	5	0	3	4	5	0	0		19		0.473684	0	0.421053
FSWISTGGGASMELLEGK	1	0	0	2	1	4	0	1	1	2	1	0	0	0	0	3	1	0	1	0				3	0	0	10	9	8	0	6	6	12	5	0	0	0	0	9	4	0	11	0		18		0.166667	0	0
NVAESLFAR	2	0	0	1	1	0	0	0	0	1	0	1	0	0	1	1	0	1	0	0				6	0	0	5	9	0	0	0	0	6	0	4	0	0	6	3	0	5	0	0		9		0.666667	0	0
AYGWDYPEFTVPEEVSK	1	0	1	3	1	1	0	0	1	0	0	0	2	0	0	1	1	2	1	2				3	0	4	15	9	2	0	0	6	0	0	0	10	0	0	3	4	10	11	18		17		0.176471	0	0.235294
GVAAQIVYGAFK	3	0	0	0	1	2	0	1	1	0	0	0	0	1	0	0	0	2	0	1				9	0	0	0	9	4	0	6	6	0	0	0	0	5	0	0	0	10	0	9		12		0.75	0	0
SHQDEVEAPENIK	1	0	1	3	0	0	1	1	1	0	0	1	1	1	0	1	0	1	0	0				3	0	4	15	0	0	6	6	6	0	0	4	5	5	0	3	0	5	0	0		13		0.230769	0	0.307692
TIADTANEEAR	3	0	1	2	0	0	0	1	0	0	0	1	0	0	1	0	2	0	0	0				9	0	4	10	0	0	0	6	0	0	0	4	0	0	6	0	8	0	0	0		11		0.818182	0	0.363636
ANGADIDDAAIQGVK	4	0	3	0	0	2	0	2	1	0	0	1	0	1	0	0	0	1	0	0				12	0	12	0	0	4	0	12	6	0	0	4	0	5	0	0	0	5	0	0		15		0.8	0	0.8
ANGADIDDAAIQGVK	4	0	3	0	0	2	0	2	1	0	0	1	0	1	0	0	0	1	0	0				12	0	12	0	0	4	0	12	6	0	0	4	0	5	0	0	0	5	0	0		15		0.8	0	0.8
MSEEDFESVLK	0	0	1	3	1	0	0	0	1	1	1	0	0	0	0	2	0	1	0	0				0	0	4	15	9	0	0	0	6	6	5	0	0	0	0	6	0	5	0	0		11		0	0	0.363636
SVQEEIIAK	1	0	0	2	0	0	0	2	1	0	0	0	0	1	0	1	0	1	0	0				3	0	0	10	0	0	0	12	6	0	0	0	0	5	0	3	0	5	0	0		9		0.333333	0	0
VNAVAPGFIESDMTEVLSDK	2	0	2	2	1	1	0	1	1	1	1	1	1	0	0	2	1	3	0	0				6	0	8	10	9	2	0	6	6	6	5	4	5	0	0	6	4	15	0	0		20		0.3	0	0.4
NGFISALAFDQR	2	0	1	0	2	1	0	1	0	1	0	1	0	1	1	1	0	0	0	0				6	0	4	0	18	2	0	6	0	6	0	4	0	5	6	3	0	0	0	0		12		0.5	0	0.333333
VANAFAGYTEVK	3	0	0	1	1	1	0	0	1	0	0	1	0	0	0	0	1	2	0	1				9	0	0	5	9	2	0	0	6	0	0	4	0	0	0	0	4	10	0	9		12		0.75	0	0
GVAAQIVYGAFK	3	0	0	0	1	2	0	1	1	0	0	0	0	1	0	0	0	2	0	1				9	0	0	0	9	4	0	6	6	0	0	0	0	5	0	0	0	10	0	9		12		0.75	0	0
HELEEAQNEGNLEK	1	0	0	5	0	1	1	0	1	2	0	2	0	1	0	0	0	0	0	0				3	0	0	25	0	2	6	0	6	12	0	8	0	5	0	0	0	0	0	0		14		0.214286	0	0
SGETEDSTISDIAVATNAGQIK	3	0	2	2	0	2	0	3	1	0	0	1	0	1	0	3	3	1	0	0				9	0	8	10	0	4	0	18	6	0	0	4	0	5	0	9	12	5	0	0		22		0.409091	0	0.363636
EILDAANNTGAAVK	4	0	1	1	0	1	0	1	1	1	0	2	0	0	0	0	1	1	0	0				12	0	4	5	0	2	0	6	6	6	0	8	0	0	0	0	4	5	0	0		14		0.857143	0	0.285714
EILDAANNTGAAVK	4	0	1	1	0	1	0	1	1	1	0	2	0	0	0	0	1	1	0	0				12	0	4	5	0	2	0	6	6	6	0	8	0	0	0	0	4	5	0	0		14		0.857143	0	0.285714
ETADQNIPAGFMGLDVASK	3	0	2	1	1	2	0	1	1	1	1	1	1	1	0	1	1	1	0	0				9	0	8	5	9	4	0	6	6	6	5	4	5	5	0	3	4	5	0	0		19		0.473684	0	0.421053
MEEEGTFEVLPK	0	0	0	4	1	1	0	0	1	1	1	0	1	0	0	0	1	1	0	0				0	0	0	20	9	2	0	0	6	6	5	0	5	0	0	0	4	5	0	0		12		0	0	0
SHQDEVEAPENIK	1	0	1	3	0	0	1	1	1	0	0	1	1	1	0	1	0	1	0	0				3	0	4	15	0	0	6	6	6	0	0	4	5	5	0	3	0	5	0	0		13		0.230769	0	0.307692
GVAAQIVYGAFK	3	0	0	0	1	2	0	1	1	0	0	0	0	1	0	0	0	2	0	1				9	0	0	0	9	4	0	6	6	0	0	0	0	5	0	0	0	10	0	9		12		0.75	0	0
AAIDFLSNSFVNLQTAEER	3	0	1	2	2	0	0	1	0	2	0	2	0	1	1	2	1	1	0	0				9	0	4	10	18	0	0	6	0	12	0	8	0	5	6	6	4	5	0	0		19		0.473684	0	0.210526
FVNEFDANEAEYMK	2	0	1	3	2	0	0	0	1	0	1	2	0	0	0	0	0	1	0	1				6	0	4	15	18	0	0	0	6	0	5	8	0	0	0	0	0	5	0	9		14		0.428571	0	0.285714
FVNEFDANEAEYMK	2	0	1	3	2	0	0	0	1	0	1	2	0	0	0	0	0	1	0	1				6	0	4	15	18	0	0	0	6	0	5	8	0	0	0	0	0	5	0	9		14		0.428571	0	0.285714
MYGEEALFEEALNAVLPTAYDAAVK	6	0	1	4	1	1	0	0	1	3	1	1	1	0	0	0	1	2	0	2				18	0	4	20	9	2	0	0	6	18	5	4	5	0	0	0	4	10	0	18		25		0.72	0	0.16
TIADTANEEAR	3	0	1	2	0	0	0	1	0	0	0	1	0	0	1	0	2	0	0	0				9	0	4	10	0	0	0	6	0	0	0	4	0	0	6	0	8	0	0	0		11		0.818182	0	0.363636
SGETEDSTISDIAVATNAGQIK	3	0	2	2	0	2	0	3	1	0	0	1	0	1	0	3	3	1	0	0				9	0	8	10	0	4	0	18	6	0	0	4	0	5	0	9	12	5	0	0		22		0.409091	0	0.363636
FANETVMAR	2	0	0	1	1	0	0	0	0	0	1	1	0	0	1	0	1	1	0	0				6	0	0	5	9	0	0	0	0	0	5	4	0	0	6	0	4	5	0	0		9		0.666667	0	0
PATLLVQTASK	2	0	0	0	0	0	0	0	1	2	0	0	1	1	0	1	2	1	0	0				6	0	0	0	0	0	0	0	6	12	0	0	5	5	0	3	8	5	0	0		11		0.545455	0	0
TQGDAEDLSHALAFTSPK	3	0	2	1	1	1	1	0	1	2	0	0	1	1	0	2	2	0	0	0				9	0	8	5	9	2	6	0	6	12	0	0	5	5	0	6	8	0	0	0		18		0.5	0	0.444444
VANAFAGYTEVK	3	0	0	1	1	1	0	0	1	0	0	1	0	0	0	0	1	2	0	1				9	0	0	5	9	2	0	0	6	0	0	4	0	0	0	0	4	10	0	9		12		0.75	0	0
AQEVPEAIR	2	0	0	2	0	0	0	1	0	0	0	0	1	1	1	0	0	1	0	0				6	0	0	10	0	0	0	6	0	0	0	0	5	5	6	0	0	5	0	0		9		0.666667	0	0
NDREQSEFEER	0	0	1	4	1	0	0	0	0	0	0	1	0	1	2	1	0	0	0	0				0	0	4	20	9	0	0	0	0	0	0	4	0	5	12	3	0	0	0	0		11		0	0	0.363636
NDREQSEFEER	0	0	1	4	1	0	0	0	0	0	0	1	0	1	2	1	0	0	0	0				0	0	4	20	9	0	0	0	0	0	0	4	0	5	12	3	0	0	0	0		11		0	0	0.363636
STVTEVVAASVK	2	0	0	1	0	0	0	0	1	0	0	0	0	0	0	2	2	4	0	0				6	0	0	5	0	0	0	0	6	0	0	0	0	0	0	6	8	20	0	0		12		0.5	0	0
ETADQNIPAGFMGLDVASK	3	0	2	1	1	2	0	1	1	1	1	1	1	1	0	1	1	1	0	0				9	0	8	5	9	4	0	6	6	6	5	4	5	5	0	3	4	5	0	0		19		0.473684	0	0.421053
FVNEFDANEAEYMK	2	0	1	3	2	0	0	0	1	0	1	2	0	0	0	0	0	1	0	1				6	0	4	15	18	0	0	0	6	0	5	8	0	0	0	0	0	5	0	9		14		0.428571	0	0.285714
MEASGAQLK	2	0	0	1	0	1	0	0	1	1	1	0	0	1	0	1	0	0	0	0				6	0	0	5	0	2	0	0	6	6	5	0	0	5	0	3	0	0	0	0		9		0.666667	0	0
WGAEIFHALK	2	0	0	1	1	1	1	1	1	1	0	0	0	0	0	0	0	0	1	0				6	0	0	5	9	2	6	6	6	6	0	0	0	0	0	0	0	0	11	0		10		0.6	0	0
AAIDFLSNSFVNLQTAEER	3	0	1	2	2	0	0	1	0	2	0	2	0	1	1	2	1	1	0	0				9	0	4	10	18	0	0	6	0	12	0	8	0	5	6	6	4	5	0	0		19		0.473684	0	0.210526
NMTGSDFAEITTSTPEK	1	0	1	2	1	1	0	1	1	0	1	1	1	0	0	2	4	0	0	0				3	0	4	10	9	2	0	6	6	0	5	4	5	0	0	6	16	0	0	0		17		0.176471	0	0.235294
SGETEDSTISDIAVATNAGQIK	3	0	2	2	0	2	0	3	1	0	0	1	0	1	0	3	3	1	0	0				9	0	8	10	0	4	0	18	6	0	0	4	0	5	0	9	12	5	0	0		22		0.409091	0	0.363636
VANAFAGYTEVK	3	0	0	1	1	1	0	0	1	0	0	1	0	0	0	0	1	2	0	1				9	0	0	5	9	2	0	0	6	0	0	4	0	0	0	0	4	10	0	9		12		0.75	0	0
FLKPGFDAITASVEER	2	0	1	2	2	1	0	1	1	1	0	0	1	0	1	1	1	1	0	0				6	0	4	10	18	2	0	6	6	6	0	0	5	0	6	3	4	5	0	0		16		0.375	0	0.25
NMTGSDFAEITTSTPEK	1	0	1	2	1	1	0	1	1	0	1	1	1	0	0	2	4	0	0	0				3	0	4	10	9	2	0	6	6	0	5	4	5	0	0	6	16	0	0	0		17		0.176471	0	0.235294
SAIAQVATVSSR	3	0	0	0	0	0	0	1	0	0	0	0	0	1	1	3	1	2	0	0				9	0	0	0	0	0	0	6	0	0	0	0	0	5	6	9	4	10	0	0		12		0.75	0	0
SEEVGTGFNAATGQWVNMIEEGIVDPAK	3	0	1	4	1	4	0	2	1	0	1	2	1	1	0	1	2	3	1	0				9	0	4	20	9	8	0	12	6	0	5	8	5	5	0	3	8	15	11	0		28		0.321429	0	0.142857
FLKPGFDAITASVEER	2	0	1	2	2	1	0	1	1	1	0	0	1	0	1	1	1	1	0	0				6	0	4	10	18	2	0	6	6	6	0	0	5	0	6	3	4	5	0	0		16		0.375	0	0.25
KPATNEEALALETASGITLEAELVQATATIGEK	7	0	0	6	0	2	0	2	2	4	0	1	1	1	0	1	5	1	0	0				21	0	0	30	0	4	0	12	12	24	0	4	5	5	0	3	20	5	0	0		33		0.636364	0	0
VFQEAEVVK	1	0	0	2	1	0	0	0	1	0	0	0	0	1	0	0	0	3	0	0				3	0	0	10	9	0	0	0	6	0	0	0	0	5	0	0	0	15	0	0		9		0.333333	0	0
AVNAFGEVVTEFLAK	3	0	0	2	2	1	0	0	1	1	0	1	0	0	0	0	1	3	0	0				9	0	0	10	18	2	0	0	6	6	0	4	0	0	0	0	4	15	0	0		15		0.6	0	0
FLKPGFDAITASVEER	2	0	1	2	2	1	0	1	1	1	0	0	1	0	1	1	1	1	0	0				6	0	4	10	18	2	0	6	6	6	0	0	5	0	6	3	4	5	0	0		16		0.375	0	0.25
KPIITEASMAAMDQK	3	0	1	1	0	0	0	2	2	0	2	0	1	1	0	1	1	0	0	0				9	0	4	5	0	0	0	12	12	0	10	0	5	5	0	3	4	0	0	0		15		0.6	0	0.266667
EAGASEIYAVASHGLFTSGAADVLEK	6	0	1	3	1	3	1	1	1	2	0	0	0	0	0	3	1	2	0	1				18	0	4	15	9	6	6	6	6	12	0	0	0	0	0	9	4	10	0	9		26		0.692308	0	0.153846
KPIITEASMAAMDQK	3	0	1	1	0	0	0	2	2	0	2	0	1	1	0	1	1	0	0	0				9	0	4	5	0	0	0	12	12	0	10	0	5	5	0	3	4	0	0	0		15		0.6	0	0.266667
KPIITEASMAAMDQK	3	0	1	1	0	0	0	2	2	0	2	0	1	1	0	1	1	0	0	0				9	0	4	5	0	0	0	12	12	0	10	0	5	5	0	3	4	0	0	0		15		0.6	0	0.266667
TLEELPEAAR	2	0	0	3	0	0	0	0	0	2	0	0	1	0	1	0	1	0	0	0				6	0	0	15	0	0	0	0	0	12	0	0	5	0	6	0	4	0	0	0		10		0.6	0	0
YFAGEEIPEAELK	2	0	0	4	1	1	0	1	1	1	0	0	1	0	0	0	0	0	0	1				6	0	0	20	9	2	0	6	6	6	0	0	5	0	0	0	0	0	0	9		13		0.461538	0	0
WGAEIFHALK	2	0	0	1	1	1	1	1	1	1	0	0	0	0	0	0	0	0	1	0				6	0	0	5	9	2	6	6	6	6	0	0	0	0	0	0	0	0	11	0		10		0.6	0	0
ATGFVIPTWQEALASMLEK	3	0	0	2	1	1	0	1	1	2	1	0	1	1	0	1	2	1	1	0				9	0	0	10	9	2	0	6	6	12	5	0	5	5	0	3	8	5	11	0		19		0.473684	0	0
AVNAFGEVVTEFLAK	3	0	0	2	2	1	0	0	1	1	0	1	0	0	0	0	1	3	0	0				9	0	0	10	18	2	0	0	6	6	0	4	0	0	0	0	4	15	0	0		15		0.6	0	0
AYTGQIATLAFLAK	4	0	0	0	1	1	0	1	1	2	0	0	0	1	0	0	2	0	0	1				12	0	0	0	9	2	0	6	6	12	0	0	0	5	0	0	8	0	0	9		14		0.857143	0	0
AVNAFGEVVTEFLAK	3	0	0	2	2	1	0	0	1	1	0	1	0	0	0	0	1	3	0	0				9	0	0	10	18	2	0	0	6	6	0	4	0	0	0	0	4	15	0	0		15		0.6	0	0
GAGVDPFIEK	1	0	1	1	1	2	0	1	1	0	0	0	1	0	0	0	0	1	0	0				3	0	4	5	9	4	0	6	6	0	0	0	5	0	0	0	0	5	0	0		10		0.3	0	0.4
VTAESNPANINWAEVGAEIVLEATGFFATK	6	0	0	4	2	2	0	2	1	1	0	3	1	0	0	1	3	3	1	0				18	0	0	20	18	4	0	12	6	6	0	12	5	0	0	3	12	15	11	0		30		0.6	0	0
YFAGEEIPEAELK	2	0	0	4	1	1	0	1	1	1	0	0	1	0	0	0	0	0	0	1				6	0	0	20	9	2	0	6	6	6	0	0	5	0	0	0	0	0	0	9		13		0.461538	0	0
TTFMANAQNVDR	2	0	1	0	1	0	0	0	0	0	1	2	0	1	1	0	2	1	0	0				6	0	4	0	9	0	0	0	0	0	5	8	0	5	6	0	8	5	0	0		12		0.5	0	0.333333
AVYPESQASSSSR	2	0	0	1	0	0	0	0	0	0	0	0	1	1	1	5	0	1	0	1				6	0	0	5	0	0	0	0	0	0	0	0	5	5	6	15	0	5	0	9		13		0.461538	0	0
QDLIAEVAAK	3	0	1	1	0	0	0	1	1	1	0	0	0	1	0	0	0	1	0	0				9	0	4	5	0	0	0	6	6	6	0	0	0	5	0	0	0	5	0	0		10		0.9	0	0.4
YFAGEEIPEAELK	2	0	0	4	1	1	0	1	1	1	0	0	1	0	0	0	0	0	0	1				6	0	0	20	9	2	0	6	6	6	0	0	5	0	0	0	0	0	0	9		13		0.461538	0	0
VNVNTECQLAFAAATR	4	1	0	1	1	0	0	0	0	1	0	2	0	1	1	0	2	2	0	0				12	3	0	5	9	0	0	0	0	6	0	8	0	5	6	0	8	10	0	0		16		0.75	0.1875	0
AFTLPELPYAPNALEPFFDEATMR	4	0	1	3	3	0	0	0	0	3	1	1	4	0	1	0	2	0	0	1				12	0	4	15	27	0	0	0	0	18	5	4	20	0	6	0	8	0	0	9		24		0.5	0	0.166667
ALNSVIAAAK	4	0	0	0	0	0	0	1	1	1	0	1	0	0	0	1	0	1	0	0				12	0	0	0	0	0	0	6	6	6	0	4	0	0	0	3	0	5	0	0		10		1.2	0	0
AYTGQIATLAFLAK	4	0	0	0	1	1	0	1	1	2	0	0	0	1	0	0	2	0	0	1				12	0	0	0	9	2	0	6	6	12	0	0	0	5	0	0	8	0	0	9		14		0.857143	0	0
MYGEEALFEEALNAVLPTAYDAAVK	6	0	1	4	1	1	0	0	1	3	1	1	1	0	0	0	1	2	0	2				18	0	4	20	9	2	0	0	6	18	5	4	5	0	0	0	4	10	0	18		25		0.72	0	0.16
MYGEEALFEEALNAVLPTAYDAAVK	6	0	1	4	1	1	0	0	1	3	1	1	1	0	0	0	1	2	0	2				18	0	4	20	9	2	0	0	6	18	5	4	5	0	0	0	4	10	0	18		25		0.72	0	0.16
VTAESNPANINWAEVGAEIVLEATGFFATK	6	0	0	4	2	2	0	2	1	1	0	3	1	0	0	1	3	3	1	0				18	0	0	20	18	4	0	12	6	6	0	12	5	0	0	3	12	15	11	0		30		0.6	0	0
VTAESNPANINWAEVGAEIVLEATGFFATK	6	0	0	4	2	2	0	2	1	1	0	3	1	0	0	1	3	3	1	0				18	0	0	20	18	4	0	12	6	6	0	12	5	0	0	3	12	15	11	0		30		0.6	0	0
AIFAAGATPILCCGETLETFEAGK	5	2	0	3	2	3	0	2	1	2	0	0	1	0	0	0	3	0	0	0				15	6	0	15	18	6	0	12	6	12	0	0	5	0	0	0	12	0	0	0		24		0.625	0.25	0
SFNLGPEPEFFLFK	0	0	0	2	4	1	0	0	1	2	0	1	2	0	0	1	0	0	0	0				0	0	0	10	36	2	0	0	6	12	0	4	10	0	0	3	0	0	0	0		14		0	0	0
TVEAFLESK	1	0	0	2	1	0	0	0	1	1	0	0	0	0	0	1	1	1	0	0				3	0	0	10	9	0	0	0	6	6	0	0	0	0	0	3	4	5	0	0		9		0.333333	0	0
FQLTDIPAAPR	2	0	1	0	1	0	0	1	0	1	0	0	2	1	1	0	1	0	0	0				6	0	4	0	9	0	0	6	0	6	0	0	10	5	6	0	4	0	0	0		11		0.545455	0	0.363636
NAAEAMDIK	3	0	1	1	0	0	0	1	1	0	1	1	0	0	0	0	0	0	0	0				9	0	4	5	0	0	0	6	6	0	5	4	0	0	0	0	0	0	0	0		9		1	0	0.444444
NFLDEGLANVFK	1	0	1	1	2	1	0	0	1	2	0	2	0	0	0	0	0	1	0	0				3	0	4	5	18	2	0	0	6	12	0	8	0	0	0	0	0	5	0	0		12		0.25	0	0.333333
QDLIAEVAAK	3	0	1	1	0	0	0	1	1	1	0	0	0	1	0	0	0	1	0	0				9	0	4	5	0	0	0	6	6	6	0	0	0	5	0	0	0	5	0	0		10		0.9	0	0.4
FQLTDIPAAPR	2	0	1	0	1	0	0	1	0	1	0	0	2	1	1	0	1	0	0	0				6	0	4	0	9	0	0	6	0	6	0	0	10	5	6	0	4	0	0	0		11		0.545455	0	0.363636
AGLEGLSEAFSGPSAVAFSNEDVVAPAK	6	0	1	3	2	3	0	0	1	2	0	1	2	0	0	4	0	3	0	0				18	0	4	15	18	6	0	0	6	12	0	4	10	0	0	12	0	15	0	0		28		0.642857	0	0.142857
NAAEAMDIK	3	0	1	1	0	0	0	1	1	0	1	1	0	0	0	0	0	0	0	0				9	0	4	5	0	0	0	6	6	0	5	4	0	0	0	0	0	0	0	0		9		1	0	0.444444
SFNLGPEPEFFLFK	0	0	0	2	4	1	0	0	1	2	0	1	2	0	0	1	0	0	0	0				0	0	0	10	36	2	0	0	6	12	0	4	10	0	0	3	0	0	0	0		14		0	0	0
TPEELEADHAK	2	0	1	3	0	0	1	0	1	1	0	0	1	0	0	0	1	0	0	0				6	0	4	15	0	0	6	0	6	6	0	0	5	0	0	0	4	0	0	0		11		0.545455	0	0.363636
NAAEAMDIK	3	0	1	1	0	0	0	1	1	0	1	1	0	0	0	0	0	0	0	0				9	0	4	5	0	0	0	6	6	0	5	4	0	0	0	0	0	0	0	0		9		1	0	0.444444
FQLTDIPAAPR	2	0	1	0	1	0	0	1	0	1	0	0	2	1	1	0	1	0	0	0				6	0	4	0	9	0	0	6	0	6	0	0	10	5	6	0	4	0	0	0		11		0.545455	0	0.363636
NEADALVFQTEK	2	0	1	2	1	0	0	0	1	1	0	1	0	1	0	0	1	1	0	0				6	0	4	10	9	0	0	0	6	6	0	4	0	5	0	0	4	5	0	0		12		0.5	0	0.333333
AIFAAGATPILCCGETLETFEAGK	5	2	0	3	2	3	0	2	1	2	0	0	1	0	0	0	3	0	0	0				15	6	0	15	18	6	0	12	6	12	0	0	5	0	0	0	12	0	0	0		24		0.625	0.25	0
AFTLPELPYAPNALEPFFDEATMR	4	0	1	3	3	0	0	0	0	3	1	1	4	0	1	0	2	0	0	1				12	0	4	15	27	0	0	0	0	18	5	4	20	0	6	0	8	0	0	9		24		0.5	0	0.166667
AIFAAGATPILCCGETLETFEAGK	5	2	0	3	2	3	0	2	1	2	0	0	1	0	0	0	3	0	0	0				15	6	0	15	18	6	0	12	6	12	0	0	5	0	0	0	12	0	0	0		24		0.625	0.25	0
IAATVVPAFK	3	0	0	0	1	0	0	1	1	0	0	0	1	0	0	0	1	2	0	0				9	0	0	0	9	0	0	6	6	0	0	0	5	0	0	0	4	10	0	0		10		0.9	0	0
SQLTEEVLAAAK	3	0	0	2	0	0	0	0	1	2	0	0	0	1	0	1	1	1	0	0				9	0	0	10	0	0	0	0	6	12	0	0	0	5	0	3	4	5	0	0		12		0.75	0	0
AEAYNDAVETAAIEAAVANAEIK	9	0	1	4	0	0	0	2	1	0	0	2	0	0	0	0	1	2	0	1				27	0	4	20	0	0	0	12	6	0	0	8	0	0	0	0	4	10	0	9		23		1.17391	0	0.173913
AEEVAALR	3	0	0	2	0	0	0	0	0	1	0	0	0	0	1	0	0	1	0	0				9	0	0	10	0	0	0	0	0	6	0	0	0	0	6	0	0	5	0	0		8		1.125	0	0
ALPFWEDQIAPALK	3	0	1	1	1	0	0	1	1	2	0	0	2	1	0	0	0	0	1	0				9	0	4	5	9	0	0	6	6	12	0	0	10	5	0	0	0	0	11	0		14		0.642857	0	0.285714
AGLEGLSEAFSGPSAVAFSNEDVVAPAK	6	0	1	3	2	3	0	0	1	2	0	1	2	0	0	4	0	3	0	0				18	0	4	15	18	6	0	0	6	12	0	4	10	0	0	12	0	15	0	0		28		0.642857	0	0.142857
AIEAAGYK	3	0	0	1	0	1	0	1	1	0	0	0	0	0	0	0	0	0	0	1				9	0	0	5	0	2	0	6	6	0	0	0	0	0	0	0	0	0	0	9		8		1.125	0	0
ALADALALIEK	4	0	1	1	0	0	0	1	1	3	0	0	0	0	0	0	0	0	0	0				12	0	4	5	0	0	0	6	6	18	0	0	0	0	0	0	0	0	0	0		11		1.09091	0	0.363636
IAATVVPAFK	3	0	0	0	1	0	0	1	1	0	0	0	1	0	0	0	1	2	0	0				9	0	0	0	9	0	0	6	6	0	0	0	5	0	0	0	4	10	0	0		10		0.9	0	0
IAATVVPAFK	3	0	0	0	1	0	0	1	1	0	0	0	1	0	0	0	1	2	0	0				9	0	0	0	9	0	0	6	6	0	0	0	5	0	0	0	4	10	0	0		10		0.9	0	0
ALPFWEDQIAPALK	3	0	1	1	1	0	0	1	1	2	0	0	2	1	0	0	0	0	1	0				9	0	4	5	9	0	0	6	6	12	0	0	10	5	0	0	0	0	11	0		14		0.642857	0	0.285714
ATQPGPWEQVEEK	1	0	0	3	0	1	0	0	1	0	0	0	2	2	0	0	1	1	1	0				3	0	0	15	0	2	0	0	6	0	0	0	10	10	0	0	4	5	11	0		13		0.230769	0	0
ALPFWEDQIAPALK	3	0	1	1	1	0	0	1	1	2	0	0	2	1	0	0	0	0	1	0				9	0	4	5	9	0	0	6	6	12	0	0	10	5	0	0	0	0	11	0		14		0.642857	0	0.285714
ILDAAAEK	3	0	1	1	0	0	0	1	1	1	0	0	0	0	0	0	0	0	0	0				9	0	4	5	0	0	0	6	6	6	0	0	0	0	0	0	0	0	0	0		8		1.125	0	0.5
SQLTEEVLAAAK	3	0	0	2	0	0	0	0	1	2	0	0	0	1	0	1	1	1	0	0				9	0	0	10	0	0	0	0	6	12	0	0	0	5	0	3	4	5	0	0		12		0.75	0	0
KFDVVEAPASK	2	0	1	1	1	0	0	0	2	0	0	0	1	0	0	1	0	2	0	0				6	0	4	5	9	0	0	0	12	0	0	0	5	0	0	3	0	10	0	0		11		0.545455	0	0.363636
SGTTTEPAIAFR	2	0	0	1	1	1	0	1	0	0	0	0	1	0	1	1	3	0	0	0				6	0	0	5	9	2	0	6	0	0	0	0	5	0	6	3	12	0	0	0		12		0.5	0	0
NFLDEGLANVFK	1	0	1	1	2	1	0	0	1	2	0	2	0	0	0	0	0	1	0	0				3	0	4	5	18	2	0	0	6	12	0	8	0	0	0	0	0	5	0	0		12		0.25	0	0.333333
AGLEGLSEAFSGPSAVAFSNEDVVAPAK	6	0	1	3	2	3	0	0	1	2	0	1	2	0	0	4	0	3	0	0				18	0	4	15	18	6	0	0	6	12	0	4	10	0	0	12	0	15	0	0		28		0.642857	0	0.142857
SGTTTEPAIAFR	2	0	0	1	1	1	0	1	0	0	0	0	1	0	1	1	3	0	0	0				6	0	0	5	9	2	0	6	0	0	0	0	5	0	6	3	12	0	0	0		12		0.5	0	0
TLSEAQAFVEAVK	3	0	0	2	1	0	0	0	1	1	0	0	0	1	0	1	1	2	0	0				9	0	0	10	9	0	0	0	6	6	0	0	0	5	0	3	4	10	0	0		13		0.692308	0	0
AAAENIVPNSTGAAK	5	0	0	1	0	1	0	1	1	0	0	2	1	0	0	1	1	1	0	0				15	0	0	5	0	2	0	6	6	0	0	8	5	0	0	3	4	5	0	0		15		1	0	0
ATQPGPWEQVEEK	1	0	0	3	0	1	0	0	1	0	0	0	2	2	0	0	1	1	1	0				3	0	0	15	0	2	0	0	6	0	0	0	10	10	0	0	4	5	11	0		13		0.230769	0	0
TLSEAQAFVEAVK	3	0	0	2	1	0	0	0	1	1	0	0	0	1	0	1	1	2	0	0				9	0	0	10	9	0	0	0	6	6	0	0	0	5	0	3	4	10	0	0		13		0.692308	0	0
AIIDEAFAK	3	0	1	1	1	0	0	2	1	0	0	0	0	0	0	0	0	0	0	0				9	0	4	5	9	0	0	12	6	0	0	0	0	0	0	0	0	0	0	0		9		1	0	0.444444
ALEEAPAR	3	0	0	2	0	0	0	0	0	1	0	0	1	0	1	0	0	0	0	0				9	0	0	10	0	0	0	0	0	6	0	0	5	0	6	0	0	0	0	0		8		1.125	0	0
KFDVVEAPASK	2	0	1	1	1	0	0	0	2	0	0	0	1	0	0	1	0	2	0	0				6	0	4	5	9	0	0	0	12	0	0	0	5	0	0	3	0	10	0	0		11		0.545455	0	0.363636
TLSEAQAFVEAVK	3	0	0	2	1	0	0	0	1	1	0	0	0	1	0	1	1	2	0	0				9	0	0	10	9	0	0	0	6	6	0	0	0	5	0	3	4	10	0	0		13		0.692308	0	0
ATQPGPWEQVEEK	1	0	0	3	0	1	0	0	1	0	0	0	2	2	0	0	1	1	1	0				3	0	0	15	0	2	0	0	6	0	0	0	10	10	0	0	4	5	11	0		13		0.230769	0	0
KFDVVEAPASK	2	0	1	1	1	0	0	0	2	0	0	0	1	0	0	1	0	2	0	0				6	0	4	5	9	0	0	0	12	0	0	0	5	0	0	3	0	10	0	0		11		0.545455	0	0.363636
NEADALVFQTEK	2	0	1	2	1	0	0	0	1	1	0	1	0	1	0	0	1	1	0	0				6	0	4	10	9	0	0	0	6	6	0	4	0	5	0	0	4	5	0	0		12		0.5	0	0.333333
AIIDEAFAK	3	0	1	1	1	0	0	2	1	0	0	0	0	0	0	0	0	0	0	0				9	0	4	5	9	0	0	12	6	0	0	0	0	0	0	0	0	0	0	0		9		1	0	0.444444
AQEDIEQER	1	0	1	3	0	0	0	1	0	0	0	0	0	2	1	0	0	0	0	0				3	0	4	15	0	0	0	6	0	0	0	0	0	10	6	0	0	0	0	0		9		0.333333	0	0.444444
ATDFASIDAAPEER	4	0	2	2	1	0	0	1	0	0	0	0	1	0	1	1	1	0	0	0				12	0	8	10	9	0	0	6	0	0	0	0	5	0	6	3	4	0	0	0		14		0.857143	0	0.571429
AAAENIVPNSTGAAK	5	0	0	1	0	1	0	1	1	0	0	2	1	0	0	1	1	1	0	0				15	0	0	5	0	2	0	6	6	0	0	8	5	0	0	3	4	5	0	0		15		1	0	0
AAAENIVPNSTGAAK	5	0	0	1	0	1	0	1	1	0	0	2	1	0	0	1	1	1	0	0				15	0	0	5	0	2	0	6	6	0	0	8	5	0	0	3	4	5	0	0		15		1	0	0
ATDFASIDAAPEER	4	0	2	2	1	0	0	1	0	0	0	0	1	0	1	1	1	0	0	0				12	0	8	10	9	0	0	6	0	0	0	0	5	0	6	3	4	0	0	0		14		0.857143	0	0.571429
ATDFASIDAAPEER	4	0	2	2	1	0	0	1	0	0	0	0	1	0	1	1	1	0	0	0				12	0	8	10	9	0	0	6	0	0	0	0	5	0	6	3	4	0	0	0		14		0.857143	0	0.571429
EQSEFEER	0	0	0	4	1	0	0	0	0	0	0	0	0	1	1	1	0	0	0	0				0	0	0	20	9	0	0	0	0	0	0	0	0	5	6	3	0	0	0	0		8		0	0	0
EQSEFEER	0	0	0	4	1	0	0	0	0	0	0	0	0	1	1	1	0	0	0	0				0	0	0	20	9	0	0	0	0	0	0	0	0	5	6	3	0	0	0	0		8		0	0	0
AEEATAAGADFVGSDELVAK	6	0	2	3	1	2	0	0	1	1	0	0	0	0	0	1	1	2	0	0				18	0	8	15	9	4	0	0	6	6	0	0	0	0	0	3	4	10	0	0		20		0.9	0	0.4
AETDFAAEVEAAK	5	0	1	3	1	0	0	0	1	0	0	0	0	0	0	0	1	1	0	0				15	0	4	15	9	0	0	0	6	0	0	0	0	0	0	0	4	5	0	0		13		1.15385	0	0.307692
AEEATAAGADFVGSDELVAK	6	0	2	3	1	2	0	0	1	1	0	0	0	0	0	1	1	2	0	0				18	0	8	15	9	4	0	0	6	6	0	0	0	0	0	3	4	10	0	0		20		0.9	0	0.4
SVQEEIIAK	1	0	0	2	0	0	0	2	1	0	0	0	0	1	0	1	0	1	0	0				3	0	0	10	0	0	0	12	6	0	0	0	0	5	0	3	0	5	0	0		9		0.333333	0	0
SQLTEEVLAAAK	3	0	0	2	0	0	0	0	1	2	0	0	0	1	0	1	1	1	0	0				9	0	0	10	0	0	0	0	6	12	0	0	0	5	0	3	4	5	0	0		12		0.75	0	0
VDDIDHLGNR	0	0	3	0	0	1	1	1	0	1	0	1	0	0	1	0	0	1	0	0				0	0	12	0	0	2	6	6	0	6	0	4	0	0	6	0	0	5	0	0		10		0	0	1.2
VDDIDHLGNR	0	0	3	0	0	1	1	1	0	1	0	1	0	0	1	0	0	1	0	0				0	0	12	0	0	2	6	6	0	6	0	4	0	0	6	0	0	5	0	0		10		0	0	1.2
VDDIDHLGNR	0	0	3	0	0	1	1	1	0	1	0	1	0	0	1	0	0	1	0	0				0	0	12	0	0	2	6	6	0	6	0	4	0	0	6	0	0	5	0	0		10		0	0	1.2
QVSMHIAAMNPTVLSADELDSEFVK	3	0	2	2	1	0	1	1	1	2	2	1	1	1	0	3	1	3	0	0				9	0	8	10	9	0	6	6	6	12	10	4	5	5	0	9	4	15	0	0		25		0.36	0	0.32
SEISDVFNAVIDGTDATMLSGESANGK	3	0	3	2	1	3	0	2	1	1	1	2	0	0	0	4	2	2	0	0				9	0	12	10	9	6	0	12	6	6	5	8	0	0	0	12	8	10	0	0		27		0.333333	0	0.444444
Total number of the same amino acid present in a peptide
Total number of carbons in each amino acid
Normalized values
[truncated: 19 more columns]

## Sheet: bacteria_glucose
Peptide	Alanine	Cysteine	Aspartate	Glutamate	Phenylanine	Glycine	Histidine	Isoleucine	Lysine	Leucine	Methionine	Asparagine	Proline	Glutamine	Arginine	Serine	Threonine	Valine	Tryptophan	Tyrosine		num of carbons in each aa		Alanine	Cysteine	Aspartate	Glutamate	Phenylanine	Glycine	Histidine	Isoleucine	Lysine	Leucine	Methionine	Asparagine	Proline	Glutamine	Arginine	Serine	Threonine	Valine	Tryptophan	Tyrosine		Peptide length		Alanine	Cysteine	Aspartate
AAADELGVPLYNYLGGFNAK	4	0	1	1	1	3	0	0	1	3	0	2	1	0	0	0	0	1	0	2	Alanine	3		12	0	4	5	9	6	0	0	6	18	0	8	5	0	0	0	0	5	0	18		20		0.6	0	0.2
AAADELGVPLYNYLGGFNAK	4	0	1	1	1	3	0	0	1	3	0	2	1	0	0	0	0	1	0	2	Cysteine	3		12	0	4	5	9	6	0	0	6	18	0	8	5	0	0	0	0	5	0	18		20		0.6	0	0.2
AAADELGVPLYNYLGGFNAK	4	0	1	1	1	3	0	0	1	3	0	2	1	0	0	0	0	1	0	2	Aspartic Acid	4		12	0	4	5	9	6	0	0	6	18	0	8	5	0	0	0	0	5	0	18		20		0.6	0	0.2
AAAENIVPNSTGAAK	5	0	0	1	0	1	0	1	1	0	0	2	1	0	0	1	1	1	0	0	Glutamic Acid	5		15	0	0	5	0	2	0	6	6	0	0	8	5	0	0	3	4	5	0	0		15		1	0	0
AAAENIVPNSTGAAK	5	0	0	1	0	1	0	1	1	0	0	2	1	0	0	1	1	1	0	0	Phenylalanine	9		15	0	0	5	0	2	0	6	6	0	0	8	5	0	0	3	4	5	0	0		15		1	0	0
AAAENIVPNSTGAAK	5	0	0	1	0	1	0	1	1	0	0	2	1	0	0	1	1	1	0	0	Glycine	2		15	0	0	5	0	2	0	6	6	0	0	8	5	0	0	3	4	5	0	0		15		1	0	0
AADNYEPSVIAK	3	0	1	1	0	0	0	1	1	0	0	1	1	0	0	1	0	1	0	1	Histidine	6		9	0	4	5	0	0	0	6	6	0	0	4	5	0	0	3	0	5	0	9		12		0.75	0	0.333333
AADNYEPSVIAK	3	0	1	1	0	0	0	1	1	0	0	1	1	0	0	1	0	1	0	1	Isoleucine	6		9	0	4	5	0	0	0	6	6	0	0	4	5	0	0	3	0	5	0	9		12		0.75	0	0.333333
AAIDGIVK	2	0	1	0	0	1	0	2	1	0	0	0	0	0	0	0	0	1	0	0	Lysine	6		6	0	4	0	0	2	0	12	6	0	0	0	0	0	0	0	0	5	0	0		8		0.75	0	0.5
AAIDGIVK	2	0	1	0	0	1	0	2	1	0	0	0	0	0	0	0	0	1	0	0	Leucine	6		6	0	4	0	0	2	0	12	6	0	0	0	0	0	0	0	0	5	0	0		8		0.75	0	0.5
AAIDNGDEVTSK	2	0	2	1	0	1	0	1	1	0	0	1	0	0	0	1	1	1	0	0	Methionine	5		6	0	8	5	0	2	0	6	6	0	0	4	0	0	0	3	4	5	0	0		12		0.5	0	0.666667
AASPASPANAPLTK	5	0	0	0	0	0	0	0	1	1	0	1	3	0	0	2	1	0	0	0	Asparagine	4		15	0	0	0	0	0	0	0	6	6	0	4	15	0	0	6	4	0	0	0		14		1.07143	0	0
AAVEVENVLNSAIANAENNFGLEK	5	0	0	4	1	1	0	1	1	2	0	5	0	0	0	1	0	3	0	0	Proline	5		15	0	0	20	9	2	0	6	6	12	0	20	0	0	0	3	0	15	0	0		24		0.625	0	0
AAVEVENVLNSAIANAENNFGLEK	5	0	0	4	1	1	0	1	1	2	0	5	0	0	0	1	0	3	0	0	Glutamine	5		15	0	0	20	9	2	0	6	6	12	0	20	0	0	0	3	0	15	0	0		24		0.625	0	0
AAVEVENVLNSAIANAENNFGLEK	5	0	0	4	1	1	0	1	1	2	0	5	0	0	0	1	0	3	0	0	Arginine	6		15	0	0	20	9	2	0	6	6	12	0	20	0	0	0	3	0	15	0	0		24		0.625	0	0
ADIDYAWEEADTTYGK	3	0	3	2	0	1	0	1	1	0	0	0	0	0	0	0	2	0	1	2	Serine	3		9	0	12	10	0	2	0	6	6	0	0	0	0	0	0	0	8	0	11	18		16		0.5625	0	0.75
ADIDYAWEEADTTYGK	3	0	3	2	0	1	0	1	1	0	0	0	0	0	0	0	2	0	1	2	Threonine	4		9	0	12	10	0	2	0	6	6	0	0	0	0	0	0	0	8	0	11	18		16		0.5625	0	0.75
ADIDYAWEEADTTYGK	3	0	3	2	0	1	0	1	1	0	0	0	0	0	0	0	2	0	1	2	Valine	5		9	0	12	10	0	2	0	6	6	0	0	0	0	0	0	0	8	0	11	18		16		0.5625	0	0.75
AEAYNDAVETAAIEAAVANAEIK	9	0	1	4	0	0	0	2	1	0	0	2	0	0	0	0	1	2	0	1	Tryptophan	11		27	0	4	20	0	0	0	12	6	0	0	8	0	0	0	0	4	10	0	9		23		1.17391	0	0.173913
AEAYNDAVETAAIEAAVANAEIK	9	0	1	4	0	0	0	2	1	0	0	2	0	0	0	0	1	2	0	1	Tyrosine	9		27	0	4	20	0	0	0	12	6	0	0	8	0	0	0	0	4	10	0	9		23		1.17391	0	0.173913
AEAYNDAVETAAIEAAVANAEIK	9	0	1	4	0	0	0	2	1	0	0	2	0	0	0	0	1	2	0	1				27	0	4	20	0	0	0	12	6	0	0	8	0	0	0	0	4	10	0	9		23		1.17391	0	0.173913
AELVDVYAQK	2	0	1	1	0	0	0	0	1	1	0	0	0	1	0	0	0	2	0	1				6	0	4	5	0	0	0	0	6	6	0	0	0	5	0	0	0	10	0	9		10		0.6	0	0.4
AELVDVYAQK	2	0	1	1	0	0	0	0	1	1	0	0	0	1	0	0	0	2	0	1				6	0	4	5	0	0	0	0	6	6	0	0	0	5	0	0	0	10	0	9		10		0.6	0	0.4
AELVDVYAQK	2	0	1	1	0	0	0	0	1	1	0	0	0	1	0	0	0	2	0	1				6	0	4	5	0	0	0	0	6	6	0	0	0	5	0	0	0	10	0	9		10		0.6	0	0.4
AETDFAAEVEAAK	5	0	1	3	1	0	0	0	1	0	0	0	0	0	0	0	1	1	0	0				15	0	4	15	9	0	0	0	6	0	0	0	0	0	0	0	4	5	0	0		13		1.15385	0	0.307692
AETDFAAEVEAAK	5	0	1	3	1	0	0	0	1	0	0	0	0	0	0	0	1	1	0	0				15	0	4	15	9	0	0	0	6	0	0	0	0	0	0	0	4	5	0	0		13		1.15385	0	0.307692
AFENETPELTLTK	1	0	0	3	1	0	0	0	1	2	0	1	1	0	0	0	3	0	0	0				3	0	0	15	9	0	0	0	6	12	0	4	5	0	0	0	12	0	0	0		13		0.230769	0	0
AFENETPELTLTK	1	0	0	3	1	0	0	0	1	2	0	1	1	0	0	0	3	0	0	0				3	0	0	15	9	0	0	0	6	12	0	4	5	0	0	0	12	0	0	0		13		0.230769	0	0
AFENETPELTLTK	1	0	0	3	1	0	0	0	1	2	0	1	1	0	0	0	3	0	0	0				3	0	0	15	9	0	0	0	6	12	0	4	5	0	0	0	12	0	0	0		13		0.230769	0	0
AFESGSVAPIAQTTPEAAPAPK	6	0	0	2	1	1	0	1	1	0	0	0	4	1	0	2	2	1	0	0				18	0	0	10	9	2	0	6	6	0	0	0	20	5	0	6	8	5	0	0		22		0.818182	0	0
AFESGSVAPIAQTTPEAAPAPK	6	0	0	2	1	1	0	1	1	0	0	0	4	1	0	2	2	1	0	0				18	0	0	10	9	2	0	6	6	0	0	0	20	5	0	6	8	5	0	0		22		0.818182	0	0
AFESGSVAPIAQTTPEAAPAPK	6	0	0	2	1	1	0	1	1	0	0	0	4	1	0	2	2	1	0	0				18	0	0	10	9	2	0	6	6	0	0	0	20	5	0	6	8	5	0	0		22		0.818182	0	0
AFTLPELPYAPNALEPFFDEATMR	4	0	1	3	3	0	0	0	0	3	1	1	4	0	1	0	2	0	0	1				12	0	4	15	27	0	0	0	0	18	5	4	20	0	6	0	8	0	0	9		24		0.5	0	0.166667
AFTLPELPYAPNALEPFFDEATMR	4	0	1	3	3	0	0	0	0	3	1	1	4	0	1	0	2	0	0	1				12	0	4	15	27	0	0	0	0	18	5	4	20	0	6	0	8	0	0	9		24		0.5	0	0.166667
AFTLPELPYAPNALEPFFDEATMR	4	0	1	3	3	0	0	0	0	3	1	1	4	0	1	0	2	0	0	1				12	0	4	15	27	0	0	0	0	18	5	4	20	0	6	0	8	0	0	9		24		0.5	0	0.166667
AFVTNIGGR	1	0	0	0	1	2	0	1	0	0	0	1	0	0	1	0	1	1	0	0				3	0	0	0	9	4	0	6	0	0	0	4	0	0	6	0	4	5	0	0		9		0.333333	0	0
AFVTNIGGR	1	0	0	0	1	2	0	1	0	0	0	1	0	0	1	0	1	1	0	0				3	0	0	0	9	4	0	6	0	0	0	4	0	0	6	0	4	5	0	0		9		0.333333	0	0
AFVTNIGGR	1	0	0	0	1	2	0	1	0	0	0	1	0	0	1	0	1	1	0	0				3	0	0	0	9	4	0	6	0	0	0	4	0	0	6	0	4	5	0	0		9		0.333333	0	0
AGEGFGVTGPVAGR	2	0	0	1	1	5	0	0	0	0	0	0	1	0	1	0	1	2	0	0				6	0	0	5	9	10	0	0	0	0	0	0	5	0	6	0	4	10	0	0		14		0.428571	0	0
AGFVFSGVSPDNR	1	0	1	0	2	2	0	0	0	0	0	1	1	0	1	2	0	2	0	0				3	0	4	0	18	4	0	0	0	0	0	4	5	0	6	6	0	10	0	0		13		0.230769	0	0.307692
AGINTVADIVEMSEADMIK	3	0	2	2	0	1	0	3	1	0	2	1	0	0	0	1	1	2	0	0				9	0	8	10	0	2	0	18	6	0	10	4	0	0	0	3	4	10	0	0		19		0.473684	0	0.421053
AGINTVADIVEMSEADMIK	3	0	2	2	0	1	0	3	1	0	2	1	0	0	0	1	1	2	0	0				9	0	8	10	0	2	0	18	6	0	10	4	0	0	0	3	4	10	0	0		19		0.473684	0	0.421053
AGINTVADIVEMSEADMIK	3	0	2	2	0	1	0	3	1	0	2	1	0	0	0	1	1	2	0	0				9	0	8	10	0	2	0	18	6	0	10	4	0	0	0	3	4	10	0	0		19		0.473684	0	0.421053
AGIQDPNRPLGSFLFLGPTGVGK	1	0	1	0	2	5	0	1	1	3	0	1	3	1	1	1	1	1	0	0				3	0	4	0	18	10	0	6	6	18	0	4	15	5	6	3	4	5	0	0		23		0.130435	0	0.173913
AGIQDPNRPLGSFLFLGPTGVGK	1	0	1	0	2	5	0	1	1	3	0	1	3	1	1	1	1	1	0	0				3	0	4	0	18	10	0	6	6	18	0	4	15	5	6	3	4	5	0	0		23		0.130435	0	0.173913
AGLAENMVPESATAVISGAK	5	0	0	2	0	2	0	1	1	1	1	1	1	0	0	2	1	2	0	0				15	0	0	10	0	4	0	6	6	6	5	4	5	0	0	6	4	10	0	0		20		0.75	0	0
AGLAENMVPESATAVISGAK	5	0	0	2	0	2	0	1	1	1	1	1	1	0	0	2	1	2	0	0				15	0	0	10	0	4	0	6	6	6	5	4	5	0	0	6	4	10	0	0		20		0.75	0	0
AGLEGLSEAFSGPSAVAFSNEDVVAPAK	6	0	1	3	2	3	0	0	1	2	0	1	2	0	0	4	0	3	0	0				18	0	4	15	18	6	0	0	6	12	0	4	10	0	0	12	0	15	0	0		28		0.642857	0	0.142857
AGLELYR	1	0	0	1	0	1	0	0	0	2	0	0	0	0	1	0	0	0	0	1				3	0	0	5	0	2	0	0	0	12	0	0	0	0	6	0	0	0	0	9		7		0.428571	0	0
AGMGYTGAADITALHDSAQFIEMSGAGLK	6	0	2	1	1	5	1	2	1	2	2	0	0	1	0	2	2	0	0	1				18	0	8	5	9	10	6	12	6	12	10	0	0	5	0	6	8	0	0	9		29		0.62069	0	0.275862
AGMGYTGAADITALHDSAQFIEMSGAGLK	6	0	2	1	1	5	1	2	1	2	2	0	0	1	0	2	2	0	0	1				18	0	8	5	9	10	6	12	6	12	10	0	0	5	0	6	8	0	0	9		29		0.62069	0	0.275862
AGMGYTGAADITALHDSAQFIEMSGAGLK	6	0	2	1	1	5	1	2	1	2	2	0	0	1	0	2	2	0	0	1				18	0	8	5	9	10	6	12	6	12	10	0	0	5	0	6	8	0	0	9		29		0.62069	0	0.275862
AGSFLTDQSGFGK	1	0	1	0	2	3	0	0	1	1	0	0	0	1	0	2	1	0	0	0				3	0	4	0	18	6	0	0	6	6	0	0	0	5	0	6	4	0	0	0		13		0.230769	0	0.307692
AGSFLTDQSGFGK	1	0	1	0	2	3	0	0	1	1	0	0	0	1	0	2	1	0	0	0				3	0	4	0	18	6	0	0	6	6	0	0	0	5	0	6	4	0	0	0		13		0.230769	0	0.307692
AGSFLTDQSGFGK	1	0	1	0	2	3	0	0	1	1	0	0	0	1	0	2	1	0	0	0				3	0	4	0	18	6	0	0	6	6	0	0	0	5	0	6	4	0	0	0		13		0.230769	0	0.307692
AGTAEFDLEK	2	0	1	2	1	1	0	0	1	1	0	0	0	0	0	0	1	0	0	0				6	0	4	10	9	2	0	0	6	6	0	0	0	0	0	0	4	0	0	0		10		0.6	0	0.4
AHASNVGISANVDK	3	0	1	0	0	1	1	1	1	0	0	2	0	0	0	2	0	2	0	0				9	0	4	0	0	2	6	6	6	0	0	8	0	0	0	6	0	10	0	0		14		0.642857	0	0.285714
AHASNVGISANVDK	3	0	1	0	0	1	1	1	1	0	0	2	0	0	0	2	0	2	0	0				9	0	4	0	0	2	6	6	6	0	0	8	0	0	0	6	0	10	0	0		14		0.642857	0	0.285714
AHASNVGISANVDK	3	0	1	0	0	1	1	1	1	0	0	2	0	0	0	2	0	2	0	0				9	0	4	0	0	2	6	6	6	0	0	8	0	0	0	6	0	10	0	0		14		0.642857	0	0.285714
AIEAAGYK	3	0	0	1	0	1	0	1	1	0	0	0	0	0	0	0	0	0	0	1				9	0	0	5	0	2	0	6	6	0	0	0	0	0	0	0	0	0	0	9		8		1.125	0	0
AIEAAGYK	3	0	0	1	0	1	0	1	1	0	0	0	0	0	0	0	0	0	0	1				9	0	0	5	0	2	0	6	6	0	0	0	0	0	0	0	0	0	0	9		8		1.125	0	0
AIFAAGATPILCCGETLETFEAGK	5	2	0	3	2	3	0	2	1	2	0	0	1	0	0	0	3	0	0	0				15	6	0	15	18	6	0	12	6	12	0	0	5	0	0	0	12	0	0	0		24		0.625	0.25	0
AIFAAGATPILCCGETLETFEAGK	5	2	0	3	2	3	0	2	1	2	0	0	1	0	0	0	3	0	0	0				15	6	0	15	18	6	0	12	6	12	0	0	5	0	0	0	12	0	0	0		24		0.625	0.25	0
AIFAAGATPILCCGETLETFEAGK	5	2	0	3	2	3	0	2	1	2	0	0	1	0	0	0	3	0	0	0				15	6	0	15	18	6	0	12	6	12	0	0	5	0	0	0	12	0	0	0		24		0.625	0.25	0
AIIDEAFAK	3	0	1	1	1	0	0	2	1	0	0	0	0	0	0	0	0	0	0	0				9	0	4	5	9	0	0	12	6	0	0	0	0	0	0	0	0	0	0	0		9		1	0	0.444444
AIIDEAFAK	3	0	1	1	1	0	0	2	1	0	0	0	0	0	0	0	0	0	0	0				9	0	4	5	9	0	0	12	6	0	0	0	0	0	0	0	0	0	0	0		9		1	0	0.444444
AIIDEAFAK	3	0	1	1	1	0	0	2	1	0	0	0	0	0	0	0	0	0	0	0				9	0	4	5	9	0	0	12	6	0	0	0	0	0	0	0	0	0	0	0		9		1	0	0.444444
AIMAATLGNLFIPAVPEDFK	4	0	1	1	2	1	0	2	1	2	1	1	2	0	0	0	1	1	0	0				12	0	4	5	18	2	0	12	6	12	5	4	10	0	0	0	4	5	0	0		20		0.6	0	0.2
AIVTLTEDSK	1	0	1	1	0	0	0	1	1	1	0	0	0	0	0	1	2	1	0	0				3	0	4	5	0	0	0	6	6	6	0	0	0	0	0	3	8	5	0	0		10		0.3	0	0.4
AIVTLTEDSK	1	0	1	1	0	0	0	1	1	1	0	0	0	0	0	1	2	1	0	0				3	0	4	5	0	0	0	6	6	6	0	0	0	0	0	3	8	5	0	0		10		0.3	0	0.4
AIVTLTEDSK	1	0	1	1	0	0	0	1	1	1	0	0	0	0	0	1	2	1	0	0				3	0	4	5	0	0	0	6	6	6	0	0	0	0	0	3	8	5	0	0		10		0.3	0	0.4
ALADALALIEK	4	0	1	1	0	0	0	1	1	3	0	0	0	0	0	0	0	0	0	0				12	0	4	5	0	0	0	6	6	18	0	0	0	0	0	0	0	0	0	0		11		1.09091	0	0.363636
ALADALALIEK	4	0	1	1	0	0	0	1	1	3	0	0	0	0	0	0	0	0	0	0				12	0	4	5	0	0	0	6	6	18	0	0	0	0	0	0	0	0	0	0		11		1.09091	0	0.363636
ALAVAFDIPIAVTYWDGK	4	0	2	0	1	1	0	2	1	1	0	0	1	0	0	0	1	2	1	1				12	0	8	0	9	2	0	12	6	6	0	0	5	0	0	0	4	10	11	9		18		0.666667	0	0.444444
ALAVAFDIPIAVTYWDGK	4	0	2	0	1	1	0	2	1	1	0	0	1	0	0	0	1	2	1	1				12	0	8	0	9	2	0	12	6	6	0	0	5	0	0	0	4	10	11	9		18		0.666667	0	0.444444
ALAVEGLTDDVK	2	0	2	1	0	1	0	0	1	2	0	0	0	0	0	0	1	2	0	0				6	0	8	5	0	2	0	0	6	12	0	0	0	0	0	0	4	10	0	0		12		0.5	0	0.666667
ALEQNLTPIVVVNK	1	0	0	1	0	0	0	1	1	2	0	2	1	1	0	0	1	3	0	0				3	0	0	5	0	0	0	6	6	12	0	8	5	5	0	0	4	15	0	0		14		0.214286	0	0
ALEQNLTPIVVVNK	1	0	0	1	0	0	0	1	1	2	0	2	1	1	0	0	1	3	0	0				3	0	0	5	0	0	0	6	6	12	0	8	5	5	0	0	4	15	0	0		14		0.214286	0	0
ALGTQLGMPDEIVWR	1	0	1	1	0	2	0	1	0	2	1	0	1	1	1	0	1	1	1	0				3	0	4	5	0	4	0	6	0	12	5	0	5	5	6	0	4	5	11	0		15		0.2	0	0.266667
ALGTQLGMPDEIVWR	1	0	1	1	0	2	0	1	0	2	1	0	1	1	1	0	1	1	1	0				3	0	4	5	0	4	0	6	0	12	5	0	5	5	6	0	4	5	11	0		15		0.2	0	0.266667
ALIHGITGQHR	1	0	0	0	0	2	2	2	0	1	0	0	0	1	1	0	1	0	0	0				3	0	0	0	0	4	12	12	0	6	0	0	0	5	6	0	4	0	0	0		11		0.272727	0	0
ALIHGITGQHR	1	0	0	0	0	2	2	2	0	1	0	0	0	1	1	0	1	0	0	0				3	0	0	0	0	4	12	12	0	6	0	0	0	5	6	0	4	0	0	0		11		0.272727	0	0
ALIHGITGQHR	1	0	0	0	0	2	2	2	0	1	0	0	0	1	1	0	1	0	0	0				3	0	0	0	0	4	12	12	0	6	0	0	0	5	6	0	4	0	0	0		11		0.272727	0	0
ALLANMVEGVSTGFSK	2	0	0	1	1	2	0	0	1	2	1	1	0	0	0	2	1	2	0	0				6	0	0	5	9	4	0	0	6	12	5	4	0	0	0	6	4	10	0	0		16		0.375	0	0
ALLANMVEGVSTGFSK	2	0	0	1	1	2	0	0	1	2	1	1	0	0	0	2	1	2	0	0				6	0	0	5	9	4	0	0	6	12	5	4	0	0	0	6	4	10	0	0		16		0.375	0	0
ALLANMVEGVSTGFSK	2	0	0	1	1	2	0	0	1	2	1	1	0	0	0	2	1	2	0	0				6	0	0	5	9	4	0	0	6	12	5	4	0	0	0	6	4	10	0	0		16		0.375	0	0
ALLEVAQEK	2	0	0	2	0	0	0	0	1	2	0	0	0	1	0	0	0	1	0	0				6	0	0	10	0	0	0	0	6	12	0	0	0	5	0	0	0	5	0	0		9		0.666667	0	0
ALLQVDPDFR	1	0	2	0	1	0	0	0	0	2	0	0	1	1	1	0	0	1	0	0				3	0	8	0	9	0	0	0	0	12	0	0	5	5	6	0	0	5	0	0		10		0.3	0	0.8
ALLQVDPDFR	1	0	2	0	1	0	0	0	0	2	0	0	1	1	1	0	0	1	0	0				3	0	8	0	9	0	0	0	0	12	0	0	5	5	6	0	0	5	0	0		10		0.3	0	0.8
ALNSVIAAAK	4	0	0	0	0	0	0	1	1	1	0	1	0	0	0	1	0	1	0	0				12	0	0	0	0	0	0	6	6	6	0	4	0	0	0	3	0	5	0	0		10		1.2	0	0
ALNSVIAAAK	4	0	0	0	0	0	0	1	1	1	0	1	0	0	0	1	0	1	0	0				12	0	0	0	0	0	0	6	6	6	0	4	0	0	0	3	0	5	0	0		10		1.2	0	0
ALNSVIAAAK	4	0	0	0	0	0	0	1	1	1	0	1	0	0	0	1	0	1	0	0				12	0	0	0	0	0	0	6	6	6	0	4	0	0	0	3	0	5	0	0		10		1.2	0	0
ALPFWEDQIAPALK	3	0	1	1	1	0	0	1	1	2	0	0	2	1	0	0	0	0	1	0				9	0	4	5	9	0	0	6	6	12	0	0	10	5	0	0	0	0	11	0		14		0.642857	0	0.285714
ALPFWEDQIAPALK	3	0	1	1	1	0	0	1	1	2	0	0	2	1	0	0	0	0	1	0				9	0	4	5	9	0	0	6	6	12	0	0	10	5	0	0	0	0	11	0		14		0.642857	0	0.285714
ALPFWEDQIAPALK	3	0	1	1	1	0	0	1	1	2	0	0	2	1	0	0	0	0	1	0				9	0	4	5	9	0	0	6	6	12	0	0	10	5	0	0	0	0	11	0		14		0.642857	0	0.285714
ALQDLEIPQPPGATATNEEEAVANANK	6	0	1	4	0	1	0	1	1	2	0	3	3	2	0	0	2	1	0	0				18	0	4	20	0	2	0	6	6	12	0	12	15	10	0	0	8	5	0	0		27		0.666667	0	0.148148
ALVETDGNMEAAAELLR	4	0	1	3	0	1	0	0	0	3	1	1	0	0	1	0	1	1	0	0				12	0	4	15	0	2	0	0	0	18	5	4	0	0	6	0	4	5	0	0		17		0.705882	0	0.235294
ALVETDGNMEAAAELLR	4	0	1	3	0	1	0	0	0	3	1	1	0	0	1	0	1	1	0	0				12	0	4	15	0	2	0	0	0	18	5	4	0	0	6	0	4	5	0	0		17		0.705882	0	0.235294
ALVETDGNMEAAAELLR	4	0	1	3	0	1	0	0	0	3	1	1	0	0	1	0	1	1	0	0				12	0	4	15	0	2	0	0	0	18	5	4	0	0	6	0	4	5	0	0		17		0.705882	0	0.235294
ALYESDLGITPANDGSVIR	2	0	2	1	0	2	0	2	0	2	0	1	1	0	1	2	1	1	0	1				6	0	8	5	0	4	0	12	0	12	0	4	5	0	6	6	4	5	0	9		19		0.315789	0	0.421053
AMIALDGTENK	2	0	1	1	0	1	0	1	1	1	1	1	0	0	0	0	1	0	0	0				6	0	4	5	0	2	0	6	6	6	5	4	0	0	0	0	4	0	0	0		11		0.545455	0	0.363636
AMIALDGTENK	2	0	1	1	0	1	0	1	1	1	1	1	0	0	0	0	1	0	0	0				6	0	4	5	0	2	0	6	6	6	5	4	0	0	0	0	4	0	0	0		11		0.545455	0	0.363636
AMIALDGTENK	2	0	1	1	0	1	0	1	1	1	1	1	0	0	0	0	1	0	0	0				6	0	4	5	0	2	0	6	6	6	5	4	0	0	0	0	4	0	0	0		11		0.545455	0	0.363636
AMNEFLGGMQQQGISPEMYFQITGTSEDDLHK	1	0	2	3	2	4	1	2	1	2	3	1	1	4	0	2	2	0	0	1				3	0	8	15	18	8	6	12	6	12	15	4	5	20	0	6	8	0	0	9		32		0.09375	0	0.25
ANEIVTTAQDR	2	0	1	1	0	0	0	1	0	0	0	1	0	1	1	0	2	1	0	0				6	0	4	5	0	0	0	6	0	0	0	4	0	5	6	0	8	5	0	0		11		0.545455	0	0.363636
ANFVSFDADKLEGTLVR	2	0	2	1	2	1	0	0	1	2	0	1	0	0	1	1	1	2	0	0				6	0	8	5	18	2	0	0	6	12	0	4	0	0	6	3	4	10	0	0		17		0.352941	0	0.470588
ANFVSFDADKLEGTLVR	2	0	2	1	2	1	0	0	1	2	0	1	0	0	1	1	1	2	0	0				6	0	8	5	18	2	0	0	6	12	0	4	0	0	6	3	4	10	0	0		17		0.352941	0	0.470588
ANFVSFDADKLEGTLVR	2	0	2	1	2	1	0	0	1	2	0	1	0	0	1	1	1	2	0	0				6	0	8	5	18	2	0	0	6	12	0	4	0	0	6	3	4	10	0	0		17		0.352941	0	0.470588
ANGADIDDAAIQGVK	4	0	3	0	0	2	0	2	1	0	0	1	0	1	0	0	0	1	0	0				12	0	12	0	0	4	0	12	6	0	0	4	0	5	0	0	0	5	0	0		15		0.8	0	0.8
ANGADIDDAAIQGVK	4	0	3	0	0	2	0	2	1	0	0	1	0	1	0	0	0	1	0	0				12	0	12	0	0	4	0	12	6	0	0	4	0	5	0	0	0	5	0	0		15		0.8	0	0.8
ANKQDLIAEVAAK	4	0	1	1	0	0	0	1	2	1	0	1	0	1	0	0	0	1	0	0				12	0	4	5	0	0	0	6	12	6	0	4	0	5	0	0	0	5	0	0		13		0.923077	0	0.307692
ANLVVSETFINEGPTMK	1	0	0	2	1	1	0	1	1	1	1	2	1	0	0	1	2	2	0	0				3	0	0	10	9	2	0	6	6	6	5	8	5	0	0	3	8	10	0	0		17		0.176471	0	0
ANLVVSETFINEGPTMK	1	0	0	2	1	1	0	1	1	1	1	2	1	0	0	1	2	2	0	0				3	0	0	10	9	2	0	6	6	6	5	8	5	0	0	3	8	10	0	0		17		0.176471	0	0
ANLVVSETFINEGPTMK	1	0	0	2	1	1	0	1	1	1	1	2	1	0	0	1	2	2	0	0				3	0	0	10	9	2	0	6	6	6	5	8	5	0	0	3	8	10	0	0		17		0.176471	0	0
ANSGHPGLPMGSAPMAYVLWSK	3	0	0	0	0	3	1	0	1	2	2	1	3	0	0	3	0	1	1	1				9	0	0	0	0	6	6	0	6	12	10	4	15	0	0	9	0	5	11	9		22		0.409091	0	0
ANSGHPGLPMGSAPMAYVLWSK	3	0	0	0	0	3	1	0	1	2	2	1	3	0	0	3	0	1	1	1				9	0	0	0	0	6	6	0	6	12	10	4	15	0	0	9	0	5	11	9		22		0.409091	0	0
APQTSQVLAK	2	0	0	0	0	0	0	0	1	1	0	0	1	2	0	1	1	1	0	0				6	0	0	0	0	0	0	0	6	6	0	0	5	10	0	3	4	5	0	0		10		0.6	0	0
APTFDELSTANEVLVTGIK	2	0	1	2	1	1	0	1	1	2	0	1	1	0	0	1	3	2	0	0				6	0	4	10	9	2	0	6	6	12	0	4	5	0	0	3	12	10	0	0		19		0.315789	0	0.210526
APTFDELSTANEVLVTGIK	2	0	1	2	1	1	0	1	1	2	0	1	1	0	0	1	3	2	0	0				6	0	4	10	9	2	0	6	6	12	0	4	5	0	0	3	12	10	0	0		19		0.315789	0	0.210526
APTFDELSTANEVLVTGIK	2	0	1	2	1	1	0	1	1	2	0	1	1	0	0	1	3	2	0	0				6	0	4	10	9	2	0	6	6	12	0	4	5	0	0	3	12	10	0	0		19		0.315789	0	0.210526
APVFSFTK	1	0	0	0	2	0	0	0	1	0	0	0	1	0	0	1	1	1	0	0				3	0	0	0	18	0	0	0	6	0	0	0	5	0	0	3	4	5	0	0		8		0.375	0	0
APVFSFTK	1	0	0	0	2	0	0	0	1	0	0	0	1	0	0	1	1	1	0	0				3	0	0	0	18	0	0	0	6	0	0	0	5	0	0	3	4	5	0	0		8		0.375	0	0
APVFSFTK	1	0	0	0	2	0	0	0	1	0	0	0	1	0	0	1	1	1	0	0				3	0	0	0	18	0	0	0	6	0	0	0	5	0	0	3	4	5	0	0		8		0.375	0	0
APVGSTVEGTVK	1	0	0	1	0	2	0	0	1	0	0	0	1	0	0	1	2	3	0	0				3	0	0	5	0	4	0	0	6	0	0	0	5	0	0	3	8	15	0	0		12		0.25	0	0
APVGSTVEGTVK	1	0	0	1	0	2	0	0	1	0	0	0	1	0	0	1	2	3	0	0				3	0	0	5	0	4	0	0	6	0	0	0	5	0	0	3	8	15	0	0		12		0.25	0	0
APVGSTVEGTVK	1	0	0	1	0	2	0	0	1	0	0	0	1	0	0	1	2	3	0	0				3	0	0	5	0	4	0	0	6	0	0	0	5	0	0	3	8	15	0	0		12		0.25	0	0
AQEVPEAIR	2	0	0	2	0	0	0	1	0	0	0	0	1	1	1	0	0	1	0	0				6	0	0	10	0	0	0	6	0	0	0	0	5	5	6	0	0	5	0	0		9		0.666667	0	0
AQEVPEAIR	2	0	0	2	0	0	0	1	0	0	0	0	1	1	1	0	0	1	0	0				6	0	0	10	0	0	0	6	0	0	0	0	5	5	6	0	0	5	0	0		9		0.666667	0	0
AQEVPEAIRK	2	0	0	2	0	0	0	1	1	0	0	0	1	1	1	0	0	1	0	0				6	0	0	10	0	0	0	6	6	0	0	0	5	5	6	0	0	5	0	0		10		0.6	0	0
AQVQYAGTGR	2	0	0	0	0	2	0	0	0	0	0	0	0	2	1	0	1	1	0	1				6	0	0	0	0	4	0	0	0	0	0	0	0	10	6	0	4	5	0	9		10		0.6	0	0
AQVQYAGTGR	2	0	0	0	0	2	0	0	0	0	0	0	0	2	1	0	1	1	0	1				6	0	0	0	0	4	0	0	0	0	0	0	0	10	6	0	4	5	0	9		10		0.6	0	0
AQVQYAGTGR	2	0	0	0	0	2	0	0	0	0	0	0	0	2	1	0	1	1	0	1				6	0	0	0	0	4	0	0	0	0	0	0	0	10	6	0	4	5	0	9		10		0.6	0	0
ASDLAEDVAEK	3	0	2	2	0	0	0	0	1	1	0	0	0	0	0	1	0	1	0	0				9	0	8	10	0	0	0	0	6	6	0	0	0	0	0	3	0	5	0	0		11		0.818182	0	0.727273
ASPEHPVLVDSYLQGR	1	0	1	1	0	1	1	0	0	2	0	0	2	1	1	2	0	2	0	1				3	0	4	5	0	2	6	0	0	12	0	0	10	5	6	6	0	10	0	9		16		0.1875	0	0.25
ATDFASIDAAPEER	4	0	2	2	1	0	0	1	0	0	0	0	1	0	1	1	1	0	0	0				12	0	8	10	9	0	0	6	0	0	0	0	5	0	6	3	4	0	0	0		14		0.857143	0	0.571429
ATDFASIDAAPEER	4	0	2	2	1	0	0	1	0	0	0	0	1	0	1	1	1	0	0	0				12	0	8	10	9	0	0	6	0	0	0	0	5	0	6	3	4	0	0	0		14		0.857143	0	0.571429
ATDFASIDAAPEER	4	0	2	2	1	0	0	1	0	0	0	0	1	0	1	1	1	0	0	0				12	0	8	10	9	0	0	6	0	0	0	0	5	0	6	3	4	0	0	0		14		0.857143	0	0.571429
ATINVDFYPMLAGSAFK	3	0	1	0	2	1	0	1	1	1	1	1	1	0	0	1	1	1	0	1				9	0	4	0	18	2	0	6	6	6	5	4	5	0	0	3	4	5	0	9		17		0.529412	0	0.235294
ATINVDFYPMLAGSAFK	3	0	1	0	2	1	0	1	1	1	1	1	1	0	0	1	1	1	0	1				9	0	4	0	18	2	0	6	6	6	5	4	5	0	0	3	4	5	0	9		17		0.529412	0	0.235294
ATQPGPWEQVEEK	1	0	0	3	0	1	0	0	1	0	0	0	2	2	0	0	1	1	1	0				3	0	0	15	0	2	0	0	6	0	0	0	10	10	0	0	4	5	11	0		13		0.230769	0	0
ATQPGPWEQVEEK	1	0	0	3	0	1	0	0	1	0	0	0	2	2	0	0	1	1	1	0				3	0	0	15	0	2	0	0	6	0	0	0	10	10	0	0	4	5	11	0		13		0.230769	0	0
ATQPGPWEQVEEK	1	0	0	3	0	1	0	0	1	0	0	0	2	2	0	0	1	1	1	0				3	0	0	15	0	2	0	0	6	0	0	0	10	10	0	0	4	5	11	0		13		0.230769	0	0
ATVDGLNQLK	1	0	1	0	0	1	0	0	1	2	0	1	0	1	0	0	1	1	0	0				3	0	4	0	0	2	0	0	6	12	0	4	0	5	0	0	4	5	0	0		10		0.3	0	0.4
ATVDGLNQLK	1	0	1	0	0	1	0	0	1	2	0	1	0	1	0	0	1	1	0	0				3	0	4	0	0	2	0	0	6	12	0	4	0	5	0	0	4	5	0	0		10		0.3	0	0.4
ATVDGLNQLK	1	0	1	0	0	1	0	0	1	2	0	1	0	1	0	0	1	1	0	0				3	0	4	0	0	2	0	0	6	12	0	4	0	5	0	0	4	5	0	0		10		0.3	0	0.4
ATVDKDHTTIVEGAGSADAISDR	4	0	4	1	0	2	1	2	1	0	0	0	0	0	1	2	3	2	0	0				12	0	16	5	0	4	6	12	6	0	0	0	0	0	6	6	12	10	0	0		23		0.521739	0	0.695652
ATVDKDHTTIVEGAGSADAISDR	4	0	4	1	0	2	1	2	1	0	0	0	0	0	1	2	3	2	0	0				12	0	16	5	0	4	6	12	6	0	0	0	0	0	6	6	12	10	0	0		23		0.521739	0	0.695652
ATVDKDHTTIVEGAGSADAISDR	4	0	4	1	0	2	1	2	1	0	0	0	0	0	1	2	3	2	0	0				12	0	16	5	0	4	6	12	6	0	0	0	0	0	6	6	12	10	0	0		23		0.521739	0	0.695652
ATWAGSVEPYIK	2	0	0	1	0	1	0	1	1	0	0	0	1	0	0	1	1	1	1	1				6	0	0	5	0	2	0	6	6	0	0	0	5	0	0	3	4	5	11	9		12		0.5	0	0
ATWAGSVEPYIK	2	0	0	1	0	1	0	1	1	0	0	0	1	0	0	1	1	1	1	1				6	0	0	5	0	2	0	6	6	0	0	0	5	0	0	3	4	5	11	9		12		0.5	0	0
ATWAGSVEPYIK	2	0	0	1	0	1	0	1	1	0	0	0	1	0	0	1	1	1	1	1				6	0	0	5	0	2	0	6	6	0	0	0	5	0	0	3	4	5	11	9		12		0.5	0	0
AVAELALISGQK	3	0	0	1	0	1	0	1	1	2	0	0	0	1	0	1	0	1	0	0				9	0	0	5	0	2	0	6	6	12	0	0	0	5	0	3	0	5	0	0		12		0.75	0	0
AVAELALISGQKPLITK	3	0	0	1	0	1	0	2	2	3	0	0	1	1	0	1	1	1	0	0				9	0	0	5	0	2	0	12	12	18	0	0	5	5	0	3	4	5	0	0		17		0.529412	0	0
AVDNVNNIIAEAIIGYEVTDQQAIDR	4	0	3	2	0	1	0	5	0	0	0	3	0	2	1	0	1	3	0	1				12	0	12	10	0	2	0	30	0	0	0	12	0	10	6	0	4	15	0	9		26		0.461538	0	0.461538
AVEVIATTAK	3	0	0	1	0	0	0	1	1	0	0	0	0	0	0	0	2	2	0	0				9	0	0	5	0	0	0	6	6	0	0	0	0	0	0	0	8	10	0	0		10		0.9	0	0
AVEVIATTAK	3	0	0	1	0	0	0	1	1	0	0	0	0	0	0	0	2	2	0	0				9	0	0	5	0	0	0	6	6	0	0	0	0	0	0	0	8	10	0	0		10		0.9	0	0
AVEVIATTAK	3	0	0	1	0	0	0	1	1	0	0	0	0	0	0	0	2	2	0	0				9	0	0	5	0	0	0	6	6	0	0	0	0	0	0	0	8	10	0	0		10		0.9	0	0
AVGEAEGEVK	2	0	0	3	0	2	0	0	1	0	0	0	0	0	0	0	0	2	0	0				6	0	0	15	0	4	0	0	6	0	0	0	0	0	0	0	0	10	0	0		10		0.6	0	0
AVGISGDISK	1	0	1	0	0	2	0	2	1	0	0	0	0	0	0	2	0	1	0	0				3	0	4	0	0	4	0	12	6	0	0	0	0	0	0	6	0	5	0	0		10		0.3	0	0.4
AVIPAELLDDETK	2	0	2	2	0	0	0	1	1	2	0	0	1	0	0	0	1	1	0	0				6	0	8	10	0	0	0	6	6	12	0	0	5	0	0	0	4	5	0	0		13		0.461538	0	0.615385
AVIPAELLDDETK	2	0	2	2	0	0	0	1	1	2	0	0	1	0	0	0	1	1	0	0				6	0	8	10	0	0	0	6	6	12	0	0	5	0	0	0	4	5	0	0		13		0.461538	0	0.615385
AVIPAELLDDETK	2	0	2	2	0	0	0	1	1	2	0	0	1	0	0	0	1	1	0	0				6	0	8	10	0	0	0	6	6	12	0	0	5	0	0	0	4	5	0	0		13		0.461538	0	0.615385
AVIPAELLDDETKYFINPTGR	2	0	2	2	1	1	0	2	1	2	0	1	2	0	1	0	2	1	0	1				6	0	8	10	9	2	0	12	6	12	0	4	10	0	6	0	8	5	0	9		21		0.285714	0	0.380952
AVLEGMNGKPVVVR	1	0	0	1	0	2	0	0	1	1	1	1	1	0	1	0	0	4	0	0				3	0	0	5	0	4	0	0	6	6	5	4	5	0	6	0	0	20	0	0		14		0.214286	0	0
AVLEGMNGKPVVVR	1	0	0	1	0	2	0	0	1	1	1	1	1	0	1	0	0	4	0	0				3	0	0	5	0	4	0	0	6	6	5	4	5	0	6	0	0	20	0	0		14		0.214286	0	0
AVLFSHLGR	1	0	0	0	1	1	1	0	0	2	0	0	0	0	1	1	0	1	0	0				3	0	0	0	9	2	6	0	0	12	0	0	0	0	6	3	0	5	0	0		9		0.333333	0	0
AVMAAQGSVLTNK	3	0	0	0	0	1	0	0	1	1	1	1	0	1	0	1	1	2	0	0				9	0	0	0	0	2	0	0	6	6	5	4	0	5	0	3	4	10	0	0		13		0.692308	0	0
AVNAFGEVVTEFLAK	3	0	0	2	2	1	0	0	1	1	0	1	0	0	0	0	1	3	0	0				9	0	0	10	18	2	0	0	6	6	0	4	0	0	0	0	4	15	0	0		15		0.6	0	0
AVNAFGEVVTEFLAK	3	0	0	2	2	1	0	0	1	1	0	1	0	0	0	0	1	3	0	0				9	0	0	10	18	2	0	0	6	6	0	4	0	0	0	0	4	15	0	0		15		0.6	0	0
AVNAFGEVVTEFLAK	3	0	0	2	2	1	0	0	1	1	0	1	0	0	0	0	1	3	0	0				9	0	0	10	18	2	0	0	6	6	0	4	0	0	0	0	4	15	0	0		15		0.6	0	0
AVVEAEAIEMR	3	0	0	3	0	0	0	1	0	0	1	0	0	0	1	0	0	2	0	0				9	0	0	15	0	0	0	6	0	0	5	0	0	0	6	0	0	10	0	0		11		0.818182	0	0
AVVTGIEMFR	1	0	0	1	1	1	0	1	0	0	1	0	0	0	1	0	1	2	0	0				3	0	0	5	9	2	0	6	0	0	5	0	0	0	6	0	4	10	0	0		10		0.3	0	0
AVVTGIEMFR	1	0	0	1	1	1	0	1	0	0	1	0	0	0	1	0	1	2	0	0				3	0	0	5	9	2	0	6	0	0	5	0	0	0	6	0	4	10	0	0		10		0.3	0	0
AVVTGIEMFR	1	0	0	1	1	1	0	1	0	0	1	0	0	0	1	0	1	2	0	0				3	0	0	5	9	2	0	6	0	0	5	0	0	0	6	0	4	10	0	0		10		0.3	0	0
AVYPESQASSSSR	2	0	0	1	0	0	0	0	0	0	0	0	1	1	1	5	0	1	0	1				6	0	0	5	0	0	0	0	0	0	0	0	5	5	6	15	0	5	0	9		13		0.461538	0	0
AVYPESQASSSSR	2	0	0	1	0	0	0	0	0	0	0	0	1	1	1	5	0	1	0	1				6	0	0	5	0	0	0	0	0	0	0	0	5	5	6	15	0	5	0	9		13		0.461538	0	0
AYGWDYPEFTVPEEVSK	1	0	1	3	1	1	0	0	1	0	0	0	2	0	0	1	1	2	1	2				3	0	4	15	9	2	0	0	6	0	0	0	10	0	0	3	4	10	11	18		17		0.176471	0	0.235294
AYGWDYPEFTVPEEVSK	1	0	1	3	1	1	0	0	1	0	0	0	2	0	0	1	1	2	1	2				3	0	4	15	9	2	0	0	6	0	0	0	10	0	0	3	4	10	11	18		17		0.176471	0	0.235294
AYLLVQPDLSFETK	1	0	1	1	1	0	0	0	1	3	0	0	1	1	0	1	1	1	0	1				3	0	4	5	9	0	0	0	6	18	0	0	5	5	0	3	4	5	0	9		14		0.214286	0	0.285714
AYLLVQPDLSFETK	1	0	1	1	1	0	0	0	1	3	0	0	1	1	0	1	1	1	0	1				3	0	4	5	9	0	0	0	6	18	0	0	5	5	0	3	4	5	0	9		14		0.214286	0	0.285714
AYLLVQPDLSFETK	1	0	1	1	1	0	0	0	1	3	0	0	1	1	0	1	1	1	0	1				3	0	4	5	9	0	0	0	6	18	0	0	5	5	0	3	4	5	0	9		14		0.214286	0	0.285714
AYTGQIATLAFLAK	4	0	0	0	1	1	0	1	1	2	0	0	0	1	0	0	2	0	0	1				12	0	0	0	9	2	0	6	6	12	0	0	0	5	0	0	8	0	0	9		14		0.857143	0	0
AYTGQIATLAFLAK	4	0	0	0	1	1	0	1	1	2	0	0	0	1	0	0	2	0	0	1				12	0	0	0	9	2	0	6	6	12	0	0	0	5	0	0	8	0	0	9		14		0.857143	0	0
AYTGQIATLAFLAK	4	0	0	0	1	1	0	1	1	2	0	0	0	1	0	0	2	0	0	1				12	0	0	0	9	2	0	6	6	12	0	0	0	5	0	0	8	0	0	9		14		0.857143	0	0
DGGFEVNGK	0	0	1	1	1	3	0	0	1	0	0	1	0	0	0	0	0	1	0	0				0	0	4	5	9	6	0	0	6	0	0	4	0	0	0	0	0	5	0	0		9		0	0	0.444444
DGGFEVNGK	0	0	1	1	1	3	0	0	1	0	0	1	0	0	0	0	0	1	0	0				0	0	4	5	9	6	0	0	6	0	0	4	0	0	0	0	0	5	0	0		9		0	0	0.444444
DGKPVVTPSQDMVLGNYYLTMEEK	0	0	2	2	0	2	0	0	2	2	2	1	2	1	0	1	2	3	0	2				0	0	8	10	0	4	0	0	12	12	10	4	10	5	0	3	8	15	0	18		24		0	0	0.333333
DGKPVVTPSQDMVLGNYYLTMEEK	0	0	2	2	0	2	0	0	2	2	2	1	2	1	0	1	2	3	0	2				0	0	8	10	0	4	0	0	12	12	10	4	10	5	0	3	8	15	0	18		24		0	0	0.333333
DGKPVVTPSQDMVLGNYYLTMEEK	0	0	2	2	0	2	0	0	2	2	2	1	2	1	0	1	2	3	0	2				0	0	8	10	0	4	0	0	12	12	10	4	10	5	0	3	8	15	0	18		24		0	0	0.333333
DGVITNDNR	0	0	2	0	0	1	0	1	0	0	0	2	0	0	1	0	1	1	0	0				0	0	8	0	0	2	0	6	0	0	0	8	0	0	6	0	4	5	0	0		9		0	0	0.888889
DGVITNDNR	0	0	2	0	0	1	0	1	0	0	0	2	0	0	1	0	1	1	0	0				0	0	8	0	0	2	0	6	0	0	0	8	0	0	6	0	4	5	0	0		9		0	0	0.888889
DGVITNDNR	0	0	2	0	0	1	0	1	0	0	0	2	0	0	1	0	1	1	0	0				0	0	8	0	0	2	0	6	0	0	0	8	0	0	6	0	4	5	0	0		9		0	0	0.888889
DIDEEVETLDELK	0	0	3	4	0	0	0	1	1	2	0	0	0	0	0	0	1	1	0	0				0	0	12	20	0	0	0	6	6	12	0	0	0	0	0	0	4	5	0	0		13		0	0	0.923077
DIDEEVETLDELK	0	0	3	4	0	0	0	1	1	2	0	0	0	0	0	0	1	1	0	0				0	0	12	20	0	0	0	6	6	12	0	0	0	0	0	0	4	5	0	0		13		0	0	0.923077
DIDEEVETLDELK	0	0	3	4	0	0	0	1	1	2	0	0	0	0	0	0	1	1	0	0				0	0	12	20	0	0	0	6	6	12	0	0	0	0	0	0	4	5	0	0		13		0	0	0.923077
DLGYTEGLAETPDMVHVK	1	0	2	2	0	2	1	0	1	2	1	0	1	0	0	0	2	2	0	1				3	0	8	10	0	4	6	0	6	12	5	0	5	0	0	0	8	10	0	9		18		0.166667	0	0.444444
DLLSEYDFPGDDIPVIAGSALGALNGEPQWVAK	4	0	4	2	1	4	0	2	1	4	0	1	3	1	0	2	0	2	1	1				12	0	16	10	9	8	0	12	6	24	0	4	15	5	0	6	0	10	11	9		33		0.363636	0	0.484848
DLLSEYDFPGDDIPVIAGSALGALNGEPQWVAK	4	0	4	2	1	4	0	2	1	4	0	1	3	1	0	2	0	2	1	1				12	0	16	10	9	8	0	12	6	24	0	4	15	5	0	6	0	10	11	9		33		0.363636	0	0.484848
DLLSEYDFPGDDIPVIAGSALGALNGEPQWVAK	4	0	4	2	1	4	0	2	1	4	0	1	3	1	0	2	0	2	1	1				12	0	16	10	9	8	0	12	6	24	0	4	15	5	0	6	0	10	11	9		33		0.363636	0	0.484848
DLPLEDVEIETPVQK	0	0	2	3	0	0	0	1	1	2	0	0	2	1	0	0	1	2	0	0				0	0	8	15	0	0	0	6	6	12	0	0	10	5	0	0	4	10	0	0		15		0	0	0.533333
DLPLEDVEIETPVQK	0	0	2	3	0	0	0	1	1	2	0	0	2	1	0	0	1	2	0	0				0	0	8	15	0	0	0	6	6	12	0	0	10	5	0	0	4	10	0	0		15		0	0	0.533333
DLPLEDVEIETPVQK	0	0	2	3	0	0	0	1	1	2	0	0	2	1	0	0	1	2	0	0				0	0	8	15	0	0	0	6	6	12	0	0	10	5	0	0	4	10	0	0		15		0	0	0.533333
DLTSDQEDAIR	1	0	3	1	0	0	0	1	0	1	0	0	0	1	1	1	1	0	0	0				3	0	12	5	0	0	0	6	0	6	0	0	0	5	6	3	4	0	0	0		11		0.272727	0	1.09091
DNGYAIGGFNTNNLEWTQAILR	2	0	1	1	1	3	0	2	0	2	0	4	0	1	1	0	2	0	1	1				6	0	4	5	9	6	0	12	0	12	0	16	0	5	6	0	8	0	11	9		22		0.272727	0	0.181818
DTDKPLLLPVEDVFSITGR	0	0	3	1	1	1	0	1	1	3	0	0	2	0	1	1	2	2	0	0				0	0	12	5	9	2	0	6	6	18	0	0	10	0	6	3	8	10	0	0		19		0	0	0.631579
DTDKPLLLPVEDVFSITGR	0	0	3	1	1	1	0	1	1	3	0	0	2	0	1	1	2	2	0	0				0	0	12	5	9	2	0	6	6	18	0	0	10	0	6	3	8	10	0	0		19		0	0	0.631579
DTDKPLLLPVEDVFSITGR	0	0	3	1	1	1	0	1	1	3	0	0	2	0	1	1	2	2	0	0				0	0	12	5	9	2	0	6	6	18	0	0	10	0	6	3	8	10	0	0		19		0	0	0.631579
DVEGVNDNGAEAIGLYR	2	0	2	2	0	3	0	1	0	1	0	2	0	0	1	0	0	2	0	1				6	0	8	10	0	6	0	6	0	6	0	8	0	0	6	0	0	10	0	9		17		0.352941	0	0.470588
DVEGVNDNGAEAIGLYR	2	0	2	2	0	3	0	1	0	1	0	2	0	0	1	0	0	2	0	1				6	0	8	10	0	6	0	6	0	6	0	8	0	0	6	0	0	10	0	9		17		0.352941	0	0.470588
DVEGVNDNGAEAIGLYR	2	0	2	2	0	3	0	1	0	1	0	2	0	0	1	0	0	2	0	1				6	0	8	10	0	6	0	6	0	6	0	8	0	0	6	0	0	10	0	9		17		0.352941	0	0.470588
DVEIADSLVESPQSR	1	0	2	2	0	0	0	1	0	1	0	0	1	1	1	3	0	2	0	0				3	0	8	10	0	0	0	6	0	6	0	0	5	5	6	9	0	10	0	0		15		0.2	0	0.533333
DVEIADSLVESPQSR	1	0	2	2	0	0	0	1	0	1	0	0	1	1	1	3	0	2	0	0				3	0	8	10	0	0	0	6	0	6	0	0	5	5	6	9	0	10	0	0		15		0.2	0	0.533333
DVEYVEDNK	0	0	2	2	0	0	0	0	1	0	0	1	0	0	0	0	0	2	0	1				0	0	8	10	0	0	0	0	6	0	0	4	0	0	0	0	0	10	0	9		9		0	0	0.888889
DVEYVEDNK	0	0	2	2	0	0	0	0	1	0	0	1	0	0	0	0	0	2	0	1				0	0	8	10	0	0	0	0	6	0	0	4	0	0	0	0	0	10	0	9		9		0	0	0.888889
EAGASEIYAVASHGLFTSGAADVLEK	6	0	1	3	1	3	1	1	1	2	0	0	0	0	0	3	1	2	0	1				18	0	4	15	9	6	6	6	6	12	0	0	0	0	0	9	4	10	0	9		26		0.692308	0	0.153846
EAGASEIYAVASHGLFTSGAADVLEK	6	0	1	3	1	3	1	1	1	2	0	0	0	0	0	3	1	2	0	1				18	0	4	15	9	6	6	6	6	12	0	0	0	0	0	9	4	10	0	9		26		0.692308	0	0.153846
EAGFTAIVSHR	2	0	0	1	1	1	1	1	0	0	0	0	0	0	1	1	1	1	0	0				6	0	0	5	9	2	6	6	0	0	0	0	0	0	6	3	4	5	0	0		11		0.545455	0	0
EAVGQTAAYIR	3	0	0	1	0	1	0	1	0	0	0	0	0	1	1	0	1	1	0	1				9	0	0	5	0	2	0	6	0	0	0	0	0	5	6	0	4	5	0	9		11		0.818182	0	0
EDDTIVVNQVHPYLSAISMVIPTQLIAYYASMQR	3	0	2	1	0	0	1	4	0	2	2	1	2	3	1	3	2	4	0	3				9	0	8	5	0	0	6	24	0	12	10	4	10	15	6	9	8	20	0	27		34		0.264706	0	0.235294
EDPEVDEEGR	0	0	2	4	0	1	0	0	0	0	0	0	1	0	1	0	0	1	0	0				0	0	8	20	0	2	0	0	0	0	0	0	5	0	6	0	0	5	0	0		10		0	0	0.8
EDPEVDEEGR	0	0	2	4	0	1	0	0	0	0	0	0	1	0	1	0	0	1	0	0				0	0	8	20	0	2	0	0	0	0	0	0	5	0	6	0	0	5	0	0		10		0	0	0.8
EEIAAAGLER	3	0	0	3	0	1	0	1	0	1	0	0	0	0	1	0	0	0	0	0				9	0	0	15	0	2	0	6	0	6	0	0	0	0	6	0	0	0	0	0		10		0.9	0	0
EEIQAIASLPSR	2	0	0	2	0	0	0	2	0	1	0	0	1	1	1	2	0	0	0	0				6	0	0	10	0	0	0	12	0	6	0	0	5	5	6	6	0	0	0	0		12		0.5	0	0
EEIQAIASLPSR	2	0	0	2	0	0	0	2	0	1	0	0	1	1	1	2	0	0	0	0				6	0	0	10	0	0	0	12	0	6	0	0	5	5	6	6	0	0	0	0		12		0.5	0	0
EFEVEAQNDGVIGK	1	0	1	3	1	2	0	1	1	0	0	1	0	1	0	0	0	2	0	0				3	0	4	15	9	4	0	6	6	0	0	4	0	5	0	0	0	10	0	0		14		0.214286	0	0.285714
EGLSESEANEVK	1	0	0	4	0	1	0	0	1	1	0	1	0	0	0	2	0	1	0	0				3	0	0	20	0	2	0	0	6	6	0	4	0	0	0	6	0	5	0	0		12		0.25	0	0
EGTVGFNFMTLLEQR	0	0	0	2	2	2	0	0	0	2	1	1	0	1	1	0	2	1	0	0				0	0	0	10	18	4	0	0	0	12	5	4	0	5	6	0	8	5	0	0		15		0	0	0
EIDEQPAVMR	1	0	1	2	0	0	0	1	0	0	1	0	1	1	1	0	0	1	0	0				3	0	4	10	0	0	0	6	0	0	5	0	5	5	6	0	0	5	0	0		10		0.3	0	0.4
EIIDEITMK	0	0	1	2	0	0	0	3	1	0	1	0	0	0	0	0	1	0	0	0				0	0	4	10	0	0	0	18	6	0	5	0	0	0	0	0	4	0	0	0		9		0	0	0.444444
EILDAANNTGAAVK	4	0	1	1	0	1	0	1	1	1	0	2	0	0	0	0	1	1	0	0				12	0	4	5	0	2	0	6	6	6	0	8	0	0	0	0	4	5	0	0		14		0.857143	0	0.285714
EILDAANNTGAAVK	4	0	1	1	0	1	0	1	1	1	0	2	0	0	0	0	1	1	0	0				12	0	4	5	0	2	0	6	6	6	0	8	0	0	0	0	4	5	0	0		14		0.857143	0	0.285714
EILDAANNTGAAVK	4	0	1	1	0	1	0	1	1	1	0	2	0	0	0	0	1	1	0	0				12	0	4	5	0	2	0	6	6	6	0	8	0	0	0	0	4	5	0	0		14		0.857143	0	0.285714
ELADCKPIYEELPGWSEDITSCR	1	2	2	4	0	1	0	2	1	2	0	0	2	0	1	2	1	0	1	1				3	6	8	20	0	2	0	12	6	12	0	0	10	0	6	6	4	0	11	9		23		0.130435	0.26087	0.347826
ELADCKPIYEELPGWSEDITSCR	1	2	2	4	0	1	0	2	1	2	0	0	2	0	1	2	1	0	1	1				3	6	8	20	0	2	0	12	6	12	0	0	10	0	6	6	4	0	11	9		23		0.130435	0.26087	0.347826
ELEAFTQFGSDLDEATQAK	3	0	2	3	2	1	0	0	1	2	0	0	0	2	0	1	2	0	0	0				9	0	8	15	18	2	0	0	6	12	0	0	0	10	0	3	8	0	0	0		19		0.473684	0	0.421053
ELEESKAEAYNDAVETAAIEAAVANAEIK	9	0	1	7	0	0	0	2	2	1	0	2	0	0	0	1	1	2	0	1				27	0	4	35	0	0	0	12	12	6	0	8	0	0	0	3	4	10	0	9		29		0.931034	0	0.137931
ELEESKAEAYNDAVETAAIEAAVANAEIK	9	0	1	7	0	0	0	2	2	1	0	2	0	0	0	1	1	2	0	1				27	0	4	35	0	0	0	12	12	6	0	8	0	0	0	3	4	10	0	9		29		0.931034	0	0.137931
ELEESKAEAYNDAVETAAIEAAVANAEIK	9	0	1	7	0	0	0	2	2	1	0	2	0	0	0	1	1	2	0	1				27	0	4	35	0	0	0	12	12	6	0	8	0	0	0	3	4	10	0	9		29		0.931034	0	0.137931
ELPELDDELAK	1	0	2	3	0	0	0	0	1	3	0	0	1	0	0	0	0	0	0	0				3	0	8	15	0	0	0	0	6	18	0	0	5	0	0	0	0	0	0	0		11		0.272727	0	0.727273
ELPELDDELAK	1	0	2	3	0	0	0	0	1	3	0	0	1	0	0	0	0	0	0	0				3	0	8	15	0	0	0	0	6	18	0	0	5	0	0	0	0	0	0	0		11		0.272727	0	0.727273
ELPELDDELAK	1	0	2	3	0	0	0	0	1	3	0	0	1	0	0	0	0	0	0	0				3	0	8	15	0	0	0	0	6	18	0	0	5	0	0	0	0	0	0	0		11		0.272727	0	0.727273
ELPELDDELAKDIDEEVETLDELK	1	0	5	7	0	0	0	1	2	5	0	0	1	0	0	0	1	1	0	0				3	0	20	35	0	0	0	6	12	30	0	0	5	0	0	0	4	5	0	0		24		0.125	0	0.833333
ELPELDDELAKDIDEEVETLDELK	1	0	5	7	0	0	0	1	2	5	0	0	1	0	0	0	1	1	0	0				3	0	20	35	0	0	0	6	12	30	0	0	5	0	0	0	4	5	0	0		24		0.125	0	0.833333
ELVDGAPTMIK	1	0	1	1	0	1	0	1	1	1	1	0	1	0	0	0	1	1	0	0				3	0	4	5	0	2	0	6	6	6	5	0	5	0	0	0	4	5	0	0		11		0.272727	0	0.363636
ENASNAILIK	2	0	0	1	0	0	0	2	1	1	0	2	0	0	0	1	0	0	0	0				6	0	0	5	0	0	0	12	6	6	0	8	0	0	0	3	0	0	0	0		10		0.6	0	0
ENLEMYFQK	0	0	0	2	1	0	0	0	1	1	1	1	0	1	0	0	0	0	0	1				0	0	0	10	9	0	0	0	6	6	5	4	0	5	0	0	0	0	0	9		9		0	0	0
EQLIFPEINYDDVDK	0	0	3	2	1	0	0	2	1	1	0	1	1	1	0	0	0	1	0	1				0	0	12	10	9	0	0	12	6	6	0	4	5	5	0	0	0	5	0	9		15		0	0	0.8
EQLIFPEINYDDVDK	0	0	3	2	1	0	0	2	1	1	0	1	1	1	0	0	0	1	0	1				0	0	12	10	9	0	0	12	6	6	0	4	5	5	0	0	0	5	0	9		15		0	0	0.8
EQSEFEER	0	0	0	4	1	0	0	0	0	0	0	0	0	1	1	1	0	0	0	0				0	0	0	20	9	0	0	0	0	0	0	0	0	5	6	3	0	0	0	0		8		0	0	0
EQSEFEER	0	0	0	4	1	0	0	0	0	0	0	0	0	1	1	1	0	0	0	0				0	0	0	20	9	0	0	0	0	0	0	0	0	5	6	3	0	0	0	0		8		0	0	0
ETADQNIPAGFMGLDVASK	3	0	2	1	1	2	0	1	1	1	1	1	1	1	0	1	1	1	0	0				9	0	8	5	9	4	0	6	6	6	5	4	5	5	0	3	4	5	0	0		19		0.473684	0	0.421053
ETADQNIPAGFMGLDVASK	3	0	2	1	1	2	0	1	1	1	1	1	1	1	0	1	1	1	0	0				9	0	8	5	9	4	0	6	6	6	5	4	5	5	0	3	4	5	0	0		19		0.473684	0	0.421053
ETADQNIPAGFMGLDVASK	3	0	2	1	1	2	0	1	1	1	1	1	1	1	0	1	1	1	0	0				9	0	8	5	9	4	0	6	6	6	5	4	5	5	0	3	4	5	0	0		19		0.473684	0	0.421053
EVLADPMYNSIVVTR	1	0	1	1	0	0	0	1	0	1	1	1	1	0	1	1	1	3	0	1				3	0	4	5	0	0	0	6	0	6	5	4	5	0	6	3	4	15	0	9		15		0.2	0	0.266667
EVLADPMYNSIVVTR	1	0	1	1	0	0	0	1	0	1	1	1	1	0	1	1	1	3	0	1				3	0	4	5	0	0	0	6	0	6	5	4	5	0	6	3	4	15	0	9		15		0.2	0	0.266667
EVTVDEINAAMK	2	0	1	2	0	0	0	1	1	0	1	1	0	0	0	0	1	2	0	0				6	0	4	10	0	0	0	6	6	0	5	4	0	0	0	0	4	10	0	0		12		0.5	0	0.333333
EVTVDEINAAMK	2	0	1	2	0	0	0	1	1	0	1	1	0	0	0	0	1	2	0	0				6	0	4	10	0	0	0	6	6	0	5	4	0	0	0	0	4	10	0	0		12		0.5	0	0.333333
EYTSTNVHENDAYAYAALR	4	0	1	2	0	0	1	0	0	1	0	2	0	0	1	1	2	1	0	3				12	0	4	10	0	0	6	0	0	6	0	8	0	0	6	3	8	5	0	27		19		0.631579	0	0.210526
FAALVVVGDR	2	0	1	0	1	1	0	0	0	1	0	0	0	0	1	0	0	3	0	0				6	0	4	0	9	2	0	0	0	6	0	0	0	0	6	0	0	15	0	0		10		0.6	0	0.4
FADAEITTLVK	2	0	1	1	1	0	0	1	1	1	0	0	0	0	0	0	2	1	0	0				6	0	4	5	9	0	0	6	6	6	0	0	0	0	0	0	8	5	0	0		11		0.545455	0	0.363636
FAEEEGLSTLEAFKK	2	0	0	4	2	1	0	0	2	2	0	0	0	0	0	1	1	0	0	0				6	0	0	20	18	2	0	0	12	12	0	0	0	0	0	3	4	0	0	0		15		0.4	0	0
FAEEEGLSTLEAFKK	2	0	0	4	2	1	0	0	2	2	0	0	0	0	0	1	1	0	0	0				6	0	0	20	18	2	0	0	12	12	0	0	0	0	0	3	4	0	0	0		15		0.4	0	0
FAGIGDIVVATVK	2	0	1	0	1	2	0	2	1	0	0	0	0	0	0	0	1	3	0	0				6	0	4	0	9	4	0	12	6	0	0	0	0	0	0	0	4	15	0	0		13		0.461538	0	0.307692
FAGVDIPNEK	1	0	1	1	1	1	0	1	1	0	0	1	1	0	0	0	0	1	0	0				3	0	4	5	9	2	0	6	6	0	0	4	5	0	0	0	0	5	0	0		10		0.3	0	0.4
FANETVMAR	2	0	0	1	1	0	0	0	0	0	1	1	0	0	1	0	1	1	0	0				6	0	0	5	9	0	0	0	0	0	5	4	0	0	6	0	4	5	0	0		9		0.666667	0	0
FDELTHDLVEATR	1	0	2	2	1	0	1	0	0	2	0	0	0	0	1	0	2	1	0	0				3	0	8	10	9	0	6	0	0	12	0	0	0	0	6	0	8	5	0	0		13		0.230769	0	0.615385
FDESENYGK	0	0	1	2	1	1	0	0	1	0	0	1	0	0	0	1	0	0	0	1				0	0	4	10	9	2	0	0	6	0	0	4	0	0	0	3	0	0	0	9		9		0	0	0.444444
FDESENYGK	0	0	1	2	1	1	0	0	1	0	0	1	0	0	0	1	0	0	0	1				0	0	4	10	9	2	0	0	6	0	0	4	0	0	0	3	0	0	0	9		9		0	0	0.444444
FDESENYGK	0	0	1	2	1	1	0	0	1	0	0	1	0	0	0	1	0	0	0	1				0	0	4	10	9	2	0	0	6	0	0	4	0	0	0	3	0	0	0	9		9		0	0	0.444444
FDGKVEVK	0	0	1	1	1	1	0	0	2	0	0	0	0	0	0	0	0	2	0	0				0	0	4	5	9	2	0	0	12	0	0	0	0	0	0	0	0	10	0	0		8		0	0	0.5
FDGTEDGVETILK	0	0	2	2	1	2	0	1	1	1	0	0	0	0	0	0	2	1	0	0				0	0	8	10	9	4	0	6	6	6	0	0	0	0	0	0	8	5	0	0		13		0	0	0.615385
FDGTEDGVETILK	0	0	2	2	1	2	0	1	1	1	0	0	0	0	0	0	2	1	0	0				0	0	8	10	9	4	0	6	6	6	0	0	0	0	0	0	8	5	0	0		13		0	0	0.615385
FDGTEDGVETILK	0	0	2	2	1	2	0	1	1	1	0	0	0	0	0	0	2	1	0	0				0	0	8	10	9	4	0	6	6	6	0	0	0	0	0	0	8	5	0	0		13		0	0	0.615385
FDVTAAAPVAAAAGAGDAAAAK	12	0	2	0	1	2	0	0	1	0	0	0	1	0	0	0	1	2	0	0				36	0	8	0	9	4	0	0	6	0	0	0	5	0	0	0	4	10	0	0		22		1.63636	0	0.363636
FDVTAAAPVAAAAGAGDAAAAK	12	0	2	0	1	2	0	0	1	0	0	0	1	0	0	0	1	2	0	0				36	0	8	0	9	4	0	0	6	0	0	0	5	0	0	0	4	10	0	0		22		1.63636	0	0.363636
FEVGEGIEK	0	0	0	3	1	2	0	1	1	0	0	0	0	0	0	0	0	1	0	0				0	0	0	15	9	4	0	6	6	0	0	0	0	0	0	0	0	5	0	0		9		0	0	0
FGLSQPGGINFIAISFVR	1	0	0	0	3	3	0	3	0	1	0	1	1	1	1	2	0	1	0	0				3	0	0	0	27	6	0	18	0	6	0	4	5	5	6	6	0	5	0	0		18		0.166667	0	0
FGQSVTIMHR	0	0	0	0	1	1	1	1	0	0	1	0	0	1	1	1	1	1	0	0				0	0	0	0	9	2	6	6	0	0	5	0	0	5	6	3	4	5	0	0		10		0	0	0
FHGLTDTETR	0	0	1	1	1	1	1	0	0	1	0	0	0	0	1	0	3	0	0	0				0	0	4	5	9	2	6	0	0	6	0	0	0	0	6	0	12	0	0	0		10		0	0	0.4
FHGLTDTETR	0	0	1	1	1	1	1	0	0	1	0	0	0	0	1	0	3	0	0	0				0	0	4	5	9	2	6	0	0	6	0	0	0	0	6	0	12	0	0	0		10		0	0	0.4
FITDYNQQIK	0	0	1	0	1	0	0	2	1	0	0	1	0	2	0	0	1	0	0	1				0	0	4	0	9	0	0	12	6	0	0	4	0	10	0	0	4	0	0	9		10		0	0	0.4
FITDYNQQIK	0	0	1	0	1	0	0	2	1	0	0	1	0	2	0	0	1	0	0	1				0	0	4	0	9	0	0	12	6	0	0	4	0	10	0	0	4	0	0	9		10		0	0	0.4
FITDYNQQIK	0	0	1	0	1	0	0	2	1	0	0	1	0	2	0	0	1	0	0	1				0	0	4	0	9	0	0	12	6	0	0	4	0	10	0	0	4	0	0	9		10		0	0	0.4
FLEANVEIPK	1	0	0	2	1	0	0	1	1	1	0	1	1	0	0	0	0	1	0	0				3	0	0	10	9	0	0	6	6	6	0	4	5	0	0	0	0	5	0	0		10		0.3	0	0
FLEANVEIPK	1	0	0	2	1	0	0	1	1	1	0	1	1	0	0	0	0	1	0	0				3	0	0	10	9	0	0	6	6	6	0	4	5	0	0	0	0	5	0	0		10		0.3	0	0
FLEANVEIPK	1	0	0	2	1	0	0	1	1	1	0	1	1	0	0	0	0	1	0	0				3	0	0	10	9	0	0	6	6	6	0	4	5	0	0	0	0	5	0	0		10		0.3	0	0
FLKPGFDAITASVEER	2	0	1	2	2	1	0	1	1	1	0	0	1	0	1	1	1	1	0	0				6	0	4	10	18	2	0	6	6	6	0	0	5	0	6	3	4	5	0	0		16		0.375	0	0.25
FLKPGFDAITASVEER	2	0	1	2	2	1	0	1	1	1	0	0	1	0	1	1	1	1	0	0				6	0	4	10	18	2	0	6	6	6	0	0	5	0	6	3	4	5	0	0		16		0.375	0	0.25
FLKPGFDAITASVEER	2	0	1	2	2	1	0	1	1	1	0	0	1	0	1	1	1	1	0	0				6	0	4	10	18	2	0	6	6	6	0	0	5	0	6	3	4	5	0	0		16		0.375	0	0.25
FNDTVDSVK	0	0	2	0	1	0	0	0	1	0	0	1	0	0	0	1	1	2	0	0				0	0	8	0	9	0	0	0	6	0	0	4	0	0	0	3	4	10	0	0		9		0	0	0.888889
FNFSHGDHPEQGAR	1	0	1	1	2	2	2	0	0	0	0	1	1	1	1	1	0	0	0	0				3	0	4	5	18	4	12	0	0	0	0	4	5	5	6	3	0	0	0	0		14		0.214286	0	0.285714
FNFSHGDHPEQGAR	1	0	1	1	2	2	2	0	0	0	0	1	1	1	1	1	0	0	0	0				3	0	4	5	18	4	12	0	0	0	0	4	5	5	6	3	0	0	0	0		14		0.214286	0	0.285714
FNFSHGDHPEQGAR	1	0	1	1	2	2	2	0	0	0	0	1	1	1	1	1	0	0	0	0				3	0	4	5	18	4	12	0	0	0	0	4	5	5	6	3	0	0	0	0		14		0.214286	0	0.285714
FQLTDIPAAPR	2	0	1	0	1	0	0	1	0	1	0	0	2	1	1	0	1	0	0	0				6	0	4	0	9	0	0	6	0	6	0	0	10	5	6	0	4	0	0	0		11		0.545455	0	0.363636
FQLTDIPAAPR	2	0	1	0	1	0	0	1	0	1	0	0	2	1	1	0	1	0	0	0				6	0	4	0	9	0	0	6	0	6	0	0	10	5	6	0	4	0	0	0		11		0.545455	0	0.363636
FSEILINYEPSLQYFSEWWK	0	0	0	3	2	0	0	2	1	2	0	1	1	1	0	3	0	0	2	2				0	0	0	15	18	0	0	12	6	12	0	4	5	5	0	9	0	0	22	18		20		0	0	0
FSEILINYEPSLQYFSEWWK	0	0	0	3	2	0	0	2	1	2	0	1	1	1	0	3	0	0	2	2				0	0	0	15	18	0	0	12	6	12	0	4	5	5	0	9	0	0	22	18		20		0	0	0
FSWISTGGGASMELLEGK	1	0	0	2	1	4	0	1	1	2	1	0	0	0	0	3	1	0	1	0				3	0	0	10	9	8	0	6	6	12	5	0	0	0	0	9	4	0	11	0		18		0.166667	0	0
FSWISTGGGASMELLEGK	1	0	0	2	1	4	0	1	1	2	1	0	0	0	0	3	1	0	1	0				3	0	0	10	9	8	0	6	6	12	5	0	0	0	0	9	4	0	11	0		18		0.166667	0	0
FSYGLSER	0	0	0	1	1	1	0	0	0	1	0	0	0	0	1	2	0	0	0	1				0	0	0	5	9	2	0	0	0	6	0	0	0	0	6	6	0	0	0	9		8		0	0	0
FSYGLSER	0	0	0	1	1	1	0	0	0	1	0	0	0	0	1	2	0	0	0	1				0	0	0	5	9	2	0	0	0	6	0	0	0	0	6	6	0	0	0	9		8		0	0	0
FSYGLSER	0	0	0	1	1	1	0	0	0	1	0	0	0	0	1	2	0	0	0	1				0	0	0	5	9	2	0	0	0	6	0	0	0	0	6	6	0	0	0	9		8		0	0	0
FTSEITLEYK	0	0	0	2	1	0	0	1	1	1	0	0	0	0	0	1	2	0	0	1				0	0	0	10	9	0	0	6	6	6	0	0	0	0	0	3	8	0	0	9		10		0	0	0
FTSEITLEYK	0	0	0	2	1	0	0	1	1	1	0	0	0	0	0	1	2	0	0	1				0	0	0	10	9	0	0	6	6	6	0	0	0	0	0	3	8	0	0	9		10		0	0	0
FTSEITLEYK	0	0	0	2	1	0	0	1	1	1	0	0	0	0	0	1	2	0	0	1				0	0	0	10	9	0	0	6	6	6	0	0	0	0	0	3	8	0	0	9		10		0	0	0
FVCLVAAPEGVK	2	1	0	1	1	1	0	0	1	1	0	0	1	0	0	0	0	3	0	0				6	3	0	5	9	2	0	0	6	6	0	0	5	0	0	0	0	15	0	0		12		0.5	0.25	0
FVCLVAAPEGVK	2	1	0	1	1	1	0	0	1	1	0	0	1	0	0	0	0	3	0	0				6	3	0	5	9	2	0	0	6	6	0	0	5	0	0	0	0	15	0	0		12		0.5	0.25	0
FVEKPNVDEAPSDLAIIGR	2	0	2	2	1	1	0	2	1	1	0	1	2	0	1	1	0	2	0	0				6	0	8	10	9	2	0	12	6	6	0	4	10	0	6	3	0	10	0	0		19		0.315789	0	0.421053
FVGEEIEAK	1	0	0	3	1	1	0	1	1	0	0	0	0	0	0	0	0	1	0	0				3	0	0	15	9	2	0	6	6	0	0	0	0	0	0	0	0	5	0	0		9		0.333333	0	0
FVGEEIEAK	1	0	0	3	1	1	0	1	1	0	0	0	0	0	0	0	0	1	0	0				3	0	0	15	9	2	0	6	6	0	0	0	0	0	0	0	0	5	0	0		9		0.333333	0	0
FVGEEIEAK	1	0	0	3	1	1	0	1	1	0	0	0	0	0	0	0	0	1	0	0				3	0	0	15	9	2	0	6	6	0	0	0	0	0	0	0	0	5	0	0		9		0.333333	0	0
FVIGGPQGDSGLTGR	0	0	1	0	1	5	0	1	0	1	0	0	1	1	1	1	1	1	0	0				0	0	4	0	9	10	0	6	0	6	0	0	5	5	6	3	4	5	0	0		15		0	0	0.266667
FVIGGPQGDSGLTGR	0	0	1	0	1	5	0	1	0	1	0	0	1	1	1	1	1	1	0	0				0	0	4	0	9	10	0	6	0	6	0	0	5	5	6	3	4	5	0	0		15		0	0	0.266667
FVIGGPQGDSGLTGR	0	0	1	0	1	5	0	1	0	1	0	0	1	1	1	1	1	1	0	0				0	0	4	0	9	10	0	6	0	6	0	0	5	5	6	3	4	5	0	0		15		0	0	0.266667
FVNEFDANEAEYMK	2	0	1	3	2	0	0	0	1	0	1	2	0	0	0	0	0	1	0	1				6	0	4	15	18	0	0	0	6	0	5	8	0	0	0	0	0	5	0	9		14		0.428571	0	0.285714
FVNEFDANEAEYMK	2	0	1	3	2	0	0	0	1	0	1	2	0	0	0	0	0	1	0	1				6	0	4	15	18	0	0	0	6	0	5	8	0	0	0	0	0	5	0	9		14		0.428571	0	0.285714
FVNEFDANEAEYMK	2	0	1	3	2	0	0	0	1	0	1	2	0	0	0	0	0	1	0	1				6	0	4	15	18	0	0	0	6	0	5	8	0	0	0	0	0	5	0	9		14		0.428571	0	0.285714
FVVATPTSIVVEGISK	1	0	0	1	1	1	0	2	1	0	0	0	1	0	0	2	2	4	0	0				3	0	0	5	9	2	0	12	6	0	0	0	5	0	0	6	8	20	0	0		16		0.1875	0	0
FVVATPTSIVVEGISK	1	0	0	1	1	1	0	2	1	0	0	0	1	0	0	2	2	4	0	0				3	0	0	5	9	2	0	12	6	0	0	0	5	0	0	6	8	20	0	0		16		0.1875	0	0
FVVATPTSIVVEGISK	1	0	0	1	1	1	0	2	1	0	0	0	1	0	0	2	2	4	0	0				3	0	0	5	9	2	0	12	6	0	0	0	5	0	0	6	8	20	0	0		16		0.1875	0	0
FVVEPLER	0	0	0	2	1	0	0	0	0	1	0	0	1	0	1	0	0	2	0	0				0	0	0	10	9	0	0	0	0	6	0	0	5	0	6	0	0	10	0	0		8		0	0	0
FVVEPLER	0	0	0	2	1	0	0	0	0	1	0	0	1	0	1	0	0	2	0	0				0	0	0	10	9	0	0	0	0	6	0	0	5	0	6	0	0	10	0	0		8		0	0	0
GAELETAINELK	2	0	0	3	0	1	0	1	1	2	0	1	0	0	0	0	1	0	0	0				6	0	0	15	0	2	0	6	6	12	0	4	0	0	0	0	4	0	0	0		12		0.5	0	0
GAELETAINELK	2	0	0	3	0	1	0	1	1	2	0	1	0	0	0	0	1	0	0	0				6	0	0	15	0	2	0	6	6	12	0	4	0	0	0	0	4	0	0	0		12		0.5	0	0
GAELETAINELK	2	0	0	3	0	1	0	1	1	2	0	1	0	0	0	0	1	0	0	0				6	0	0	15	0	2	0	6	6	12	0	4	0	0	0	0	4	0	0	0		12		0.5	0	0
GAELETAINELKDGEILLVENTR	2	0	1	5	0	2	0	2	1	4	0	2	0	0	1	0	2	1	0	0				6	0	4	25	0	4	0	12	6	24	0	8	0	0	6	0	8	5	0	0		23		0.26087	0	0.173913
GAGSDYIGWLDLPEDYDKEEFAR	2	0	4	3	1	3	0	1	1	2	0	0	1	0	1	1	0	0	1	2				6	0	16	15	9	6	0	6	6	12	0	0	5	0	6	3	0	0	11	18		23		0.26087	0	0.695652
GAGSDYIGWLDLPEDYDKEEFAR	2	0	4	3	1	3	0	1	1	2	0	0	1	0	1	1	0	0	1	2				6	0	16	15	9	6	0	6	6	12	0	0	5	0	6	3	0	0	11	18		23		0.26087	0	0.695652
GAGSDYIGWLDLPEDYDKEEFAR	2	0	4	3	1	3	0	1	1	2	0	0	1	0	1	1	0	0	1	2				6	0	16	15	9	6	0	6	6	12	0	0	5	0	6	3	0	0	11	18		23		0.26087	0	0.695652
GAGVDPFIEK	1	0	1	1	1	2	0	1	1	0	0	0	1	0	0	0	0	1	0	0				3	0	4	5	9	4	0	6	6	0	0	0	5	0	0	0	0	5	0	0		10		0.3	0	0.4
GAGVDPFIEK	1	0	1	1	1	2	0	1	1	0	0	0	1	0	0	0	0	1	0	0				3	0	4	5	9	4	0	6	6	0	0	0	5	0	0	0	0	5	0	0		10		0.3	0	0.4
GAPLIQGSIEPK	1	0	0	1	0	2	0	2	1	1	0	0	2	1	0	1	0	0	0	0				3	0	0	5	0	4	0	12	6	6	0	0	10	5	0	3	0	0	0	0		12		0.25	0	0
GASAITIVEEGVAR	3	0	0	2	0	2	0	2	0	0	0	0	0	0	1	1	1	2	0	0				9	0	0	10	0	4	0	12	0	0	0	0	0	0	6	3	4	10	0	0		14		0.642857	0	0
GASAITIVEEGVAR	3	0	0	2	0	2	0	2	0	0	0	0	0	0	1	1	1	2	0	0				9	0	0	10	0	4	0	12	0	0	0	0	0	0	6	3	4	10	0	0		14		0.642857	0	0
GASAITIVEEGVAR	3	0	0	2	0	2	0	2	0	0	0	0	0	0	1	1	1	2	0	0				9	0	0	10	0	4	0	12	0	0	0	0	0	0	6	3	4	10	0	0		14		0.642857	0	0
GASGQGLPMTR	1	0	0	0	0	3	0	0	0	1	1	0	1	1	1	1	1	0	0	0				3	0	0	0	0	6	0	0	0	6	5	0	5	5	6	3	4	0	0	0		11		0.272727	0	0
GASGQGLPMTR	1	0	0	0	0	3	0	0	0	1	1	0	1	1	1	1	1	0	0	0				3	0	0	0	0	6	0	0	0	6	5	0	5	5	6	3	4	0	0	0		11		0.272727	0	0
GAYITNLSVTTTMGPGVK	1	0	0	0	0	3	0	1	1	1	1	1	1	0	0	1	4	2	0	1				3	0	0	0	0	6	0	6	6	6	5	4	5	0	0	3	16	10	0	9		18		0.166667	0	0
GAYITNLSVTTTMGPGVK	1	0	0	0	0	3	0	1	1	1	1	1	1	0	0	1	4	2	0	1				3	0	0	0	0	6	0	6	6	6	5	4	5	0	0	3	16	10	0	9		18		0.166667	0	0
GDMGIEVPFEMVPVYQK	0	0	1	2	1	2	0	1	1	0	2	0	2	1	0	0	0	3	0	1				0	0	4	10	9	4	0	6	6	0	10	0	10	5	0	0	0	15	0	9		17		0	0	0.235294
GDMGIEVPFEMVPVYQK	0	0	1	2	1	2	0	1	1	0	2	0	2	1	0	0	0	3	0	1				0	0	4	10	9	4	0	6	6	0	10	0	10	5	0	0	0	15	0	9		17		0	0	0.235294
GDMGIEVPFEMVPVYQK	0	0	1	2	1	2	0	1	1	0	2	0	2	1	0	0	0	3	0	1				0	0	4	10	9	4	0	6	6	0	10	0	10	5	0	0	0	15	0	9		17		0	0	0.235294
GEAMEQVWR	1	0	0	2	0	1	0	0	0	0	1	0	0	1	1	0	0	1	1	0				3	0	0	10	0	2	0	0	0	0	5	0	0	5	6	0	0	5	11	0		9		0.333333	0	0
GEANVELTPEMAFK	2	0	0	3	1	1	0	0	1	1	1	1	1	0	0	0	1	1	0	0				6	0	0	15	9	2	0	0	6	6	5	4	5	0	0	0	4	5	0	0		14		0.428571	0	0
GFIPASMIDTYFVK	1	0	1	0	2	1	0	2	1	0	1	0	1	0	0	1	1	1	0	1				3	0	4	0	18	2	0	12	6	0	5	0	5	0	0	3	4	5	0	9		14		0.214286	0	0.285714
GGLSVDYNGVR	0	0	1	0	0	3	0	0	0	1	0	1	0	0	1	1	0	2	0	1				0	0	4	0	0	6	0	0	0	6	0	4	0	0	6	3	0	10	0	9		11		0	0	0.363636
GGYFDLAPTDLAGNTR	2	0	2	0	1	3	0	0	0	2	0	1	1	0	1	0	2	0	0	1				6	0	8	0	9	6	0	0	0	12	0	4	5	0	6	0	8	0	0	9		16		0.375	0	0.5
GGYFDLAPTDLAGNTR	2	0	2	0	1	3	0	0	0	2	0	1	1	0	1	0	2	0	0	1				6	0	8	0	9	6	0	0	0	12	0	4	5	0	6	0	8	0	0	9		16		0.375	0	0.5
GGYFDLAPTDLAGNTR	2	0	2	0	1	3	0	0	0	2	0	1	1	0	1	0	2	0	0	1				6	0	8	0	9	6	0	0	0	12	0	4	5	0	6	0	8	0	0	9		16		0.375	0	0.5
GIAASSGVAVAK	4	0	0	0	0	2	0	1	1	0	0	0	0	0	0	2	0	2	0	0				12	0	0	0	0	4	0	6	6	0	0	0	0	0	0	6	0	10	0	0		12		1	0	0
GIAASSGVAVAK	4	0	0	0	0	2	0	1	1	0	0	0	0	0	0	2	0	2	0	0				12	0	0	0	0	4	0	6	6	0	0	0	0	0	0	6	0	10	0	0		12		1	0	0
GIAASSGVAVAK	4	0	0	0	0	2	0	1	1	0	0	0	0	0	0	2	0	2	0	0				12	0	0	0	0	4	0	6	6	0	0	0	0	0	0	6	0	10	0	0		12		1	0	0
GIFLVAANPVDILTYATWK	3	0	1	0	1	1	0	2	1	2	0	1	1	0	0	0	2	2	1	1				9	0	4	0	9	2	0	12	6	12	0	4	5	0	0	0	8	10	11	9		19		0.473684	0	0.210526
GIFLVAANPVDILTYATWK	3	0	1	0	1	1	0	2	1	2	0	1	1	0	0	0	2	2	1	1				9	0	4	0	9	2	0	12	6	12	0	4	5	0	0	0	8	10	11	9		19		0.473684	0	0.210526
GIFLVAANPVDILTYATWK	3	0	1	0	1	1	0	2	1	2	0	1	1	0	0	0	2	2	1	1				9	0	4	0	9	2	0	12	6	12	0	4	5	0	0	0	8	10	11	9		19		0.473684	0	0.210526
GIITEDEALELLEK	1	0	1	4	0	1	0	2	1	3	0	0	0	0	0	0	1	0	0	0				3	0	4	20	0	2	0	12	6	18	0	0	0	0	0	0	4	0	0	0		14		0.214286	0	0.285714
GIITEDEALELLEK	1	0	1	4	0	1	0	2	1	3	0	0	0	0	0	0	1	0	0	0				3	0	4	20	0	2	0	12	6	18	0	0	0	0	0	0	4	0	0	0		14		0.214286	0	0.285714
GIPLFTSLDTVAAILK	2	0	1	0	1	1	0	2	1	3	0	0	1	0	0	1	2	1	0	0				6	0	4	0	9	2	0	12	6	18	0	0	5	0	0	3	8	5	0	0		16		0.375	0	0.25
GITINTAHIEYETEK	1	0	0	3	0	1	1	3	1	0	0	1	0	0	0	0	3	0	0	1				3	0	0	15	0	2	6	18	6	0	0	4	0	0	0	0	12	0	0	9		15		0.2	0	0
GITINTAHIEYETEK	1	0	0	3	0	1	1	3	1	0	0	1	0	0	0	0	3	0	0	1				3	0	0	15	0	2	6	18	6	0	0	4	0	0	0	0	12	0	0	9		15		0.2	0	0
GITITSAATTAEWK	3	0	0	1	0	1	0	2	1	0	0	0	0	0	0	1	4	0	1	0				9	0	0	5	0	2	0	12	6	0	0	0	0	0	0	3	16	0	11	0		14		0.642857	0	0
GITITSAATTAEWK	3	0	0	1	0	1	0	2	1	0	0	0	0	0	0	1	4	0	1	0				9	0	0	5	0	2	0	12	6	0	0	0	0	0	0	3	16	0	11	0		14		0.642857	0	0
GITITSAATTAEWK	3	0	0	1	0	1	0	2	1	0	0	0	0	0	0	1	4	0	1	0				9	0	0	5	0	2	0	12	6	0	0	0	0	0	0	3	16	0	11	0		14		0.642857	0	0
GIYPTSANFSTDLHSLGQWIQEGTR	1	0	1	1	1	3	1	2	0	2	0	1	1	2	1	3	3	0	1	1				3	0	4	5	9	6	6	12	0	12	0	4	5	10	6	9	12	0	11	9		25		0.12	0	0.16
GIYPTSANFSTDLHSLGQWIQEGTR	1	0	1	1	1	3	1	2	0	2	0	1	1	2	1	3	3	0	1	1				3	0	4	5	9	6	6	12	0	12	0	4	5	10	6	9	12	0	11	9		25		0.12	0	0.16
GLSVDQDTQLR	0	0	2	0	0	1	0	0	0	2	0	0	0	2	1	1	1	1	0	0				0	0	8	0	0	2	0	0	0	12	0	0	0	10	6	3	4	5	0	0		11		0	0	0.727273
GLSVDQDTQLR	0	0	2	0	0	1	0	0	0	2	0	0	0	2	1	1	1	1	0	0				0	0	8	0	0	2	0	0	0	12	0	0	0	10	6	3	4	5	0	0		11		0	0	0.727273
GLSVDQDTQLR	0	0	2	0	0	1	0	0	0	2	0	0	0	2	1	1	1	1	0	0				0	0	8	0	0	2	0	0	0	12	0	0	0	10	6	3	4	5	0	0		11		0	0	0.727273
GLTLVYVGDGR	0	0	1	0	0	3	0	0	0	2	0	0	0	0	1	0	1	2	0	1				0	0	4	0	0	6	0	0	0	12	0	0	0	0	6	0	4	10	0	9		11		0	0	0.363636
GLTLVYVGDGR	0	0	1	0	0	3	0	0	0	2	0	0	0	0	1	0	1	2	0	1				0	0	4	0	0	6	0	0	0	12	0	0	0	0	6	0	4	10	0	9		11		0	0	0.363636
GLTLVYVGDGR	0	0	1	0	0	3	0	0	0	2	0	0	0	0	1	0	1	2	0	1				0	0	4	0	0	6	0	0	0	12	0	0	0	0	6	0	4	10	0	9		11		0	0	0.363636
GLVISDIATGK	1	0	1	0	0	2	0	2	1	1	0	0	0	0	0	1	1	1	0	0				3	0	4	0	0	4	0	12	6	6	0	0	0	0	0	3	4	5	0	0		11		0.272727	0	0.363636
GLVISDIATGK	1	0	1	0	0	2	0	2	1	1	0	0	0	0	0	1	1	1	0	0				3	0	4	0	0	4	0	12	6	6	0	0	0	0	0	3	4	5	0	0		11		0.272727	0	0.363636
GMLPHNTLGR	0	0	0	0	0	2	1	0	0	2	1	1	1	0	1	0	1	0	0	0				0	0	0	0	0	4	6	0	0	12	5	4	5	0	6	0	4	0	0	0		10		0	0	0
GMVPSGASTGEHEAVELR	2	0	0	3	0	3	1	0	0	1	1	0	1	0	1	2	1	2	0	0				6	0	0	15	0	6	6	0	0	6	5	0	5	0	6	6	4	10	0	0		18		0.333333	0	0
GNGGYVGEDQIPR	0	0	1	1	0	4	0	1	0	0	0	1	1	1	1	0	0	1	0	1				0	0	4	5	0	8	0	6	0	0	0	4	5	5	6	0	0	5	0	9		13		0	0	0.307692
GNPTLEVEVYTEDGAFGR	1	0	1	3	1	3	0	0	0	1	0	1	1	0	1	0	2	2	0	1				3	0	4	15	9	6	0	0	0	6	0	4	5	0	6	0	8	10	0	9		18		0.166667	0	0.222222
GNPTLEVEVYTEDGAFGR	1	0	1	3	1	3	0	0	0	1	0	1	1	0	1	0	2	2	0	1				3	0	4	15	9	6	0	0	0	6	0	4	5	0	6	0	8	10	0	9		18		0.166667	0	0.222222
GNVMETVAR	1	0	0	1	0	1	0	0	0	0	1	1	0	0	1	0	1	2	0	0				3	0	0	5	0	2	0	0	0	0	5	4	0	0	6	0	4	10	0	0		9		0.333333	0	0
GNVMETVAR	1	0	0	1	0	1	0	0	0	0	1	1	0	0	1	0	1	2	0	0				3	0	0	5	0	2	0	0	0	0	5	4	0	0	6	0	4	10	0	0		9		0.333333	0	0
GNVMETVAR	1	0	0	1	0	1	0	0	0	0	1	1	0	0	1	0	1	2	0	0				3	0	0	5	0	2	0	0	0	0	5	4	0	0	6	0	4	10	0	0		9		0.333333	0	0
GQVIAKPGSITPHK	1	0	0	0	0	2	1	2	2	0	0	0	2	1	0	1	1	1	0	0				3	0	0	0	0	4	6	12	12	0	0	0	10	5	0	3	4	5	0	0		14		0.214286	0	0
GQVIAKPGSITPHK	1	0	0	0	0	2	1	2	2	0	0	0	2	1	0	1	1	1	0	0				3	0	0	0	0	4	6	12	12	0	0	0	10	5	0	3	4	5	0	0		14		0.214286	0	0
GSNHSLELGSGQFIPGFEEQLVGTK	0	0	0	3	2	5	1	1	1	3	0	1	1	2	0	3	1	1	0	0				0	0	0	15	18	10	6	6	6	18	0	4	5	10	0	9	4	5	0	0		25		0	0	0
GSNHSLELGSGQFIPGFEEQLVGTK	0	0	0	3	2	5	1	1	1	3	0	1	1	2	0	3	1	1	0	0				0	0	0	15	18	10	6	6	6	18	0	4	5	10	0	9	4	5	0	0		25		0	0	0
GSVSGTQLHDILDQVGNK	0	0	2	0	0	3	1	1	1	2	0	1	0	2	0	2	1	2	0	0				0	0	8	0	0	6	6	6	6	12	0	4	0	10	0	6	4	10	0	0		18		0	0	0.444444
GSVSGTQLHDILDQVGNK	0	0	2	0	0	3	1	1	1	2	0	1	0	2	0	2	1	2	0	0				0	0	8	0	0	6	6	6	6	12	0	4	0	10	0	6	4	10	0	0		18		0	0	0.444444
GSVSGTQLHDILDQVGNK	0	0	2	0	0	3	1	1	1	2	0	1	0	2	0	2	1	2	0	0				0	0	8	0	0	6	6	6	6	12	0	4	0	10	0	6	4	10	0	0		18		0	0	0.444444
GTATDIVFQMLGGLK	1	0	1	0	1	3	0	1	1	2	1	0	0	1	0	0	2	1	0	0				3	0	4	0	9	6	0	6	6	12	5	0	0	5	0	0	8	5	0	0		15		0.2	0	0.266667
GTATDIVFQMLGGLK	1	0	1	0	1	3	0	1	1	2	1	0	0	1	0	0	2	1	0	0				3	0	4	0	9	6	0	6	6	12	5	0	0	5	0	0	8	5	0	0		15		0.2	0	0.266667
GTLSFSIDQETIK	0	0	1	1	1	1	0	2	1	1	0	0	0	1	0	2	2	0	0	0				0	0	4	5	9	2	0	12	6	6	0	0	0	5	0	6	8	0	0	0		13		0	0	0.307692
GTLSFSIDQETIK	0	0	1	1	1	1	0	2	1	1	0	0	0	1	0	2	2	0	0	0				0	0	4	5	9	2	0	12	6	6	0	0	0	5	0	6	8	0	0	0		13		0	0	0.307692
GTLSFSIDQETIK	0	0	1	1	1	1	0	2	1	1	0	0	0	1	0	2	2	0	0	0				0	0	4	5	9	2	0	12	6	6	0	0	0	5	0	6	8	0	0	0		13		0	0	0.307692
GTYPFYMLK	0	0	0	0	1	1	0	0	1	1	1	0	1	0	0	0	1	0	0	2				0	0	0	0	9	2	0	0	6	6	5	0	5	0	0	0	4	0	0	18		9		0	0	0
GTYPFYMLK	0	0	0	0	1	1	0	0	1	1	1	0	1	0	0	0	1	0	0	2				0	0	0	0	9	2	0	0	6	6	5	0	5	0	0	0	4	0	0	18		9		0	0	0
GTYPFYMLK	0	0	0	0	1	1	0	0	1	1	1	0	1	0	0	0	1	0	0	2				0	0	0	0	9	2	0	0	6	6	5	0	5	0	0	0	4	0	0	18		9		0	0	0
GVAAQIVYGAFK	3	0	0	0	1	2	0	1	1	0	0	0	0	1	0	0	0	2	0	1				9	0	0	0	9	4	0	6	6	0	0	0	0	5	0	0	0	10	0	9		12		0.75	0	0
GVAAQIVYGAFK	3	0	0	0	1	2	0	1	1	0	0	0	0	1	0	0	0	2	0	1				9	0	0	0	9	4	0	6	6	0	0	0	0	5	0	0	0	10	0	9		12		0.75	0	0
GVAAQIVYGAFK	3	0	0	0	1	2	0	1	1	0	0	0	0	1	0	0	0	2	0	1				9	0	0	0	9	4	0	6	6	0	0	0	0	5	0	0	0	10	0	9		12		0.75	0	0
GVEEVVFDR	0	0	1	2	1	1	0	0	0	0	0	0	0	0	1	0	0	3	0	0				0	0	4	10	9	2	0	0	0	0	0	0	0	0	6	0	0	15	0	0		9		0	0	0.444444
GVEEVVFDR	0	0	1	2	1	1	0	0	0	0	0	0	0	0	1	0	0	3	0	0				0	0	4	10	9	2	0	0	0	0	0	0	0	0	6	0	0	15	0	0		9		0	0	0.444444
GVFNVVAVK	1	0	0	0	1	1	0	0	1	0	0	1	0	0	0	0	0	4	0	0				3	0	0	0	9	2	0	0	6	0	0	4	0	0	0	0	0	20	0	0		9		0.333333	0	0
GVFNVVAVK	1	0	0	0	1	1	0	0	1	0	0	1	0	0	0	0	0	4	0	0				3	0	0	0	9	2	0	0	6	0	0	4	0	0	0	0	0	20	0	0		9		0.333333	0	0
GYDSAGIFVNGQETAAK	3	0	1	1	1	3	0	1	1	0	0	1	0	1	0	1	1	1	0	1				9	0	4	5	9	6	0	6	6	0	0	4	0	5	0	3	4	5	0	9		17		0.529412	0	0.235294
GYDSAGIFVNGQETAAK	3	0	1	1	1	3	0	1	1	0	0	1	0	1	0	1	1	1	0	1				9	0	4	5	9	6	0	6	6	0	0	4	0	5	0	3	4	5	0	9		17		0.529412	0	0.235294
GYGIMNHTFDQYLPAVK	1	0	1	0	1	2	1	1	1	1	1	1	1	1	0	0	1	1	0	2				3	0	4	0	9	4	6	6	6	6	5	4	5	5	0	0	4	5	0	18		17		0.176471	0	0.235294
GYGTTLGNSLR	0	0	0	0	0	3	0	0	0	2	0	1	0	0	1	1	2	0	0	1				0	0	0	0	0	6	0	0	0	12	0	4	0	0	6	3	8	0	0	9		11		0	0	0
GYGTTLGNSLR	0	0	0	0	0	3	0	0	0	2	0	1	0	0	1	1	2	0	0	1				0	0	0	0	0	6	0	0	0	12	0	4	0	0	6	3	8	0	0	9		11		0	0	0
GYGYVPADENKVDGAPIGTIAVDSIYTPVSK	3	0	3	1	0	4	0	3	2	0	0	1	3	0	0	2	2	4	0	3				9	0	12	5	0	8	0	18	12	0	0	4	15	0	0	6	8	20	0	27		31		0.290323	0	0.387097
GYGYVPADENKVDGAPIGTIAVDSIYTPVSK	3	0	3	1	0	4	0	3	2	0	0	1	3	0	0	2	2	4	0	3				9	0	12	5	0	8	0	18	12	0	0	4	15	0	0	6	8	20	0	27		31		0.290323	0	0.387097
GYGYVPADENKVDGAPIGTIAVDSIYTPVSK	3	0	3	1	0	4	0	3	2	0	0	1	3	0	0	2	2	4	0	3				9	0	12	5	0	8	0	18	12	0	0	4	15	0	0	6	8	20	0	27		31		0.290323	0	0.387097
GYLEVETPVLNNEAGGAAAR	4	0	0	3	0	3	0	0	0	2	0	2	1	0	1	0	1	2	0	1				12	0	0	15	0	6	0	0	0	12	0	8	5	0	6	0	4	10	0	9		20		0.6	0	0
GYLEVETPVLNNEAGGAAAR	4	0	0	3	0	3	0	0	0	2	0	2	1	0	1	0	1	2	0	1				12	0	0	15	0	6	0	0	0	12	0	8	5	0	6	0	4	10	0	9		20		0.6	0	0
GYTVAIYNR	1	0	0	0	0	1	0	1	0	0	0	1	0	0	1	0	1	1	0	2				3	0	0	0	0	2	0	6	0	0	0	4	0	0	6	0	4	5	0	18		9		0.333333	0	0
HAYNFTAITNPTVNSYK	2	0	0	0	1	0	1	1	1	0	0	3	1	0	0	1	3	1	0	2				6	0	0	0	9	0	6	6	6	0	0	12	5	0	0	3	12	5	0	18		17		0.352941	0	0
HGDEQVHIWR	0	0	1	1	0	1	2	1	0	0	0	0	0	1	1	0	0	1	1	0				0	0	4	5	0	2	12	6	0	0	0	0	0	5	6	0	0	5	11	0		10		0	0	0.4
HGDEQVHIWR	0	0	1	1	0	1	2	1	0	0	0	0	0	1	1	0	0	1	1	0				0	0	4	5	0	2	12	6	0	0	0	0	0	5	6	0	0	5	11	0		10		0	0	0.4
HGDEQVHIWR	0	0	1	1	0	1	2	1	0	0	0	0	0	1	1	0	0	1	1	0				0	0	4	5	0	2	12	6	0	0	0	0	0	5	6	0	0	5	11	0		10		0	0	0.4
HLFTSESVSEGHPDK	0	0	1	2	1	1	2	0	1	1	0	0	1	0	0	3	1	1	0	0				0	0	4	10	9	2	12	0	6	6	0	0	5	0	0	9	4	5	0	0		15		0	0	0.266667
HLFTSESVSEGHPDK	0	0	1	2	1	1	2	0	1	1	0	0	1	0	0	3	1	1	0	0				0	0	4	10	9	2	12	0	6	6	0	0	5	0	0	9	4	5	0	0		15		0	0	0.266667
HLNVEMDR	0	0	1	1	0	0	1	0	0	1	1	1	0	0	1	0	0	1	0	0				0	0	4	5	0	0	6	0	0	6	5	4	0	0	6	0	0	5	0	0		8		0	0	0.5
HPNPQFEGQTK	0	0	0	1	1	1	1	0	1	0	0	1	2	2	0	0	1	0	0	0				0	0	0	5	9	2	6	0	6	0	0	4	10	10	0	0	4	0	0	0		11		0	0	0
HPNPQFEGQTK	0	0	0	1	1	1	1	0	1	0	0	1	2	2	0	0	1	0	0	0				0	0	0	5	9	2	6	0	6	0	0	4	10	10	0	0	4	0	0	0		11		0	0	0
HYELAANIGTPK	2	0	0	1	0	1	1	1	1	1	0	1	1	0	0	0	1	0	0	1				6	0	0	5	0	2	6	6	6	6	0	4	5	0	0	0	4	0	0	9		12		0.5	0	0
HYELAANIGTPK	2	0	0	1	0	1	1	1	1	1	0	1	1	0	0	0	1	0	0	1				6	0	0	5	0	2	6	6	6	6	0	4	5	0	0	0	4	0	0	9		12		0.5	0	0
HYELAANIGTPK	2	0	0	1	0	1	1	1	1	1	0	1	1	0	0	0	1	0	0	1				6	0	0	5	0	2	6	6	6	6	0	4	5	0	0	0	4	0	0	9		12		0.5	0	0
IAATVVPAFK	3	0	0	0	1	0	0	1	1	0	0	0	1	0	0	0	1	2	0	0				9	0	0	0	9	0	0	6	6	0	0	0	5	0	0	0	4	10	0	0		10		0.9	0	0
IAATVVPAFK	3	0	0	0	1	0	0	1	1	0	0	0	1	0	0	0	1	2	0	0				9	0	0	0	9	0	0	6	6	0	0	0	5	0	0	0	4	10	0	0		10		0.9	0	0
IAATVVPAFK	3	0	0	0	1	0	0	1	1	0	0	0	1	0	0	0	1	2	0	0				9	0	0	0	9	0	0	6	6	0	0	0	5	0	0	0	4	10	0	0		10		0.9	0	0
IAISGDLNHSR	1	0	1	0	0	1	1	2	0	1	0	1	0	0	1	2	0	0	0	0				3	0	4	0	0	2	6	12	0	6	0	4	0	0	6	6	0	0	0	0		11		0.272727	0	0.363636
IAISGDLNHSR	1	0	1	0	0	1	1	2	0	1	0	1	0	0	1	2	0	0	0	0				3	0	4	0	0	2	6	12	0	6	0	4	0	0	6	6	0	0	0	0		11		0.272727	0	0.363636
IAVLTSGGDAPGMNAAIR	4	0	1	0	0	3	0	2	0	1	1	1	1	0	1	1	1	1	0	0				12	0	4	0	0	6	0	12	0	6	5	4	5	0	6	3	4	5	0	0		18		0.666667	0	0.222222
IAVLTSGGDAPGMNAAIR	4	0	1	0	0	3	0	2	0	1	1	1	1	0	1	1	1	1	0	0				12	0	4	0	0	6	0	12	0	6	5	4	5	0	6	3	4	5	0	0		18		0.666667	0	0.222222
IAVLTSGGDAPGMNAAIR	4	0	1	0	0	3	0	2	0	1	1	1	1	0	1	1	1	1	0	0				12	0	4	0	0	6	0	12	0	6	5	4	5	0	6	3	4	5	0	0		18		0.666667	0	0.222222
ICEETGNPHVQLLAK	1	1	0	2	0	1	1	1	1	2	0	1	1	1	0	0	1	1	0	0				3	3	0	10	0	2	6	6	6	12	0	4	5	5	0	0	4	5	0	0		15		0.2	0.2	0
ICEYVR	0	1	0	1	0	0	0	1	0	0	0	0	0	0	1	0	0	1	0	1				0	3	0	5	0	0	0	6	0	0	0	0	0	0	6	0	0	5	0	9		6		0	0.5	0
IDDTILFKPLALEDIK	1	0	3	1	1	0	0	3	2	3	0	0	1	0	0	0	1	0	0	0				3	0	12	5	9	0	0	18	12	18	0	0	5	0	0	0	4	0	0	0		16		0.1875	0	0.75
IDDTILFKPLALEDIK	1	0	3	1	1	0	0	3	2	3	0	0	1	0	0	0	1	0	0	0				3	0	12	5	9	0	0	18	12	18	0	0	5	0	0	0	4	0	0	0		16		0.1875	0	0.75
IDDTILFKPLALEDIK	1	0	3	1	1	0	0	3	2	3	0	0	1	0	0	0	1	0	0	0				3	0	12	5	9	0	0	18	12	18	0	0	5	0	0	0	4	0	0	0		16		0.1875	0	0.75
IDSAMDMEHADAENPFGPGPR	3	0	3	2	1	2	1	1	0	0	2	1	3	0	1	1	0	0	0	0				9	0	12	10	9	4	6	6	0	0	10	4	15	0	6	3	0	0	0	0		21		0.428571	0	0.571429
IDSAMDMEHADAENPFGPGPR	3	0	3	2	1	2	1	1	0	0	2	1	3	0	1	1	0	0	0	0				9	0	12	10	9	4	6	6	0	0	10	4	15	0	6	3	0	0	0	0		21		0.428571	0	0.571429
IDTVVISTQHAASATNEEIHDDVINK	3	0	3	2	0	0	2	4	1	0	0	2	0	1	0	2	3	3	0	0				9	0	12	10	0	0	12	24	6	0	0	8	0	5	0	6	12	15	0	0		26		0.346154	0	0.461538
IDTVVISTQHAASATNEEIHDDVINK	3	0	3	2	0	0	2	4	1	0	0	2	0	1	0	2	3	3	0	0				9	0	12	10	0	0	12	24	6	0	0	8	0	5	0	6	12	15	0	0		26		0.346154	0	0.461538
IDVFGSANK	1	0	1	0	1	1	0	1	1	0	0	1	0	0	0	1	0	1	0	0				3	0	4	0	9	2	0	6	6	0	0	4	0	0	0	3	0	5	0	0		9		0.333333	0	0.444444
IDVFGSANK	1	0	1	0	1	1	0	1	1	0	0	1	0	0	0	1	0	1	0	0				3	0	4	0	9	2	0	6	6	0	0	4	0	0	0	3	0	5	0	0		9		0.333333	0	0.444444
IEDQLAEVAQYK	2	0	1	2	0	0	0	1	1	1	0	0	0	2	0	0	0	1	0	1				6	0	4	10	0	0	0	6	6	6	0	0	0	10	0	0	0	5	0	9		12		0.5	0	0.333333
IEDQLAEVAQYK	2	0	1	2	0	0	0	1	1	1	0	0	0	2	0	0	0	1	0	1				6	0	4	10	0	0	0	6	6	6	0	0	0	10	0	0	0	5	0	9		12		0.5	0	0.333333
IEDQLAEVAQYK	2	0	1	2	0	0	0	1	1	1	0	0	0	2	0	0	0	1	0	1				6	0	4	10	0	0	0	6	6	6	0	0	0	10	0	0	0	5	0	9		12		0.5	0	0.333333
IEMTPAVWGK	1	0	0	1	0	1	0	1	1	0	1	0	1	0	0	0	1	1	1	0				3	0	0	5	0	2	0	6	6	0	5	0	5	0	0	0	4	5	11	0		10		0.3	0	0
IEQELVER	0	0	0	3	0	0	0	1	0	1	0	0	0	1	1	0	0	1	0	0				0	0	0	15	0	0	0	6	0	6	0	0	0	5	6	0	0	5	0	0		8		0	0	0
IFEQLGMDER	0	0	1	2	1	1	0	1	0	1	1	0	0	1	1	0	0	0	0	0				0	0	4	10	9	2	0	6	0	6	5	0	0	5	6	0	0	0	0	0		10		0	0	0.4
IFGPVAR	1	0	0	0	1	1	0	1	0	0	0	0	1	0	1	0	0	1	0	0				3	0	0	0	9	2	0	6	0	0	0	0	5	0	6	0	0	5	0	0		7		0.428571	0	0
IFTFLSLEEIAEIEEQFEAAR	3	0	0	6	3	0	0	3	0	2	0	0	0	1	1	1	1	0	0	0				9	0	0	30	27	0	0	18	0	12	0	0	0	5	6	3	4	0	0	0		21		0.428571	0	0
IFVQPNSFGANFYK	1	0	0	0	3	1	0	1	1	0	0	2	1	1	0	1	0	1	0	1				3	0	0	0	27	2	0	6	6	0	0	8	5	5	0	3	0	5	0	9		14		0.214286	0	0
IGADFYYSLSTLGDR	1	0	2	0	1	2	0	1	0	2	0	0	0	0	1	2	1	0	0	2				3	0	8	0	9	4	0	6	0	12	0	0	0	0	6	6	4	0	0	18		15		0.2	0	0.533333
IGADFYYSLSTLGDR	1	0	2	0	1	2	0	1	0	2	0	0	0	0	1	2	1	0	0	2				3	0	8	0	9	4	0	6	0	12	0	0	0	0	6	6	4	0	0	18		15		0.2	0	0.533333
IGADFYYSLSTLGDR	1	0	2	0	1	2	0	1	0	2	0	0	0	0	1	2	1	0	0	2				3	0	8	0	9	4	0	6	0	12	0	0	0	0	6	6	4	0	0	18		15		0.2	0	0.533333
IGETHEGASQMDWMEQEQER	1	0	1	5	0	2	1	1	0	0	2	0	0	3	1	1	1	0	1	0				3	0	4	25	0	4	6	6	0	0	10	0	0	15	6	3	4	0	11	0		20		0.15	0	0.2
IGETHEGASQMDWMEQEQER	1	0	1	5	0	2	1	1	0	0	2	0	0	3	1	1	1	0	1	0				3	0	4	25	0	4	6	6	0	0	10	0	0	15	6	3	4	0	11	0		20		0.15	0	0.2
IGETHEGASQMDWMEQEQER	1	0	1	5	0	2	1	1	0	0	2	0	0	3	1	1	1	0	1	0				3	0	4	25	0	4	6	6	0	0	10	0	0	15	6	3	4	0	11	0		20		0.15	0	0.2
IGVVSVVEGADETLAK	2	0	1	2	0	2	0	1	1	1	0	0	0	0	0	1	1	4	0	0				6	0	4	10	0	4	0	6	6	6	0	0	0	0	0	3	4	20	0	0		16		0.375	0	0.25
IGVVSVVEGADETLAK	2	0	1	2	0	2	0	1	1	1	0	0	0	0	0	1	1	4	0	0				6	0	4	10	0	4	0	6	6	6	0	0	0	0	0	3	4	20	0	0		16		0.375	0	0.25
IGVVSVVEGADETLAK	2	0	1	2	0	2	0	1	1	1	0	0	0	0	0	1	1	4	0	0				6	0	4	10	0	4	0	6	6	6	0	0	0	0	0	3	4	20	0	0		16		0.375	0	0.25
IGYPVLIR	0	0	0	0	0	1	0	2	0	1	0	0	1	0	1	0	0	1	0	1				0	0	0	0	0	2	0	12	0	6	0	0	5	0	6	0	0	5	0	9		8		0	0	0
IIDWMVAEFK	1	0	1	1	1	0	0	2	1	0	1	0	0	0	0	0	0	1	1	0				3	0	4	5	9	0	0	12	6	0	5	0	0	0	0	0	0	5	11	0		10		0.3	0	0.4
IIDWMVAEFK	1	0	1	1	1	0	0	2	1	0	1	0	0	0	0	0	0	1	1	0				3	0	4	5	9	0	0	12	6	0	5	0	0	0	0	0	0	5	11	0		10		0.3	0	0.4
IIDWMVAEFK	1	0	1	1	1	0	0	2	1	0	1	0	0	0	0	0	0	1	1	0				3	0	4	5	9	0	0	12	6	0	5	0	0	0	0	0	0	5	11	0		10		0.3	0	0.4
IIEVNASENR	1	0	0	2	0	0	0	2	0	0	0	2	0	0	1	1	0	1	0	0				3	0	0	10	0	0	0	12	0	0	0	8	0	0	6	3	0	5	0	0		10		0.3	0	0
IIEVNASENR	1	0	0	2	0	0	0	2	0	0	0	2	0	0	1	1	0	1	0	0				3	0	0	10	0	0	0	12	0	0	0	8	0	0	6	3	0	5	0	0		10		0.3	0	0
IIEVNASENR	1	0	0	2	0	0	0	2	0	0	0	2	0	0	1	1	0	1	0	0				3	0	0	10	0	0	0	12	0	0	0	8	0	0	6	3	0	5	0	0		10		0.3	0	0
IITEDDEFVTK	0	0	2	2	1	0	0	2	1	0	0	0	0	0	0	0	2	1	0	0				0	0	8	10	9	0	0	12	6	0	0	0	0	0	0	0	8	5	0	0		11		0	0	0.727273
IITEDDEFVTK	0	0	2	2	1	0	0	2	1	0	0	0	0	0	0	0	2	1	0	0				0	0	8	10	9	0	0	12	6	0	0	0	0	0	0	0	8	5	0	0		11		0	0	0.727273
ILDAAAEK	3	0	1	1	0	0	0	1	1	1	0	0	0	0	0	0	0	0	0	0				9	0	4	5	0	0	0	6	6	6	0	0	0	0	0	0	0	0	0	0		8		1.125	0	0.5
ILGGFIVNSR	0	0	0	0	1	2	0	2	0	1	0	1	0	0	1	1	0	1	0	0				0	0	0	0	9	4	0	12	0	6	0	4	0	0	6	3	0	5	0	0		10		0	0	0
ILGGFIVNSR	0	0	0	0	1	2	0	2	0	1	0	1	0	0	1	1	0	1	0	0				0	0	0	0	9	4	0	12	0	6	0	4	0	0	6	3	0	5	0	0		10		0	0	0
ILLKPAVEGAGVAAGGAVR	5	0	0	1	0	4	0	1	1	2	0	0	1	0	1	0	0	3	0	0				15	0	0	5	0	8	0	6	6	12	0	0	5	0	6	0	0	15	0	0		19		0.789474	0	0
ILLKPAVEGAGVAAGGAVR	5	0	0	1	0	4	0	1	1	2	0	0	1	0	1	0	0	3	0	0				15	0	0	5	0	8	0	6	6	12	0	0	5	0	6	0	0	15	0	0		19		0.789474	0	0
ILLKPAVEGAGVAAGGAVR	5	0	0	1	0	4	0	1	1	2	0	0	1	0	1	0	0	3	0	0				15	0	0	5	0	8	0	6	6	12	0	0	5	0	6	0	0	15	0	0		19		0.789474	0	0
ILQMHANTR	1	0	0	0	0	0	1	1	0	1	1	1	0	1	1	0	1	0	0	0				3	0	0	0	0	0	6	6	0	6	5	4	0	5	6	0	4	0	0	0		9		0.333333	0	0
ILQMHANTR	1	0	0	0	0	0	1	1	0	1	1	1	0	1	1	0	1	0	0	0				3	0	0	0	0	0	6	6	0	6	5	4	0	5	6	0	4	0	0	0		9		0.333333	0	0
IMFPMVALVTEFR	1	0	0	1	2	0	0	1	0	1	2	0	1	0	1	0	1	2	0	0				3	0	0	5	18	0	0	6	0	6	10	0	5	0	6	0	4	10	0	0		13		0.230769	0	0
IMFPMVALVTEFR	1	0	0	1	2	0	0	1	0	1	2	0	1	0	1	0	1	2	0	0				3	0	0	5	18	0	0	6	0	6	10	0	5	0	6	0	4	10	0	0		13		0.230769	0	0
IMFPMVALVTEFR	1	0	0	1	2	0	0	1	0	1	2	0	1	0	1	0	1	2	0	0				3	0	0	5	18	0	0	6	0	6	10	0	5	0	6	0	4	10	0	0		13		0.230769	0	0
IMTDPFVGR	0	0	1	0	1	1	0	1	0	0	1	0	1	0	1	0	1	1	0	0				0	0	4	0	9	2	0	6	0	0	5	0	5	0	6	0	4	5	0	0		9		0	0	0.444444
IMTDPFVGR	0	0	1	0	1	1	0	1	0	0	1	0	1	0	1	0	1	1	0	0				0	0	4	0	9	2	0	6	0	0	5	0	5	0	6	0	4	5	0	0		9		0	0	0.444444
INVAPAESTDNVK	2	0	1	1	0	0	0	1	1	0	0	2	1	0	0	1	1	2	0	0				6	0	4	5	0	0	0	6	6	0	0	8	5	0	0	3	4	10	0	0		13		0.461538	0	0.307692
INVAPAESTDNVK	2	0	1	1	0	0	0	1	1	0	0	2	1	0	0	1	1	2	0	0				6	0	4	5	0	0	0	6	6	0	0	8	5	0	0	3	4	10	0	0		13		0.461538	0	0.307692
INVAPAESTDNVK	2	0	1	1	0	0	0	1	1	0	0	2	1	0	0	1	1	2	0	0				6	0	4	5	0	0	0	6	6	0	0	8	5	0	0	3	4	10	0	0		13		0.461538	0	0.307692
IPAGTQTGANFR	2	0	0	0	1	2	0	1	0	0	0	1	1	1	1	0	2	0	0	0				6	0	0	0	9	4	0	6	0	0	0	4	5	5	6	0	8	0	0	0		12		0.5	0	0
IPDVMYIVDPHAEQIAVK	2	0	2	1	0	0	1	3	1	0	1	0	2	1	0	0	0	3	0	1				6	0	8	5	0	0	6	18	6	0	5	0	10	5	0	0	0	15	0	9		18		0.333333	0	0.444444
IPFPALAER	2	0	0	1	1	0	0	1	0	1	0	0	2	0	1	0	0	0	0	0				6	0	0	5	9	0	0	6	0	6	0	0	10	0	6	0	0	0	0	0		9		0.666667	0	0
IPFPALAER	2	0	0	1	1	0	0	1	0	1	0	0	2	0	1	0	0	0	0	0				6	0	0	5	9	0	0	6	0	6	0	0	10	0	6	0	0	0	0	0		9		0.666667	0	0
IPFPALAER	2	0	0	1	1	0	0	1	0	1	0	0	2	0	1	0	0	0	0	0				6	0	0	5	9	0	0	6	0	6	0	0	10	0	6	0	0	0	0	0		9		0.666667	0	0
IQGISAGFIPGNLDTK	1	0	1	0	1	3	0	3	1	1	0	1	1	1	0	1	1	0	0	0				3	0	4	0	9	6	0	18	6	6	0	4	5	5	0	3	4	0	0	0		16		0.1875	0	0.25
IQGISAGFIPGNLDTK	1	0	1	0	1	3	0	3	1	1	0	1	1	1	0	1	1	0	0	0				3	0	4	0	9	6	0	18	6	6	0	4	5	5	0	3	4	0	0	0		16		0.1875	0	0.25
IQNVEGVEVVAINDLTDPAMLAHLLK	3	0	2	2	0	1	1	2	1	4	1	2	1	1	0	0	1	4	0	0				9	0	8	10	0	2	6	12	6	24	5	8	5	5	0	0	4	20	0	0		26		0.346154	0	0.307692
IQNVEGVEVVAINDLTDPAMLAHLLK	3	0	2	2	0	1	1	2	1	4	1	2	1	1	0	0	1	4	0	0				9	0	8	10	0	2	6	12	6	24	5	8	5	5	0	0	4	20	0	0		26		0.346154	0	0.307692
IQNVEGVEVVAINDLTDPAMLAHLLK	3	0	2	2	0	1	1	2	1	4	1	2	1	1	0	0	1	4	0	0				9	0	8	10	0	2	6	12	6	24	5	8	5	5	0	0	4	20	0	0		26		0.346154	0	0.307692
IQYGGSVKPETIEGLMAK	1	0	0	2	0	3	0	2	2	1	1	0	1	1	0	1	1	1	0	1				3	0	0	10	0	6	0	12	12	6	5	0	5	5	0	3	4	5	0	9		18		0.166667	0	0
IQYGGSVKPETIEGLMAK	1	0	0	2	0	3	0	2	2	1	1	0	1	1	0	1	1	1	0	1				3	0	0	10	0	6	0	12	12	6	5	0	5	5	0	3	4	5	0	9		18		0.166667	0	0
IQYGGSVKPETIEGLMAK	1	0	0	2	0	3	0	2	2	1	1	0	1	1	0	1	1	1	0	1				3	0	0	10	0	6	0	12	12	6	5	0	5	5	0	3	4	5	0	9		18		0.166667	0	0
ISDDIDAAEANNK	3	0	3	1	0	0	0	2	1	0	0	2	0	0	0	1	0	0	0	0				9	0	12	5	0	0	0	12	6	0	0	8	0	0	0	3	0	0	0	0		13		0.692308	0	0.923077
ISDIFNTVGVK	0	0	1	0	1	1	0	2	1	0	0	1	0	0	0	1	1	2	0	0				0	0	4	0	9	2	0	12	6	0	0	4	0	0	0	3	4	10	0	0		11		0	0	0.363636
ISIAWSR	1	0	0	0	0	0	0	2	0	0	0	0	0	0	1	2	0	0	1	0				3	0	0	0	0	0	0	12	0	0	0	0	0	0	6	6	0	0	11	0		7		0.428571	0	0
ISQFTGVPLGK	0	0	0	0	1	2	0	1	1	1	0	0	1	1	0	1	1	1	0	0				0	0	0	0	9	4	0	6	6	6	0	0	5	5	0	3	4	5	0	0		11		0	0	0
ISQFTGVPLGK	0	0	0	0	1	2	0	1	1	1	0	0	1	1	0	1	1	1	0	0				0	0	0	0	9	4	0	6	6	6	0	0	5	5	0	3	4	5	0	0		11		0	0	0
ISTFSVGPGR	0	0	0	0	1	2	0	1	0	0	0	0	1	0	1	2	1	1	0	0				0	0	0	0	9	4	0	6	0	0	0	0	5	0	6	6	4	5	0	0		10		0	0	0
ISTFSVGPGR	0	0	0	0	1	2	0	1	0	0	0	0	1	0	1	2	1	1	0	0				0	0	0	0	9	4	0	6	0	0	0	0	5	0	6	6	4	5	0	0		10		0	0	0
ISVIGNGVVVNPK	0	0	0	0	0	2	0	2	1	0	0	2	1	0	0	1	0	4	0	0				0	0	0	0	0	4	0	12	6	0	0	8	5	0	0	3	0	20	0	0		13		0	0	0
ISVIGNGVVVNPK	0	0	0	0	0	2	0	2	1	0	0	2	1	0	0	1	0	4	0	0				0	0	0	0	0	4	0	12	6	0	0	8	5	0	0	3	0	20	0	0		13		0	0	0
ISVIGNGVVVNPK	0	0	0	0	0	2	0	2	1	0	0	2	1	0	0	1	0	4	0	0				0	0	0	0	0	4	0	12	6	0	0	8	5	0	0	3	0	20	0	0		13		0	0	0
ITAALPTIK	2	0	0	0	0	0	0	2	1	1	0	0	1	0	0	0	2	0	0	0				6	0	0	0	0	0	0	12	6	6	0	0	5	0	0	0	8	0	0	0		9		0.666667	0	0
ITAALPTIK	2	0	0	0	0	0	0	2	1	1	0	0	1	0	0	0	2	0	0	0				6	0	0	0	0	0	0	12	6	6	0	0	5	0	0	0	8	0	0	0		9		0.666667	0	0
ITDFLSSNAEVIAR	2	0	1	1	1	0	0	2	0	1	0	1	0	0	1	2	1	1	0	0				6	0	4	5	9	0	0	12	0	6	0	4	0	0	6	6	4	5	0	0		14		0.428571	0	0.285714
ITPSTQLGIGNFIVGR	0	0	0	0	1	3	0	3	0	1	0	1	1	1	1	1	2	1	0	0				0	0	0	0	9	6	0	18	0	6	0	4	5	5	6	3	8	5	0	0		16		0	0	0
ITPSTQLGIGNFIVGR	0	0	0	0	1	3	0	3	0	1	0	1	1	1	1	1	2	1	0	0				0	0	0	0	9	6	0	18	0	6	0	4	5	5	6	3	8	5	0	0		16		0	0	0
ITPSTQLGIGNFIVGR	0	0	0	0	1	3	0	3	0	1	0	1	1	1	1	1	2	1	0	0				0	0	0	0	9	6	0	18	0	6	0	4	5	5	6	3	8	5	0	0		16		0	0	0
ITQIIGPVVDVEFGSDAK	1	0	2	1	1	2	0	3	1	0	0	0	1	1	0	1	1	3	0	0				3	0	8	5	9	4	0	18	6	0	0	0	5	5	0	3	4	15	0	0		18		0.166667	0	0.444444
ITQIIGPVVDVEFGSDAK	1	0	2	1	1	2	0	3	1	0	0	0	1	1	0	1	1	3	0	0				3	0	8	5	9	4	0	18	6	0	0	0	5	5	0	3	4	15	0	0		18		0.166667	0	0.444444
ITQIIGPVVDVEFGSDAK	1	0	2	1	1	2	0	3	1	0	0	0	1	1	0	1	1	3	0	0				3	0	8	5	9	4	0	18	6	0	0	0	5	5	0	3	4	15	0	0		18		0.166667	0	0.444444
ITYEIIER	0	0	0	2	0	0	0	3	0	0	0	0	0	0	1	0	1	0	0	1				0	0	0	10	0	0	0	18	0	0	0	0	0	0	6	0	4	0	0	9		8		0	0	0
IVINMGVGDAVNNSK	1	0	1	0	0	2	0	2	1	0	1	3	0	0	0	1	0	3	0	0				3	0	4	0	0	4	0	12	6	0	5	12	0	0	0	3	0	15	0	0		15		0.2	0	0.266667
IVINMGVGDAVNNSK	1	0	1	0	0	2	0	2	1	0	1	3	0	0	0	1	0	3	0	0				3	0	4	0	0	4	0	12	6	0	5	12	0	0	0	3	0	15	0	0		15		0.2	0	0.266667
IVINMGVGDAVNNSK	1	0	1	0	0	2	0	2	1	0	1	3	0	0	0	1	0	3	0	0				3	0	4	0	0	4	0	12	6	0	5	12	0	0	0	3	0	15	0	0		15		0.2	0	0.266667
IVNEPTAAALAYGLDK	4	0	1	1	0	1	0	1	1	2	0	1	1	0	0	0	1	1	0	1				12	0	4	5	0	2	0	6	6	12	0	4	5	0	0	0	4	5	0	9		16		0.75	0	0.25
IVNEVDHVNR	0	0	1	1	0	0	1	1	0	0	0	2	0	0	1	0	0	3	0	0				0	0	4	5	0	0	6	6	0	0	0	8	0	0	6	0	0	15	0	0		10		0	0	0.4
IVNEVDHVNR	0	0	1	1	0	0	1	1	0	0	0	2	0	0	1	0	0	3	0	0				0	0	4	5	0	0	6	6	0	0	0	8	0	0	6	0	0	15	0	0		10		0	0	0.4
IVQQMSNGVYTR	0	0	0	0	0	1	0	1	0	0	1	1	0	2	1	1	1	2	0	1				0	0	0	0	0	2	0	6	0	0	5	4	0	10	6	3	4	10	0	9		12		0	0	0
IVQQMSNGVYTR	0	0	0	0	0	1	0	1	0	0	1	1	0	2	1	1	1	2	0	1				0	0	0	0	0	2	0	6	0	0	5	4	0	10	6	3	4	10	0	9		12		0	0	0
IVQQMSNGVYTR	0	0	0	0	0	1	0	1	0	0	1	1	0	2	1	1	1	2	0	1				0	0	0	0	0	2	0	6	0	0	5	4	0	10	6	3	4	10	0	9		12		0	0	0
IYDNITELIGQTPIVK	0	0	1	1	0	1	0	4	1	1	0	1	1	1	0	0	2	1	0	1				0	0	4	5	0	2	0	24	6	6	0	4	5	5	0	0	8	5	0	9		16		0	0	0.25
IYDNITELIGQTPIVK	0	0	1	1	0	1	0	4	1	1	0	1	1	1	0	0	2	1	0	1				0	0	4	5	0	2	0	24	6	6	0	4	5	5	0	0	8	5	0	9		16		0	0	0.25
IYDNITELIGQTPIVK	0	0	1	1	0	1	0	4	1	1	0	1	1	1	0	0	2	1	0	1				0	0	4	5	0	2	0	24	6	6	0	4	5	5	0	0	8	5	0	9		16		0	0	0.25
IYSADYSDASDADLVVLTSGAPQKPGETR	4	0	4	1	0	2	0	1	1	2	0	0	2	1	1	4	2	2	0	2				12	0	16	5	0	4	0	6	6	12	0	0	10	5	6	12	8	10	0	18		29		0.413793	0	0.551724
KADDLGLSDK	1	0	3	0	0	1	0	0	2	2	0	0	0	0	0	1	0	0	0	0				3	0	12	0	0	2	0	0	12	12	0	0	0	0	0	3	0	0	0	0		10		0.3	0	1.2
KADDLGLSDK	1	0	3	0	0	1	0	0	2	2	0	0	0	0	0	1	0	0	0	0				3	0	12	0	0	2	0	0	12	12	0	0	0	0	0	3	0	0	0	0		10		0.3	0	1.2
KADDLGLSDK	1	0	3	0	0	1	0	0	2	2	0	0	0	0	0	1	0	0	0	0				3	0	12	0	0	2	0	0	12	12	0	0	0	0	0	3	0	0	0	0		10		0.3	0	1.2
KAELVDVYAQK	2	0	1	1	0	0	0	0	2	1	0	0	0	1	0	0	0	2	0	1				6	0	4	5	0	0	0	0	12	6	0	0	0	5	0	0	0	10	0	9		11		0.545455	0	0.363636
KAELVDVYAQK	2	0	1	1	0	0	0	0	2	1	0	0	0	1	0	0	0	2	0	1				6	0	4	5	0	0	0	0	12	6	0	0	0	5	0	0	0	10	0	9		11		0.545455	0	0.363636
KAELVDVYAQK	2	0	1	1	0	0	0	0	2	1	0	0	0	1	0	0	0	2	0	1				6	0	4	5	0	0	0	0	12	6	0	0	0	5	0	0	0	10	0	9		11		0.545455	0	0.363636
KFDVVEAPASK	2	0	1	1	1	0	0	0	2	0	0	0	1	0	0	1	0	2	0	0				6	0	4	5	9	0	0	0	12	0	0	0	5	0	0	3	0	10	0	0		11		0.545455	0	0.363636
KFDVVEAPASK	2	0	1	1	1	0	0	0	2	0	0	0	1	0	0	1	0	2	0	0				6	0	4	5	9	0	0	0	12	0	0	0	5	0	0	3	0	10	0	0		11		0.545455	0	0.363636
KFDVVEAPASK	2	0	1	1	1	0	0	0	2	0	0	0	1	0	0	1	0	2	0	0				6	0	4	5	9	0	0	0	12	0	0	0	5	0	0	3	0	10	0	0		11		0.545455	0	0.363636
KFVNEFDANEAEYMK	2	0	1	3	2	0	0	0	2	0	1	2	0	0	0	0	0	1	0	1				6	0	4	15	18	0	0	0	12	0	5	8	0	0	0	0	0	5	0	9		15		0.4	0	0.266667
KPATNEEALALETASGITLEAELVQATATIGEK	7	0	0	6	0	2	0	2	2	4	0	1	1	1	0	1	5	1	0	0				21	0	0	30	0	4	0	12	12	24	0	4	5	5	0	3	20	5	0	0		33		0.636364	0	0
KPIIAGNWK	1	0	0	0	0	1	0	2	2	0	0	1	1	0	0	0	0	0	1	0				3	0	0	0	0	2	0	12	12	0	0	4	5	0	0	0	0	0	11	0		9		0.333333	0	0
KPIIAGNWK	1	0	0	0	0	1	0	2	2	0	0	1	1	0	0	0	0	0	1	0				3	0	0	0	0	2	0	12	12	0	0	4	5	0	0	0	0	0	11	0		9		0.333333	0	0
KPIITEASMAAMDQK	3	0	1	1	0	0	0	2	2	0	2	0	1	1	0	1	1	0	0	0				9	0	4	5	0	0	0	12	12	0	10	0	5	5	0	3	4	0	0	0		15		0.6	0	0.266667
KPIITEASMAAMDQK	3	0	1	1	0	0	0	2	2	0	2	0	1	1	0	1	1	0	0	0				9	0	4	5	0	0	0	12	12	0	10	0	5	5	0	3	4	0	0	0		15		0.6	0	0.266667
KVVITAPGGSDVK	1	0	1	0	0	2	0	1	2	0	0	0	1	0	0	1	1	3	0	0				3	0	4	0	0	4	0	6	12	0	0	0	5	0	0	3	4	15	0	0		13		0.230769	0	0.307692
KVVITAPGGSDVK	1	0	1	0	0	2	0	1	2	0	0	0	1	0	0	1	1	3	0	0				3	0	4	0	0	4	0	6	12	0	0	0	5	0	0	3	4	15	0	0		13		0.230769	0	0.307692
KVVITAPGGSDVK	1	0	1	0	0	2	0	1	2	0	0	0	1	0	0	1	1	3	0	0				3	0	4	0	0	4	0	6	12	0	0	0	5	0	0	3	4	15	0	0		13		0.230769	0	0.307692
LADASVSLIETER	2	0	1	2	0	0	0	1	0	2	0	0	0	0	1	2	1	1	0	0				6	0	4	10	0	0	0	6	0	12	0	0	0	0	6	6	4	5	0	0		13		0.461538	0	0.307692
LADASVSLIETER	2	0	1	2	0	0	0	1	0	2	0	0	0	0	1	2	1	1	0	0				6	0	4	10	0	0	0	6	0	12	0	0	0	0	6	6	4	5	0	0		13		0.461538	0	0.307692
LADASVSLIETER	2	0	1	2	0	0	0	1	0	2	0	0	0	0	1	2	1	1	0	0				6	0	4	10	0	0	0	6	0	12	0	0	0	0	6	6	4	5	0	0		13		0.461538	0	0.307692
LAEDGILPQDLGR	1	0	2	1	0	2	0	1	0	3	0	0	1	1	1	0	0	0	0	0				3	0	8	5	0	4	0	6	0	18	0	0	5	5	6	0	0	0	0	0		13		0.230769	0	0.615385
LAEEDPTFR	1	0	1	2	1	0	0	0	0	1	0	0	1	0	1	0	1	0	0	0				3	0	4	10	9	0	0	0	0	6	0	0	5	0	6	0	4	0	0	0		9		0.333333	0	0.444444
LAEEDPTFR	1	0	1	2	1	0	0	0	0	1	0	0	1	0	1	0	1	0	0	0				3	0	4	10	9	0	0	0	0	6	0	0	5	0	6	0	4	0	0	0		9		0.333333	0	0.444444
LAEEDPTFR	1	0	1	2	1	0	0	0	0	1	0	0	1	0	1	0	1	0	0	0				3	0	4	10	9	0	0	0	0	6	0	0	5	0	6	0	4	0	0	0		9		0.333333	0	0.444444
LATEWENK	1	0	0	2	0	0	0	0	1	1	0	1	0	0	0	0	1	0	1	0				3	0	0	10	0	0	0	0	6	6	0	4	0	0	0	0	4	0	11	0		8		0.375	0	0
LATLTTYSELIEIAK	2	0	0	2	0	0	0	2	1	3	0	0	0	0	0	1	3	0	0	1				6	0	0	10	0	0	0	12	6	18	0	0	0	0	0	3	12	0	0	9		15		0.4	0	0
LDAGDSEPR	1	0	2	1	0	1	0	0	0	1	0	0	1	0	1	1	0	0	0	0				3	0	8	5	0	2	0	0	0	6	0	0	5	0	6	3	0	0	0	0		9		0.333333	0	0.888889
LDAGDSEPR	1	0	2	1	0	1	0	0	0	1	0	0	1	0	1	1	0	0	0	0				3	0	8	5	0	2	0	0	0	6	0	0	5	0	6	3	0	0	0	0		9		0.333333	0	0.888889
LDLPSGVNIEIK	0	0	1	1	0	1	0	2	1	2	0	1	1	0	0	1	0	1	0	0				0	0	4	5	0	2	0	12	6	12	0	4	5	0	0	3	0	5	0	0		12		0	0	0.333333
LDLPSGVNIEIK	0	0	1	1	0	1	0	2	1	2	0	1	1	0	0	1	0	1	0	0				0	0	4	5	0	2	0	12	6	12	0	4	5	0	0	3	0	5	0	0		12		0	0	0.333333
LDNVVFR	0	0	1	0	1	0	0	0	0	1	0	1	0	0	1	0	0	2	0	0				0	0	4	0	9	0	0	0	0	6	0	4	0	0	6	0	0	10	0	0		7		0	0	0.571429
LDQLYASHR	1	0	1	0	0	0	1	0	0	2	0	0	0	1	1	1	0	0	0	1				3	0	4	0	0	0	6	0	0	12	0	0	0	5	6	3	0	0	0	9		9		0.333333	0	0.444444
LDVLSAFR	1	0	1	0	1	0	0	0	0	2	0	0	0	0	1	1	0	1	0	0				3	0	4	0	9	0	0	0	0	12	0	0	0	0	6	3	0	5	0	0		8		0.375	0	0.5
LEQWFQENDYLNEAEIVELFESVR	1	0	1	6	2	0	0	1	0	3	0	2	0	2	1	1	0	2	1	1				3	0	4	30	18	0	0	6	0	18	0	8	0	10	6	3	0	10	11	9		24		0.125	0	0.166667
LFALNSNPGLAEK	2	0	0	1	1	1	0	0	1	3	0	2	1	0	0	1	0	0	0	0				6	0	0	5	9	2	0	0	6	18	0	8	5	0	0	3	0	0	0	0		13		0.461538	0	0
LFALNSNPGLAEK	2	0	0	1	1	1	0	0	1	3	0	2	1	0	0	1	0	0	0	0				6	0	0	5	9	2	0	0	6	18	0	8	5	0	0	3	0	0	0	0		13		0.461538	0	0
LFEGEVYVLSK	0	0	0	2	1	1	0	0	1	2	0	0	0	0	0	1	0	2	0	1				0	0	0	10	9	2	0	0	6	12	0	0	0	0	0	3	0	10	0	9		11		0	0	0
LFEGEVYVLSK	0	0	0	2	1	1	0	0	1	2	0	0	0	0	0	1	0	2	0	1				0	0	0	10	9	2	0	0	6	12	0	0	0	0	0	3	0	10	0	9		11		0	0	0
LFEGEVYVLSK	0	0	0	2	1	1	0	0	1	2	0	0	0	0	0	1	0	2	0	1				0	0	0	10	9	2	0	0	6	12	0	0	0	0	0	3	0	10	0	9		11		0	0	0
LGANAHPIQIPIGAEDDFIGIIDLVTMK	3	0	3	1	1	3	1	6	1	2	1	1	2	1	0	0	1	1	0	0				9	0	12	5	9	6	6	36	6	12	5	4	10	5	0	0	4	5	0	0		28		0.321429	0	0.428571
LGANAHPIQIPIGAEDDFIGIIDLVTMK	3	0	3	1	1	3	1	6	1	2	1	1	2	1	0	0	1	1	0	0				9	0	12	5	9	6	6	36	6	12	5	4	10	5	0	0	4	5	0	0		28		0.321429	0	0.428571
LGANAHPIQIPIGAEDDFIGIIDLVTMK	3	0	3	1	1	3	1	6	1	2	1	1	2	1	0	0	1	1	0	0				9	0	12	5	9	6	6	36	6	12	5	4	10	5	0	0	4	5	0	0		28		0.321429	0	0.428571
LGANAILGVSIAAAR	5	0	0	0	0	2	0	2	0	2	0	1	0	0	1	1	0	1	0	0				15	0	0	0	0	4	0	12	0	12	0	4	0	0	6	3	0	5	0	0		15		1	0	0
LGGDDFDQK	0	0	3	0	1	2	0	0	1	1	0	0	0	1	0	0	0	0	0	0				0	0	12	0	9	4	0	0	6	6	0	0	0	5	0	0	0	0	0	0		9		0	0	1.33333
LGGDDFDQK	0	0	3	0	1	2	0	0	1	1	0	0	0	1	0	0	0	0	0	0				0	0	12	0	9	4	0	0	6	6	0	0	0	5	0	0	0	0	0	0		9		0	0	1.33333
LGIQAFEPVLIDGK	1	0	1	1	1	2	0	2	1	2	0	0	1	1	0	0	0	1	0	0				3	0	4	5	9	4	0	12	6	12	0	0	5	5	0	0	0	5	0	0		14		0.214286	0	0.285714
LGIQAFEPVLIDGK	1	0	1	1	1	2	0	2	1	2	0	0	1	1	0	0	0	1	0	0				3	0	4	5	9	4	0	12	6	12	0	0	5	5	0	0	0	5	0	0		14		0.214286	0	0.285714
LGIQAFEPVLIDGK	1	0	1	1	1	2	0	2	1	2	0	0	1	1	0	0	0	1	0	0				3	0	4	5	9	4	0	12	6	12	0	0	5	5	0	0	0	5	0	0		14		0.214286	0	0.285714
LGLYPAK	1	0	0	0	0	1	0	0	1	2	0	0	1	0	0	0	0	0	0	1				3	0	0	0	0	2	0	0	6	12	0	0	5	0	0	0	0	0	0	9		7		0.428571	0	0
LGQDVVFPGTTR	0	0	1	0	1	2	0	0	0	1	0	0	1	1	1	0	2	2	0	0				0	0	4	0	9	4	0	0	0	6	0	0	5	5	6	0	8	10	0	0		12		0	0	0.333333
LGQDVVFPGTTR	0	0	1	0	1	2	0	0	0	1	0	0	1	1	1	0	2	2	0	0				0	0	4	0	9	4	0	0	0	6	0	0	5	5	6	0	8	10	0	0		12		0	0	0.333333
LGQDVVFPGTTR	0	0	1	0	1	2	0	0	0	1	0	0	1	1	1	0	2	2	0	0				0	0	4	0	9	4	0	0	0	6	0	0	5	5	6	0	8	10	0	0		12		0	0	0.333333
LGTRPQEISTQVLPR	0	0	0	1	0	1	0	1	0	2	0	0	2	2	2	1	2	1	0	0				0	0	0	5	0	2	0	6	0	12	0	0	10	10	12	3	8	5	0	0		15		0	0	0
LGVDFLAAGIGNIHGPYPENWK	2	0	1	1	1	4	1	2	1	2	0	2	2	0	0	0	0	1	1	1				6	0	4	5	9	8	6	12	6	12	0	8	10	0	0	0	0	5	11	9		22		0.272727	0	0.181818
LGVDFLAAGIGNIHGPYPENWK	2	0	1	1	1	4	1	2	1	2	0	2	2	0	0	0	0	1	1	1				6	0	4	5	9	8	6	12	6	12	0	8	10	0	0	0	0	5	11	9		22		0.272727	0	0.181818
LGVDFLAAGIGNIHGPYPENWK	2	0	1	1	1	4	1	2	1	2	0	2	2	0	0	0	0	1	1	1				6	0	4	5	9	8	6	12	6	12	0	8	10	0	0	0	0	5	11	9		22		0.272727	0	0.181818
LHLIPSGIFFPEK	0	0	0	1	2	1	1	2	1	2	0	0	2	0	0	1	0	0	0	0				0	0	0	5	18	2	6	12	6	12	0	0	10	0	0	3	0	0	0	0		13		0	0	0
LHLIPSGIFFPEK	0	0	0	1	2	1	1	2	1	2	0	0	2	0	0	1	0	0	0	0				0	0	0	5	18	2	6	12	6	12	0	0	10	0	0	3	0	0	0	0		13		0	0	0
LHLIPSGIFFPEK	0	0	0	1	2	1	1	2	1	2	0	0	2	0	0	1	0	0	0	0				0	0	0	5	18	2	6	12	6	12	0	0	10	0	0	3	0	0	0	0		13		0	0	0
LIATYANEDGTMK	2	0	1	1	0	1	0	1	1	1	1	1	0	0	0	0	2	0	0	1				6	0	4	5	0	2	0	6	6	6	5	4	0	0	0	0	8	0	0	9		13		0.461538	0	0.307692
LIATYANEDGTMK	2	0	1	1	0	1	0	1	1	1	1	1	0	0	0	0	2	0	0	1				6	0	4	5	0	2	0	6	6	6	5	4	0	0	0	0	8	0	0	9		13		0.461538	0	0.307692
LIATYANEDGTMK	2	0	1	1	0	1	0	1	1	1	1	1	0	0	0	0	2	0	0	1				6	0	4	5	0	2	0	6	6	6	5	4	0	0	0	0	8	0	0	9		13		0.461538	0	0.307692
LIDELLVNLK	0	0	1	1	0	0	0	1	1	4	0	1	0	0	0	0	0	1	0	0				0	0	4	5	0	0	0	6	6	24	0	4	0	0	0	0	0	5	0	0		10		0	0	0.4
LIDELLVNLK	0	0	1	1	0	0	0	1	1	4	0	1	0	0	0	0	0	1	0	0				0	0	4	5	0	0	0	6	6	24	0	4	0	0	0	0	0	5	0	0		10		0	0	0.4
LIDGMLGQTSLNYLK	0	0	1	0	0	2	0	1	1	4	1	1	0	1	0	1	1	0	0	1				0	0	4	0	0	4	0	6	6	24	5	4	0	5	0	3	4	0	0	9		15		0	0	0.266667
LIDIIEPTQK	0	0	1	1	0	0	0	3	1	1	0	0	1	1	0	0	1	0	0	0				0	0	4	5	0	0	0	18	6	6	0	0	5	5	0	0	4	0	0	0		10		0	0	0.4
LIDIIEPTQK	0	0	1	1	0	0	0	3	1	1	0	0	1	1	0	0	1	0	0	0				0	0	4	5	0	0	0	18	6	6	0	0	5	5	0	0	4	0	0	0		10		0	0	0.4
LIEQAAPTGVK	2	0	0	1	0	1	0	1	1	1	0	0	1	1	0	0	1	1	0	0				6	0	0	5	0	2	0	6	6	6	0	0	5	5	0	0	4	5	0	0		11		0.545455	0	0
LILPLDHK	0	0	1	0	0	0	1	1	1	3	0	0	1	0	0	0	0	0	0	0				0	0	4	0	0	0	6	6	6	18	0	0	5	0	0	0	0	0	0	0		8		0	0	0.5
LITIGGSPVSTLAEFDK	1	0	1	1	1	2	0	2	1	2	0	0	1	0	0	2	2	1	0	0				3	0	4	5	9	4	0	12	6	12	0	0	5	0	0	6	8	5	0	0		17		0.176471	0	0.235294
LIVNSPAFDLEGGNIK	1	0	1	1	1	2	0	2	1	2	0	2	1	0	0	1	0	1	0	0				3	0	4	5	9	4	0	12	6	12	0	8	5	0	0	3	0	5	0	0		16		0.1875	0	0.25
LIVNSPAFDLEGGNIK	1	0	1	1	1	2	0	2	1	2	0	2	1	0	0	1	0	1	0	0				3	0	4	5	9	4	0	12	6	12	0	8	5	0	0	3	0	5	0	0		16		0.1875	0	0.25
LIVNSPAFDLEGGNIK	1	0	1	1	1	2	0	2	1	2	0	2	1	0	0	1	0	1	0	0				3	0	4	5	9	4	0	12	6	12	0	8	5	0	0	3	0	5	0	0		16		0.1875	0	0.25
LKPGGTIVEPTSGNTGIGLAFVGSALGYK	2	0	0	1	1	7	0	2	2	3	0	1	2	0	0	2	3	2	0	1				6	0	0	5	9	14	0	12	12	18	0	4	10	0	0	6	12	10	0	9		29		0.206897	0	0
LKPGGTIVEPTSGNTGIGLAFVGSALGYK	2	0	0	1	1	7	0	2	2	3	0	1	2	0	0	2	3	2	0	1				6	0	0	5	9	14	0	12	12	18	0	4	10	0	0	6	12	10	0	9		29		0.206897	0	0
LLEITQNR	0	0	0	1	0	0	0	1	0	2	0	1	0	1	1	0	1	0	0	0				0	0	0	5	0	0	0	6	0	12	0	4	0	5	6	0	4	0	0	0		8		0	0	0
LLHLPETLHQR	0	0	0	1	0	0	2	0	0	4	0	0	1	1	1	0	1	0	0	0				0	0	0	5	0	0	12	0	0	24	0	0	5	5	6	0	4	0	0	0		11		0	0	0
LLHLPETLHQR	0	0	0	1	0	0	2	0	0	4	0	0	1	1	1	0	1	0	0	0				0	0	0	5	0	0	12	0	0	24	0	0	5	5	6	0	4	0	0	0		11		0	0	0
LLHLPETLHQR	0	0	0	1	0	0	2	0	0	4	0	0	1	1	1	0	1	0	0	0				0	0	0	5	0	0	12	0	0	24	0	0	5	5	6	0	4	0	0	0		11		0	0	0
LMFTDILGTLK	0	0	1	0	1	1	0	1	1	3	1	0	0	0	0	0	2	0	0	0				0	0	4	0	9	2	0	6	6	18	5	0	0	0	0	0	8	0	0	0		11		0	0	0.363636
LMFTDILGTLK	0	0	1	0	1	1	0	1	1	3	1	0	0	0	0	0	2	0	0	0				0	0	4	0	9	2	0	6	6	18	5	0	0	0	0	0	8	0	0	0		11		0	0	0.363636
LMFTDILGTLK	0	0	1	0	1	1	0	1	1	3	1	0	0	0	0	0	2	0	0	0				0	0	4	0	9	2	0	6	6	18	5	0	0	0	0	0	8	0	0	0		11		0	0	0.363636
LPDCLDVWSAK	1	1	2	0	0	0	0	0	1	2	0	0	1	0	0	1	0	1	1	0				3	3	8	0	0	0	0	0	6	12	0	0	5	0	0	3	0	5	11	0		11		0.272727	0.272727	0.727273
LPEGTEMVMPGDNVHIDVELIHPVAIEQGTTFSIR	1	0	2	4	1	3	2	4	0	2	2	1	3	1	1	1	3	4	0	0				3	0	8	20	9	6	12	24	0	12	10	4	15	5	6	3	12	20	0	0		35		0.0857143	0	0.228571
LPEGTEMVMPGDNVHIDVELIHPVAIEQGTTFSIR	1	0	2	4	1	3	2	4	0	2	2	1	3	1	1	1	3	4	0	0				3	0	8	20	9	6	12	24	0	12	10	4	15	5	6	3	12	20	0	0		35		0.0857143	0	0.228571
LPEGTEMVMPGDNVHIDVELIHPVAIEQGTTFSIR	1	0	2	4	1	3	2	4	0	2	2	1	3	1	1	1	3	4	0	0				3	0	8	20	9	6	12	24	0	12	10	4	15	5	6	3	12	20	0	0		35		0.0857143	0	0.228571
LPERDEINPEINEALIVEFYNK	1	0	1	5	1	0	0	3	1	2	0	3	2	0	1	0	0	1	0	1				3	0	4	25	9	0	0	18	6	12	0	12	10	0	6	0	0	5	0	9		22		0.136364	0	0.181818
LPERDEINPEINEALIVEFYNK	1	0	1	5	1	0	0	3	1	2	0	3	2	0	1	0	0	1	0	1				3	0	4	25	9	0	0	18	6	12	0	12	10	0	6	0	0	5	0	9		22		0.136364	0	0.181818
LPNTSGSIVVAEYPK	1	0	0	1	0	1	0	1	1	1	0	1	2	0	0	2	1	2	0	1				3	0	0	5	0	2	0	6	6	6	0	4	10	0	0	6	4	10	0	9		15		0.2	0	0
LSASEQVDYLEELVSK	1	0	1	3	0	0	0	0	1	3	0	0	0	1	0	3	0	2	0	1				3	0	4	15	0	0	0	0	6	18	0	0	0	5	0	9	0	10	0	9		16		0.1875	0	0.25
LSASEQVDYLEELVSK	1	0	1	3	0	0	0	0	1	3	0	0	0	1	0	3	0	2	0	1				3	0	4	15	0	0	0	0	6	18	0	0	0	5	0	9	0	10	0	9		16		0.1875	0	0.25
LSASEQVDYLEELVSK	1	0	1	3	0	0	0	0	1	3	0	0	0	1	0	3	0	2	0	1				3	0	4	15	0	0	0	0	6	18	0	0	0	5	0	9	0	10	0	9		16		0.1875	0	0.25
LSEYGLQLAEK	1	0	0	2	0	1	0	0	1	3	0	0	0	1	0	1	0	0	0	1				3	0	0	10	0	2	0	0	6	18	0	0	0	5	0	3	0	0	0	9		11		0.272727	0	0
LSEYGLQLAEK	1	0	0	2	0	1	0	0	1	3	0	0	0	1	0	1	0	0	0	1				3	0	0	10	0	2	0	0	6	18	0	0	0	5	0	3	0	0	0	9		11		0.272727	0	0
LSGEALSGEK	1	0	0	2	0	2	0	0	1	2	0	0	0	0	0	2	0	0	0	0				3	0	0	10	0	4	0	0	6	12	0	0	0	0	0	6	0	0	0	0		10		0.3	0	0
LSVDEVMGLIK	0	0	1	1	0	1	0	1	1	2	1	0	0	0	0	1	0	2	0	0				0	0	4	5	0	2	0	6	6	12	5	0	0	0	0	3	0	10	0	0		11		0	0	0.363636
LSVDEVMGLIK	0	0	1	1	0	1	0	1	1	2	1	0	0	0	0	1	0	2	0	0				0	0	4	5	0	2	0	6	6	12	5	0	0	0	0	3	0	10	0	0		11		0	0	0.363636
LTIDGNEYPVEK	0	0	1	2	0	1	0	1	1	1	0	1	1	0	0	0	1	1	0	1				0	0	4	10	0	2	0	6	6	6	0	4	5	0	0	0	4	5	0	9		12		0	0	0.333333
LTNSQNNLAELVVK	1	0	0	1	0	0	0	0	1	3	0	3	0	1	0	1	1	2	0	0				3	0	0	5	0	0	0	0	6	18	0	12	0	5	0	3	4	10	0	0		14		0.214286	0	0
LTNSQNNLAELVVK	1	0	0	1	0	0	0	0	1	3	0	3	0	1	0	1	1	2	0	0				3	0	0	5	0	0	0	0	6	18	0	12	0	5	0	3	4	10	0	0		14		0.214286	0	0
LTNSQNNLAELVVK	1	0	0	1	0	0	0	0	1	3	0	3	0	1	0	1	1	2	0	0				3	0	0	5	0	0	0	0	6	18	0	12	0	5	0	3	4	10	0	0		14		0.214286	0	0
LTQMGIYPAVDPLASSSR	2	0	1	0	0	1	0	1	0	2	1	0	2	1	1	3	1	1	0	1				6	0	4	0	0	2	0	6	0	12	5	0	10	5	6	9	4	5	0	9		18		0.333333	0	0.222222
LTQMGIYPAVDPLASSSR	2	0	1	0	0	1	0	1	0	2	1	0	2	1	1	3	1	1	0	1				6	0	4	0	0	2	0	6	0	12	5	0	10	5	6	9	4	5	0	9		18		0.333333	0	0.222222
LVDDAYNYVK	1	0	2	0	0	0	0	0	1	1	0	1	0	0	0	0	0	2	0	2				3	0	8	0	0	0	0	0	6	6	0	4	0	0	0	0	0	10	0	18		10		0.3	0	0.8
LVDDAYNYVK	1	0	2	0	0	0	0	0	1	1	0	1	0	0	0	0	0	2	0	2				3	0	8	0	0	0	0	0	6	6	0	4	0	0	0	0	0	10	0	18		10		0.3	0	0.8
LVGLSDPETK	0	0	1	1	0	1	0	0	1	2	0	0	1	0	0	1	1	1	0	0				0	0	4	5	0	2	0	0	6	12	0	0	5	0	0	3	4	5	0	0		10		0	0	0.4
LVINQPFAATQTEGSYDTLVNVNGGGVSGQAGAIR	4	0	1	1	1	6	0	2	0	2	0	3	1	3	1	2	3	4	0	1				12	0	4	5	9	12	0	12	0	12	0	12	5	15	6	6	12	20	0	9		35		0.342857	0	0.114286
LVINQPFAATQTEGSYDTLVNVNGGGVSGQAGAIR	4	0	1	1	1	6	0	2	0	2	0	3	1	3	1	2	3	4	0	1				12	0	4	5	9	12	0	12	0	12	0	12	5	15	6	6	12	20	0	9		35		0.342857	0	0.114286
LVINQPFAATQTEGSYDTLVNVNGGGVSGQAGAIR	4	0	1	1	1	6	0	2	0	2	0	3	1	3	1	2	3	4	0	1				12	0	4	5	9	12	0	12	0	12	0	12	5	15	6	6	12	20	0	9		35		0.342857	0	0.114286
LWNVSPEEVR	0	0	0	2	0	0	0	0	0	1	0	1	1	0	1	1	0	2	1	0				0	0	0	10	0	0	0	0	0	6	0	4	5	0	6	3	0	10	11	0		10		0	0	0
LWNVSPEEVR	0	0	0	2	0	0	0	0	0	1	0	1	1	0	1	1	0	2	1	0				0	0	0	10	0	0	0	0	0	6	0	4	5	0	6	3	0	10	11	0		10		0	0	0
LWYDAPMFR	1	0	1	0	1	0	0	0	0	1	1	0	1	0	1	0	0	0	1	1				3	0	4	0	9	0	0	0	0	6	5	0	5	0	6	0	0	0	11	9		9		0.333333	0	0.444444
LYDGSYHDVDSSETAFK	1	0	3	1	1	1	1	0	1	1	0	0	0	0	0	3	1	1	0	2				3	0	12	5	9	2	6	0	6	6	0	0	0	0	0	9	4	5	0	18		17		0.176471	0	0.705882
LYENFAENTK	1	0	0	2	1	0	0	0	1	1	0	2	0	0	0	0	1	0	0	1				3	0	0	10	9	0	0	0	6	6	0	8	0	0	0	0	4	0	0	9		10		0.3	0	0
LYENFAENTK	1	0	0	2	1	0	0	0	1	1	0	2	0	0	0	0	1	0	0	1				3	0	0	10	9	0	0	0	6	6	0	8	0	0	0	0	4	0	0	9		10		0.3	0	0
LYEQANAAQGEAGQATDAQEAPK	7	0	1	3	0	2	0	0	1	1	0	1	1	4	0	0	1	0	0	1				21	0	4	15	0	4	0	0	6	6	0	4	5	20	0	0	4	0	0	9		23		0.913043	0	0.173913
LYITYYPTDMDTYNR	0	0	2	0	0	0	0	1	0	1	1	1	1	0	1	0	3	0	0	4				0	0	8	0	0	0	0	6	0	6	5	4	5	0	6	0	12	0	0	36		15		0	0	0.533333
LYSVEEAVALAK	3	0	0	2	0	0	0	0	1	2	0	0	0	0	0	1	0	2	0	1				9	0	0	10	0	0	0	0	6	12	0	0	0	0	0	3	0	10	0	9		12		0.75	0	0
LYSVEEAVALAK	3	0	0	2	0	0	0	0	1	2	0	0	0	0	0	1	0	2	0	1				9	0	0	10	0	0	0	0	6	12	0	0	0	0	0	3	0	10	0	9		12		0.75	0	0
LYSVEEAVALAK	3	0	0	2	0	0	0	0	1	2	0	0	0	0	0	1	0	2	0	1				9	0	0	10	0	0	0	0	6	12	0	0	0	0	0	3	0	10	0	9		12		0.75	0	0
MAILEAILAGK	3	0	0	1	0	1	0	2	1	2	1	0	0	0	0	0	0	0	0	0				9	0	0	5	0	2	0	12	6	12	5	0	0	0	0	0	0	0	0	0		11		0.818182	0	0
MDGEEFLILK	0	0	1	2	1	1	0	1	1	2	1	0	0	0	0	0	0	0	0	0				0	0	4	10	9	2	0	6	6	12	5	0	0	0	0	0	0	0	0	0		10		0	0	0.4
MDGEEFLILK	0	0	1	2	1	1	0	1	1	2	1	0	0	0	0	0	0	0	0	0				0	0	4	10	9	2	0	6	6	12	5	0	0	0	0	0	0	0	0	0		10		0	0	0.4
MEEEGTFEVLPK	0	0	0	4	1	1	0	0	1	1	1	0	1	0	0	0	1	1	0	0				0	0	0	20	9	2	0	0	6	6	5	0	5	0	0	0	4	5	0	0		12		0	0	0
MEEEGTFEVLPK	0	0	0	4	1	1	0	0	1	1	1	0	1	0	0	0	1	1	0	0				0	0	0	20	9	2	0	0	6	6	5	0	5	0	0	0	4	5	0	0		12		0	0	0
MEEEGTFEVLPK	0	0	0	4	1	1	0	0	1	1	1	0	1	0	0	0	1	1	0	0				0	0	0	20	9	2	0	0	6	6	5	0	5	0	0	0	4	5	0	0		12		0	0	0
MFDTTDQLAVNTIR	1	0	2	0	1	0	0	1	0	1	1	1	0	1	1	0	3	1	0	0				3	0	8	0	9	0	0	6	0	6	5	4	0	5	6	0	12	5	0	0		14		0.214286	0	0.571429
MFEFLDK	0	0	1	1	2	0	0	0	1	1	1	0	0	0	0	0	0	0	0	0				0	0	4	5	18	0	0	0	6	6	5	0	0	0	0	0	0	0	0	0		7		0	0	0.571429
MFEFLDK	0	0	1	1	2	0	0	0	1	1	1	0	0	0	0	0	0	0	0	0				0	0	4	5	18	0	0	0	6	6	5	0	0	0	0	0	0	0	0	0		7		0	0	0.571429
MIEESLLR	0	0	0	2	0	0	0	1	0	2	1	0	0	0	1	1	0	0	0	0				0	0	0	10	0	0	0	6	0	12	5	0	0	0	6	3	0	0	0	0		8		0	0	0
MIEFEKPK	0	0	0	2	1	0	0	1	2	0	1	0	1	0	0	0	0	0	0	0				0	0	0	10	9	0	0	6	12	0	5	0	5	0	0	0	0	0	0	0		8		0	0	0
MIEFEKPK	0	0	0	2	1	0	0	1	2	0	1	0	1	0	0	0	0	0	0	0				0	0	0	10	9	0	0	6	12	0	5	0	5	0	0	0	0	0	0	0		8		0	0	0
MLVDLGR	0	0	1	0	0	1	0	0	0	2	1	0	0	0	1	0	0	1	0	0				0	0	4	0	0	2	0	0	0	12	5	0	0	0	6	0	0	5	0	0		7		0	0	0.571429
MLVDLGR	0	0	1	0	0	1	0	0	0	2	1	0	0	0	1	0	0	1	0	0				0	0	4	0	0	2	0	0	0	12	5	0	0	0	6	0	0	5	0	0		7		0	0	0.571429
MLWMPIR	0	0	0	0	0	0	0	1	0	1	2	0	1	0	1	0	0	0	1	0				0	0	0	0	0	0	0	6	0	6	10	0	5	0	6	0	0	0	11	0		7		0	0	0
MLWMPIR	0	0	0	0	0	0	0	1	0	1	2	0	1	0	1	0	0	0	1	0				0	0	0	0	0	0	0	6	0	6	10	0	5	0	6	0	0	0	11	0		7		0	0	0
MLWMPIR	0	0	0	0	0	0	0	1	0	1	2	0	1	0	1	0	0	0	1	0				0	0	0	0	0	0	0	6	0	6	10	0	5	0	6	0	0	0	11	0		7		0	0	0
MMDASAGVDK	2	0	2	0	0	1	0	0	1	0	2	0	0	0	0	1	0	1	0	0				6	0	8	0	0	2	0	0	6	0	10	0	0	0	0	3	0	5	0	0		10		0.6	0	0.8
MMDASAGVDK	2	0	2	0	0	1	0	0	1	0	2	0	0	0	0	1	0	1	0	0				6	0	8	0	0	2	0	0	6	0	10	0	0	0	0	3	0	5	0	0		10		0.6	0	0.8
MMFDGSSIEGFVR	0	0	1	1	2	2	0	1	0	0	2	0	0	0	1	2	0	1	0	0				0	0	4	5	18	4	0	6	0	0	10	0	0	0	6	6	0	5	0	0		13		0	0	0.307692
MMFDGSSIEGFVR	0	0	1	1	2	2	0	1	0	0	2	0	0	0	1	2	0	1	0	0				0	0	4	5	18	4	0	6	0	0	10	0	0	0	6	6	0	5	0	0		13		0	0	0.307692
MNEFETLLNSVEDVK	0	0	1	3	1	0	0	0	1	2	1	2	0	0	0	1	1	2	0	0				0	0	4	15	9	0	0	0	6	12	5	8	0	0	0	3	4	10	0	0		15		0	0	0.266667
MNEQVSYLYQPYNPSILR	0	0	0	1	0	0	0	1	0	2	1	2	2	2	1	2	0	1	0	3				0	0	0	5	0	0	0	6	0	12	5	8	10	10	6	6	0	5	0	27		18		0	0	0
MNLIESINAAQLR	2	0	0	1	0	0	0	2	0	2	1	2	0	1	1	1	0	0	0	0				6	0	0	5	0	0	0	12	0	12	5	8	0	5	6	3	0	0	0	0		13		0.461538	0	0
MNNTEYYER	0	0	0	2	0	0	0	0	0	0	1	2	0	0	1	0	1	0	0	2				0	0	0	10	0	0	0	0	0	0	5	8	0	0	6	0	4	0	0	18		9		0	0	0
MPDIGEGMHEGDIANWLVK	1	0	2	2	0	3	1	2	1	1	2	1	1	0	0	0	0	1	1	0				3	0	8	10	0	6	6	12	6	6	10	4	5	0	0	0	0	5	11	0		19		0.157895	0	0.421053
MPDIGEGMHEGDIANWLVK	1	0	2	2	0	3	1	2	1	1	2	1	1	0	0	0	0	1	1	0				3	0	8	10	0	6	6	12	6	6	10	4	5	0	0	0	0	5	11	0		19		0.157895	0	0.421053
MPSAVGYQPTLATEMGQLQER	2	0	0	2	0	2	0	0	0	2	2	0	2	3	1	1	2	1	0	1				6	0	0	10	0	4	0	0	0	12	10	0	10	15	6	3	8	5	0	9		21		0.285714	0	0
MQNGGWAYSLIPALK	2	0	0	0	0	2	0	1	1	2	1	1	1	1	0	1	0	0	1	1				6	0	0	0	0	4	0	6	6	12	5	4	5	5	0	3	0	0	11	9		15		0.4	0	0
MQNGGWAYSLIPALK	2	0	0	0	0	2	0	1	1	2	1	1	1	1	0	1	0	0	1	1				6	0	0	0	0	4	0	6	6	12	5	4	5	5	0	3	0	0	11	9		15		0.4	0	0
MSSSENENITPQGLINIRPVTASIK	1	0	0	2	0	1	0	4	1	1	1	3	2	1	1	4	2	1	0	0				3	0	0	10	0	2	0	24	6	6	5	12	10	5	6	12	8	5	0	0		25		0.12	0	0
MSTSGIEVEGVTSPMEGLSK	0	0	0	3	0	3	0	1	1	1	2	0	1	0	0	4	2	2	0	0				0	0	0	15	0	6	0	6	6	6	10	0	5	0	0	12	8	10	0	0		20		0	0	0
MVANPEIR	1	0	0	1	0	0	0	1	0	0	1	1	1	0	1	0	0	1	0	0				3	0	0	5	0	0	0	6	0	0	5	4	5	0	6	0	0	5	0	0		8		0.375	0	0
MYDSEPIEFEEIFEEYYEYGQQLK	0	0	1	7	2	1	0	2	1	1	1	0	1	2	0	1	0	0	0	4				0	0	4	35	18	2	0	12	6	6	5	0	5	10	0	3	0	0	0	36		24		0	0	0.166667
MYGEEALFEEALNAVLPTAYDAAVK	6	0	1	4	1	1	0	0	1	3	1	1	1	0	0	0	1	2	0	2				18	0	4	20	9	2	0	0	6	18	5	4	5	0	0	0	4	10	0	18		25		0.72	0	0.16
MYGEEALFEEALNAVLPTAYDAAVK	6	0	1	4	1	1	0	0	1	3	1	1	1	0	0	0	1	2	0	2				18	0	4	20	9	2	0	0	6	18	5	4	5	0	0	0	4	10	0	18		25		0.72	0	0.16
MYGEEALFEEALNAVLPTAYDAAVK	6	0	1	4	1	1	0	0	1	3	1	1	1	0	0	0	1	2	0	2				18	0	4	20	9	2	0	0	6	18	5	4	5	0	0	0	4	10	0	18		25		0.72	0	0.16
NAAEAMDIK	3	0	1	1	0	0	0	1	1	0	1	1	0	0	0	0	0	0	0	0				9	0	4	5	0	0	0	6	6	0	5	4	0	0	0	0	0	0	0	0		9		1	0	0.444444
NAAEAMDIK	3	0	1	1	0	0	0	1	1	0	1	1	0	0	0	0	0	0	0	0				9	0	4	5	0	0	0	6	6	0	5	4	0	0	0	0	0	0	0	0		9		1	0	0.444444
NAAEAMDIK	3	0	1	1	0	0	0	1	1	0	1	1	0	0	0	0	0	0	0	0				9	0	4	5	0	0	0	6	6	0	5	4	0	0	0	0	0	0	0	0		9		1	0	0.444444
NAELADSGINFIGTGVSGGEK	2	0	1	2	1	5	0	2	1	1	0	2	0	0	0	2	1	1	0	0				6	0	4	10	9	10	0	12	6	6	0	8	0	0	0	6	4	5	0	0		21		0.285714	0	0.190476
NAELADSGINFIGTGVSGGEK	2	0	1	2	1	5	0	2	1	1	0	2	0	0	0	2	1	1	0	0				6	0	4	10	9	10	0	12	6	6	0	8	0	0	0	6	4	5	0	0		21		0.285714	0	0.190476
NAELADSGINFIGTGVSGGEK	2	0	1	2	1	5	0	2	1	1	0	2	0	0	0	2	1	1	0	0				6	0	4	10	9	10	0	12	6	6	0	8	0	0	0	6	4	5	0	0		21		0.285714	0	0.190476
NAFYIGR	1	0	0	0	1	1	0	1	0	0	0	1	0	0	1	0	0	0	0	1				3	0	0	0	9	2	0	6	0	0	0	4	0	0	6	0	0	0	0	9		7		0.428571	0	0
NAPAILDYLNEASK	3	0	1	1	0	0	0	1	1	2	0	2	1	0	0	1	0	0	0	1				9	0	4	5	0	0	0	6	6	12	0	8	5	0	0	3	0	0	0	9		14		0.642857	0	0.285714
NATDILMQGLEK	1	0	1	1	0	1	0	1	1	2	1	1	0	1	0	0	1	0	0	0				3	0	4	5	0	2	0	6	6	12	5	4	0	5	0	0	4	0	0	0		12		0.25	0	0.333333
NATDILMQGLEK	1	0	1	1	0	1	0	1	1	2	1	1	0	1	0	0	1	0	0	0				3	0	4	5	0	2	0	6	6	12	5	4	0	5	0	0	4	0	0	0		12		0.25	0	0.333333
NATDILMQGLEK	1	0	1	1	0	1	0	1	1	2	1	1	0	1	0	0	1	0	0	0				3	0	4	5	0	2	0	6	6	12	5	4	0	5	0	0	4	0	0	0		12		0.25	0	0.333333
NDGEVVLHSFK	0	0	1	1	1	1	1	0	1	1	0	1	0	0	0	1	0	2	0	0				0	0	4	5	9	2	6	0	6	6	0	4	0	0	0	3	0	10	0	0		11		0	0	0.363636
NDQFVALVK	1	0	1	0	1	0	0	0	1	1	0	1	0	1	0	0	0	2	0	0				3	0	4	0	9	0	0	0	6	6	0	4	0	5	0	0	0	10	0	0		9		0.333333	0	0.444444
NDQFVALVK	1	0	1	0	1	0	0	0	1	1	0	1	0	1	0	0	0	2	0	0				3	0	4	0	9	0	0	0	6	6	0	4	0	5	0	0	0	10	0	0		9		0.333333	0	0.444444
NDQFVALVK	1	0	1	0	1	0	0	0	1	1	0	1	0	1	0	0	0	2	0	0				3	0	4	0	9	0	0	0	6	6	0	4	0	5	0	0	0	10	0	0		9		0.333333	0	0.444444
NDREQSEFEER	0	0	1	4	1	0	0	0	0	0	0	1	0	1	2	1	0	0	0	0				0	0	4	20	9	0	0	0	0	0	0	4	0	5	12	3	0	0	0	0		11		0	0	0.363636
NDREQSEFEER	0	0	1	4	1	0	0	0	0	0	0	1	0	1	2	1	0	0	0	0				0	0	4	20	9	0	0	0	0	0	0	4	0	5	12	3	0	0	0	0		11		0	0	0.363636
NDREQSEFEER	0	0	1	4	1	0	0	0	0	0	0	1	0	1	2	1	0	0	0	0				0	0	4	20	9	0	0	0	0	0	0	4	0	5	12	3	0	0	0	0		11		0	0	0.363636
NEADALVFQTEK	2	0	1	2	1	0	0	0	1	1	0	1	0	1	0	0	1	1	0	0				6	0	4	10	9	0	0	0	6	6	0	4	0	5	0	0	4	5	0	0		12		0.5	0	0.333333
NFQAYIIPTDSVVK	1	0	1	0	1	0	0	2	1	0	0	1	1	1	0	1	1	2	0	1				3	0	4	0	9	0	0	12	6	0	0	4	5	5	0	3	4	10	0	9		14		0.214286	0	0.285714
NGEIIVGDAAK	2	0	1	1	0	2	0	2	1	0	0	1	0	0	0	0	0	1	0	0				6	0	4	5	0	4	0	12	6	0	0	4	0	0	0	0	0	5	0	0		11		0.545455	0	0.363636
NGFISALAFDQR	2	0	1	0	2	1	0	1	0	1	0	1	0	1	1	1	0	0	0	0				6	0	4	0	18	2	0	6	0	6	0	4	0	5	6	3	0	0	0	0		12		0.5	0	0.333333
NGFISALAFDQR	2	0	1	0	2	1	0	1	0	1	0	1	0	1	1	1	0	0	0	0				6	0	4	0	18	2	0	6	0	6	0	4	0	5	6	3	0	0	0	0		12		0.5	0	0.333333
NGFISALAFDQR	2	0	1	0	2	1	0	1	0	1	0	1	0	1	1	1	0	0	0	0				6	0	4	0	18	2	0	6	0	6	0	4	0	5	6	3	0	0	0	0		12		0.5	0	0.333333
NGLVQLENLTSMEK	0	0	0	2	0	1	0	0	1	3	1	2	0	1	0	1	1	1	0	0				0	0	0	10	0	2	0	0	6	18	5	8	0	5	0	3	4	5	0	0		14		0	0	0
NGLVQLENLTSMEK	0	0	0	2	0	1	0	0	1	3	1	2	0	1	0	1	1	1	0	0				0	0	0	10	0	2	0	0	6	18	5	8	0	5	0	3	4	5	0	0		14		0	0	0
NIAALIEEGANVFR	3	0	0	2	1	1	0	2	0	1	0	2	0	0	1	0	0	1	0	0				9	0	0	10	9	2	0	12	0	6	0	8	0	0	6	0	0	5	0	0		14		0.642857	0	0
NIAALIEEGANVFR	3	0	0	2	1	1	0	2	0	1	0	2	0	0	1	0	0	1	0	0				9	0	0	10	9	2	0	12	0	6	0	8	0	0	6	0	0	5	0	0		14		0.642857	0	0
NIAALIEEGANVFR	3	0	0	2	1	1	0	2	0	1	0	2	0	0	1	0	0	1	0	0				9	0	0	10	9	2	0	12	0	6	0	8	0	0	6	0	0	5	0	0		14		0.642857	0	0
NIDTGMGLER	0	0	1	1	0	2	0	1	0	1	1	1	0	0	1	0	1	0	0	0				0	0	4	5	0	4	0	6	0	6	5	4	0	0	6	0	4	0	0	0		10		0	0	0.4
NIDTGMGLER	0	0	1	1	0	2	0	1	0	1	1	1	0	0	1	0	1	0	0	0				0	0	4	5	0	4	0	6	0	6	5	4	0	0	6	0	4	0	0	0		10		0	0	0.4
NIGGDWVIQK	0	0	1	0	0	2	0	2	1	0	0	1	0	1	0	0	0	1	1	0				0	0	4	0	0	4	0	12	6	0	0	4	0	5	0	0	0	5	11	0		10		0	0	0.4
NINIPELDADLDGLGYLQGK	1	0	3	1	0	3	0	2	1	4	0	2	1	1	0	0	0	0	0	1				3	0	12	5	0	6	0	12	6	24	0	8	5	5	0	0	0	0	0	9		20		0.15	0	0.6
NINIPELDADLDGLGYLQGK	1	0	3	1	0	3	0	2	1	4	0	2	1	1	0	0	0	0	0	1				3	0	12	5	0	6	0	12	6	24	0	8	5	5	0	0	0	0	0	9		20		0.15	0	0.6
NLTLNIPIISAAMDTVTDSK	2	0	2	0	0	0	0	3	1	2	1	2	1	0	0	2	3	1	0	0				6	0	8	0	0	0	0	18	6	12	5	8	5	0	0	6	12	5	0	0		20		0.3	0	0.4
NLTLNIPIISAAMDTVTDSK	2	0	2	0	0	0	0	3	1	2	1	2	1	0	0	2	3	1	0	0				6	0	8	0	0	0	0	18	6	12	5	8	5	0	0	6	12	5	0	0		20		0.3	0	0.4
NLTLNIPIISAAMDTVTDSK	2	0	2	0	0	0	0	3	1	2	1	2	1	0	0	2	3	1	0	0				6	0	8	0	0	0	0	18	6	12	5	8	5	0	0	6	12	5	0	0		20		0.3	0	0.4
NMFALLGK	1	0	0	0	1	1	0	0	1	2	1	1	0	0	0	0	0	0	0	0				3	0	0	0	9	2	0	0	6	12	5	4	0	0	0	0	0	0	0	0		8		0.375	0	0
NMFALLGK	1	0	0	0	1	1	0	0	1	2	1	1	0	0	0	0	0	0	0	0				3	0	0	0	9	2	0	0	6	12	5	4	0	0	0	0	0	0	0	0		8		0.375	0	0
NMFALLGK	1	0	0	0	1	1	0	0	1	2	1	1	0	0	0	0	0	0	0	0				3	0	0	0	9	2	0	0	6	12	5	4	0	0	0	0	0	0	0	0		8		0.375	0	0
NMMTSENLITAPVGTTLDTAAR	3	0	1	1	0	1	0	1	0	2	2	2	1	0	1	1	5	1	0	0				9	0	4	5	0	2	0	6	0	12	10	8	5	0	6	3	20	5	0	0		22		0.409091	0	0.181818
NMMTSENLITAPVGTTLDTAAR	3	0	1	1	0	1	0	1	0	2	2	2	1	0	1	1	5	1	0	0				9	0	4	5	0	2	0	6	0	12	10	8	5	0	6	3	20	5	0	0		22		0.409091	0	0.181818
NMMTSENLITAPVGTTLDTAAR	3	0	1	1	0	1	0	1	0	2	2	2	1	0	1	1	5	1	0	0				9	0	4	5	0	2	0	6	0	12	10	8	5	0	6	3	20	5	0	0		22		0.409091	0	0.181818
NNLPSSDNVESVIGAPALFLAPMAYLR	4	0	1	1	1	1	0	1	0	4	1	3	3	0	1	3	0	2	0	1				12	0	4	5	9	2	0	6	0	24	5	12	15	0	6	9	0	10	0	9		27		0.444444	0	0.148148
NNLPSSDNVESVIGAPALFLAPMAYLR	4	0	1	1	1	1	0	1	0	4	1	3	3	0	1	3	0	2	0	1				12	0	4	5	9	2	0	6	0	24	5	12	15	0	6	9	0	10	0	9		27		0.444444	0	0.148148
NNLPSSDNVESVIGAPALFLAPMAYLR	4	0	1	1	1	1	0	1	0	4	1	3	3	0	1	3	0	2	0	1				12	0	4	5	9	2	0	6	0	24	5	12	15	0	6	9	0	10	0	9		27		0.444444	0	0.148148
NPNLENKEEVAK	1	0	0	3	0	0	0	0	2	1	0	3	1	0	0	0	0	1	0	0				3	0	0	15	0	0	0	0	12	6	0	12	5	0	0	0	0	5	0	0		12		0.25	0	0
NPNLENKEEVAK	1	0	0	3	0	0	0	0	2	1	0	3	1	0	0	0	0	1	0	0				3	0	0	15	0	0	0	0	12	6	0	12	5	0	0	0	0	5	0	0		12		0.25	0	0
NSGINETYTVR	0	0	0	1	0	1	0	1	0	0	0	2	0	0	1	1	2	1	0	1				0	0	0	5	0	2	0	6	0	0	0	8	0	0	6	3	8	5	0	9		11		0	0	0
NTQAMAEEFAK	3	0	0	2	1	0	0	0	1	0	1	1	0	1	0	0	1	0	0	0				9	0	0	10	9	0	0	0	6	0	5	4	0	5	0	0	4	0	0	0		11		0.818182	0	0
NTTTGDSLTDEK	0	0	2	1	0	1	0	0	1	1	0	1	0	0	0	1	4	0	0	0				0	0	8	5	0	2	0	0	6	6	0	4	0	0	0	3	16	0	0	0		12		0	0	0.666667
NTTTGDSLTDEK	0	0	2	1	0	1	0	0	1	1	0	1	0	0	0	1	4	0	0	0				0	0	8	5	0	2	0	0	6	6	0	4	0	0	0	3	16	0	0	0		12		0	0	0.666667
NTTTGDSLTDEK	0	0	2	1	0	1	0	0	1	1	0	1	0	0	0	1	4	0	0	0				0	0	8	5	0	2	0	0	6	6	0	4	0	0	0	3	16	0	0	0		12		0	0	0.666667
NVAESLFAR	2	0	0	1	1	0	0	0	0	1	0	1	0	0	1	1	0	1	0	0				6	0	0	5	9	0	0	0	0	6	0	4	0	0	6	3	0	5	0	0		9		0.666667	0	0
NVAESLFAR	2	0	0	1	1	0	0	0	0	1	0	1	0	0	1	1	0	1	0	0				6	0	0	5	9	0	0	0	0	6	0	4	0	0	6	3	0	5	0	0		9		0.666667	0	0
NVFVGAHGNSIR	1	0	0	0	1	2	1	1	0	0	0	2	0	0	1	1	0	2	0	0				3	0	0	0	9	4	6	6	0	0	0	8	0	0	6	3	0	10	0	0		12		0.25	0	0
NVFVGAHGNSIR	1	0	0	0	1	2	1	1	0	0	0	2	0	0	1	1	0	2	0	0				3	0	0	0	9	4	6	6	0	0	0	8	0	0	6	3	0	10	0	0		12		0.25	0	0
NVFVGAHGNSIR	1	0	0	0	1	2	1	1	0	0	0	2	0	0	1	1	0	2	0	0				3	0	0	0	9	4	6	6	0	0	0	8	0	0	6	3	0	10	0	0		12		0.25	0	0
NVILPIINR	0	0	0	0	0	0	0	3	0	1	0	2	1	0	1	0	0	1	0	0				0	0	0	0	0	0	0	18	0	6	0	8	5	0	6	0	0	5	0	0		9		0	0	0
NYVPGQHGPNNR	0	0	0	0	0	2	1	0	0	0	0	3	2	1	1	0	0	1	0	1				0	0	0	0	0	4	6	0	0	0	0	12	10	5	6	0	0	5	0	9		12		0	0	0
PATLLVQTASK	2	0	0	0	0	0	0	0	1	2	0	0	1	1	0	1	2	1	0	0				6	0	0	0	0	0	0	0	6	12	0	0	5	5	0	3	8	5	0	0		11		0.545455	0	0
PATLLVQTASK	2	0	0	0	0	0	0	0	1	2	0	0	1	1	0	1	2	1	0	0				6	0	0	0	0	0	0	0	6	12	0	0	5	5	0	3	8	5	0	0		11		0.545455	0	0
PATLLVQTASK	2	0	0	0	0	0	0	0	1	2	0	0	1	1	0	1	2	1	0	0				6	0	0	0	0	0	0	0	6	12	0	0	5	5	0	3	8	5	0	0		11		0.545455	0	0
PSVVVVGTQWGDEGK	0	0	1	1	0	3	0	0	1	0	0	0	1	1	0	1	1	4	1	0				0	0	4	5	0	6	0	0	6	0	0	0	5	5	0	3	4	20	11	0		15		0	0	0.266667
QAAEAVKEEALR	4	0	0	3	0	0	0	0	1	1	0	0	0	1	1	0	0	1	0	0				12	0	0	15	0	0	0	0	6	6	0	0	0	5	6	0	0	5	0	0		12		1	0	0
QAAEAVKEEALR	4	0	0	3	0	0	0	0	1	1	0	0	0	1	1	0	0	1	0	0				12	0	0	15	0	0	0	0	6	6	0	0	0	5	6	0	0	5	0	0		12		1	0	0
QAAEAVKEEALR	4	0	0	3	0	0	0	0	1	1	0	0	0	1	1	0	0	1	0	0				12	0	0	15	0	0	0	0	6	6	0	0	0	5	6	0	0	5	0	0		12		1	0	0
QAFPSIDEPEAK	2	0	1	2	1	0	0	1	1	0	0	0	2	1	0	1	0	0	0	0				6	0	4	10	9	0	0	6	6	0	0	0	10	5	0	3	0	0	0	0		12		0.5	0	0.333333
QAFPSIDEPEAK	2	0	1	2	1	0	0	1	1	0	0	0	2	1	0	1	0	0	0	0				6	0	4	10	9	0	0	6	6	0	0	0	10	5	0	3	0	0	0	0		12		0.5	0	0.333333
QALSDAGLSTSDIDEVLLVGGSTR	2	0	3	1	0	3	0	1	0	4	0	0	0	1	1	4	2	2	0	0				6	0	12	5	0	6	0	6	0	24	0	0	0	5	6	12	8	10	0	0		24		0.25	0	0.5
QALSDAGLSTSDIDEVLLVGGSTR	2	0	3	1	0	3	0	1	0	4	0	0	0	1	1	4	2	2	0	0				6	0	12	5	0	6	0	6	0	24	0	0	0	5	6	12	8	10	0	0		24		0.25	0	0.5
QALSDAGLSTSDIDEVLLVGGSTR	2	0	3	1	0	3	0	1	0	4	0	0	0	1	1	4	2	2	0	0				6	0	12	5	0	6	0	6	0	24	0	0	0	5	6	12	8	10	0	0		24		0.25	0	0.5
QATEYGVPR	1	0	0	1	0	1	0	0	0	0	0	0	1	1	1	0	1	1	0	1				3	0	0	5	0	2	0	0	0	0	0	0	5	5	6	0	4	5	0	9		9		0.333333	0	0
QATEYGVPR	1	0	0	1	0	1	0	0	0	0	0	0	1	1	1	0	1	1	0	1				3	0	0	5	0	2	0	0	0	0	0	0	5	5	6	0	4	5	0	9		9		0.333333	0	0
QATEYGVPR	1	0	0	1	0	1	0	0	0	0	0	0	1	1	1	0	1	1	0	1				3	0	0	5	0	2	0	0	0	0	0	0	5	5	6	0	4	5	0	9		9		0.333333	0	0
QAVTNPETIISIK	1	0	0	1	0	0	0	3	1	0	0	1	1	1	0	1	2	1	0	0				3	0	0	5	0	0	0	18	6	0	0	4	5	5	0	3	8	5	0	0		13		0.230769	0	0
QDLIAEVAAK	3	0	1	1	0	0	0	1	1	1	0	0	0	1	0	0	0	1	0	0				9	0	4	5	0	0	0	6	6	6	0	0	0	5	0	0	0	5	0	0		10		0.9	0	0.4
QDLIAEVAAK	3	0	1	1	0	0	0	1	1	1	0	0	0	1	0	0	0	1	0	0				9	0	4	5	0	0	0	6	6	6	0	0	0	5	0	0	0	5	0	0		10		0.9	0	0.4
QDLIAEVAAK	3	0	1	1	0	0	0	1	1	1	0	0	0	1	0	0	0	1	0	0				9	0	4	5	0	0	0	6	6	6	0	0	0	5	0	0	0	5	0	0		10		0.9	0	0.4
QGTSAVHGAPLGAEGVAFAK	5	0	0	1	1	4	1	0	1	1	0	0	1	1	0	1	1	2	0	0				15	0	0	5	9	8	6	0	6	6	0	0	5	5	0	3	4	10	0	0		20		0.75	0	0
QGTSAVHGAPLGAEGVAFAK	5	0	0	1	1	4	1	0	1	1	0	0	1	1	0	1	1	2	0	0				15	0	0	5	9	8	6	0	6	6	0	0	5	5	0	3	4	10	0	0		20		0.75	0	0
QIFLVDPMLATGGSAILAVDSLK	3	0	2	0	1	2	0	2	1	4	1	0	1	1	0	2	1	2	0	0				9	0	8	0	9	4	0	12	6	24	5	0	5	5	0	6	4	10	0	0		23		0.391304	0	0.347826
QLLMTAGLDR	1	0	1	0	0	1	0	0	0	3	1	0	0	1	1	0	1	0	0	0				3	0	4	0	0	2	0	0	0	18	5	0	0	5	6	0	4	0	0	0		10		0.3	0	0.4
QTTLELLNQLASTSK	1	0	0	1	0	0	0	0	1	4	0	1	0	2	0	2	3	0	0	0				3	0	0	5	0	0	0	0	6	24	0	4	0	10	0	6	12	0	0	0		15		0.2	0	0
QTTLELLNQLASTSK	1	0	0	1	0	0	0	0	1	4	0	1	0	2	0	2	3	0	0	0				3	0	0	5	0	0	0	0	6	24	0	4	0	10	0	6	12	0	0	0		15		0.2	0	0
QVVPQLTESFNK	0	0	0	1	1	0	0	0	1	1	0	1	1	2	0	1	1	2	0	0				0	0	0	5	9	0	0	0	6	6	0	4	5	10	0	3	4	10	0	0		12		0	0	0
QVVPQLTESFNK	0	0	0	1	1	0	0	0	1	1	0	1	1	2	0	1	1	2	0	0				0	0	0	5	9	0	0	0	6	6	0	4	5	10	0	3	4	10	0	0		12		0	0	0
QVVPQLTESFNK	0	0	0	1	1	0	0	0	1	1	0	1	1	2	0	1	1	2	0	0				0	0	0	5	9	0	0	0	6	6	0	4	5	10	0	3	4	10	0	0		12		0	0	0
RPSDAVKPGDVVNVK	1	0	2	0	0	1	0	0	2	0	0	1	2	0	1	1	0	4	0	0				3	0	8	0	0	2	0	0	12	0	0	4	10	0	6	3	0	20	0	0		15		0.2	0	0.533333
SDLFGLINK	0	0	1	0	1	1	0	1	1	2	0	1	0	0	0	1	0	0	0	0				0	0	4	0	9	2	0	6	6	12	0	4	0	0	0	3	0	0	0	0		9		0	0	0.444444
SDLFGLINK	0	0	1	0	1	1	0	1	1	2	0	1	0	0	0	1	0	0	0	0				0	0	4	0	9	2	0	6	6	12	0	4	0	0	0	3	0	0	0	0		9		0	0	0.444444
SDLFGLINK	0	0	1	0	1	1	0	1	1	2	0	1	0	0	0	1	0	0	0	0				0	0	4	0	9	2	0	6	6	12	0	4	0	0	0	3	0	0	0	0		9		0	0	0.444444
SEALSEIAQNLAVK	3	0	0	2	0	0	0	1	1	2	0	1	0	1	0	2	0	1	0	0				9	0	0	10	0	0	0	6	6	12	0	4	0	5	0	6	0	5	0	0		14		0.642857	0	0
SEALSEIAQNLAVK	3	0	0	2	0	0	0	1	1	2	0	1	0	1	0	2	0	1	0	0				9	0	0	10	0	0	0	6	6	12	0	4	0	5	0	6	0	5	0	0		14		0.642857	0	0
SEALSEIAQNLAVK	3	0	0	2	0	0	0	1	1	2	0	1	0	1	0	2	0	1	0	0				9	0	0	10	0	0	0	6	6	12	0	4	0	5	0	6	0	5	0	0		14		0.642857	0	0
SEISDVFNAVIDGTDATMLSGESANGK	3	0	3	2	1	3	0	2	1	1	1	2	0	0	0	4	2	2	0	0				9	0	12	10	9	6	0	12	6	6	5	8	0	0	0	12	8	10	0	0		27		0.333333	0	0.444444
SEISDVFNAVIDGTDATMLSGESANGK	3	0	3	2	1	3	0	2	1	1	1	2	0	0	0	4	2	2	0	0				9	0	12	10	9	6	0	12	6	6	5	8	0	0	0	12	8	10	0	0		27		0.333333	0	0.444444
SFNENITLDIAENEITVK	1	0	1	3	1	0	0	3	1	1	0	3	0	0	0	1	2	1	0	0				3	0	4	15	9	0	0	18	6	6	0	12	0	0	0	3	8	5	0	0		18		0.166667	0	0.222222
SFNLGPEPEFFLFK	0	0	0	2	4	1	0	0	1	2	0	1	2	0	0	1	0	0	0	0				0	0	0	10	36	2	0	0	6	12	0	4	10	0	0	3	0	0	0	0		14		0	0	0
SFNLGPEPEFFLFK	0	0	0	2	4	1	0	0	1	2	0	1	2	0	0	1	0	0	0	0				0	0	0	10	36	2	0	0	6	12	0	4	10	0	0	3	0	0	0	0		14		0	0	0
SFNLGPEPEFFLFK	0	0	0	2	4	1	0	0	1	2	0	1	2	0	0	1	0	0	0	0				0	0	0	10	36	2	0	0	6	12	0	4	10	0	0	3	0	0	0	0		14		0	0	0
SGANVDALR	2	0	1	0	0	1	0	0	0	1	0	1	0	0	1	1	0	1	0	0				6	0	4	0	0	2	0	0	0	6	0	4	0	0	6	3	0	5	0	0		9		0.666667	0	0.444444
SGDWDHLLR	0	0	2	0	0	1	1	0	0	2	0	0	0	0	1	1	0	0	1	0				0	0	8	0	0	2	6	0	0	12	0	0	0	0	6	3	0	0	11	0		9		0	0	0.888889
SGEISYLRPDAK	1	0	1	1	0	1	0	1	1	1	0	0	1	0	1	2	0	0	0	1				3	0	4	5	0	2	0	6	6	6	0	0	5	0	6	6	0	0	0	9		12		0.25	0	0.333333
SGEISYLRPDAK	1	0	1	1	0	1	0	1	1	1	0	0	1	0	1	2	0	0	0	1				3	0	4	5	0	2	0	6	6	6	0	0	5	0	6	6	0	0	0	9		12		0.25	0	0.333333
SGEISYLRPDAK	1	0	1	1	0	1	0	1	1	1	0	0	1	0	1	2	0	0	0	1				3	0	4	5	0	2	0	6	6	6	0	0	5	0	6	6	0	0	0	9		12		0.25	0	0.333333
SGETEDSTISDIAVATNAGQIK	3	0	2	2	0	2	0	3	1	0	0	1	0	1	0	3	3	1	0	0				9	0	8	10	0	4	0	18	6	0	0	4	0	5	0	9	12	5	0	0		22		0.409091	0	0.363636
SGETEDSTISDIAVATNAGQIK	3	0	2	2	0	2	0	3	1	0	0	1	0	1	0	3	3	1	0	0				9	0	8	10	0	4	0	18	6	0	0	4	0	5	0	9	12	5	0	0		22		0.409091	0	0.363636
SGETEDSTISDIAVATNAGQIK	3	0	2	2	0	2	0	3	1	0	0	1	0	1	0	3	3	1	0	0				9	0	8	10	0	4	0	18	6	0	0	4	0	5	0	9	12	5	0	0		22		0.409091	0	0.363636
SGGGVRPGFEGGQTELFR	0	0	0	2	2	6	0	0	0	1	0	0	1	1	2	1	1	1	0	0				0	0	0	10	18	12	0	0	0	6	0	0	5	5	12	3	4	5	0	0		18		0	0	0
SGTTTEPAIAFR	2	0	0	1	1	1	0	1	0	0	0	0	1	0	1	1	3	0	0	0				6	0	0	5	9	2	0	6	0	0	0	0	5	0	6	3	12	0	0	0		12		0.5	0	0
SHQDEVEAPENIK	1	0	1	3	0	0	1	1	1	0	0	1	1	1	0	1	0	1	0	0				3	0	4	15	0	0	6	6	6	0	0	4	5	5	0	3	0	5	0	0		13		0.230769	0	0.307692
SHQDEVEAPENIK	1	0	1	3	0	0	1	1	1	0	0	1	1	1	0	1	0	1	0	0				3	0	4	15	0	0	6	6	6	0	0	4	5	5	0	3	0	5	0	0		13		0.230769	0	0.307692
SHQDEVEAPENIK	1	0	1	3	0	0	1	1	1	0	0	1	1	1	0	1	0	1	0	0				3	0	4	15	0	0	6	6	6	0	0	4	5	5	0	3	0	5	0	0		13		0.230769	0	0.307692
SLIEEIAYLAENGVSAESLR	3	0	0	4	0	1	0	2	0	3	0	1	0	0	1	3	0	1	0	1				9	0	0	20	0	2	0	12	0	18	0	4	0	0	6	9	0	5	0	9		20		0.45	0	0
SMGGIVLTSASQEKPQTAEVVAVGEGK	3	0	0	3	0	4	0	1	2	1	1	0	1	2	0	3	2	4	0	0				9	0	0	15	0	8	0	6	12	6	5	0	5	10	0	9	8	20	0	0		27		0.333333	0	0
SNGEQITHYPASLK	1	0	0	1	0	1	1	1	1	1	0	1	1	1	0	2	1	0	0	1				3	0	0	5	0	2	6	6	6	6	0	4	5	5	0	6	4	0	0	9		14		0.214286	0	0
SNSGLSDEEIDK	0	0	2	2	0	1	0	1	1	1	0	1	0	0	0	3	0	0	0	0				0	0	8	10	0	2	0	6	6	6	0	4	0	0	0	9	0	0	0	0		12		0	0	0.666667
SPGFYISNGTVK	0	0	0	0	1	2	0	1	1	0	0	1	1	0	0	2	1	1	0	1				0	0	0	0	9	4	0	6	6	0	0	4	5	0	0	6	4	5	0	9		12		0	0	0
SPGFYISNGTVK	0	0	0	0	1	2	0	1	1	0	0	1	1	0	0	2	1	1	0	1				0	0	0	0	9	4	0	6	6	0	0	4	5	0	0	6	4	5	0	9		12		0	0	0
SPGFYISNGTVK	0	0	0	0	1	2	0	1	1	0	0	1	1	0	0	2	1	1	0	1				0	0	0	0	9	4	0	6	6	0	0	4	5	0	0	6	4	5	0	9		12		0	0	0
SPGSYFHLK	0	0	0	0	1	1	1	0	1	1	0	0	1	0	0	2	0	0	0	1				0	0	0	0	9	2	6	0	6	6	0	0	5	0	0	6	0	0	0	9		9		0	0	0
SPGSYFHLK	0	0	0	0	1	1	1	0	1	1	0	0	1	0	0	2	0	0	0	1				0	0	0	0	9	2	6	0	6	6	0	0	5	0	0	6	0	0	0	9		9		0	0	0
SPIYTDNR	0	0	1	0	0	0	0	1	0	0	0	1	1	0	1	1	1	0	0	1				0	0	4	0	0	0	0	6	0	0	0	4	5	0	6	3	4	0	0	9		8		0	0	0.5
SQDYNPGNSDVVVSLK	0	0	2	0	0	1	0	0	1	1	0	2	1	1	0	3	0	3	0	1				0	0	8	0	0	2	0	0	6	6	0	8	5	5	0	9	0	15	0	9		16		0	0	0.5
SQDYNPGNSDVVVSLK	0	0	2	0	0	1	0	0	1	1	0	2	1	1	0	3	0	3	0	1				0	0	8	0	0	2	0	0	6	6	0	8	5	5	0	9	0	15	0	9		16		0	0	0.5
SQDYNPGNSDVVVSLK	0	0	2	0	0	1	0	0	1	1	0	2	1	1	0	3	0	3	0	1				0	0	8	0	0	2	0	0	6	6	0	8	5	5	0	9	0	15	0	9		16		0	0	0.5
SQLTEEVLAAAK	3	0	0	2	0	0	0	0	1	2	0	0	0	1	0	1	1	1	0	0				9	0	0	10	0	0	0	0	6	12	0	0	0	5	0	3	4	5	0	0		12		0.75	0	0
SQLTEEVLAAAK	3	0	0	2	0	0	0	0	1	2	0	0	0	1	0	1	1	1	0	0				9	0	0	10	0	0	0	0	6	12	0	0	0	5	0	3	4	5	0	0		12		0.75	0	0
SQLTEEVLAAAK	3	0	0	2	0	0	0	0	1	2	0	0	0	1	0	1	1	1	0	0				9	0	0	10	0	0	0	0	6	12	0	0	0	5	0	3	4	5	0	0		12		0.75	0	0
SVGELLQNQVR	0	0	0	1	0	1	0	0	0	2	0	1	0	2	1	1	0	2	0	0				0	0	0	5	0	2	0	0	0	12	0	4	0	10	6	3	0	10	0	0		11		0	0	0
SVGELLQNQVR	0	0	0	1	0	1	0	0	0	2	0	1	0	2	1	1	0	2	0	0				0	0	0	5	0	2	0	0	0	12	0	4	0	10	6	3	0	10	0	0		11		0	0	0
SVGELLQNQVR	0	0	0	1	0	1	0	0	0	2	0	1	0	2	1	1	0	2	0	0				0	0	0	5	0	2	0	0	0	12	0	4	0	10	6	3	0	10	0	0		11		0	0	0
SVIAVGPTLK	1	0	0	0	0	1	0	1	1	1	0	0	1	0	0	1	1	2	0	0				3	0	0	0	0	2	0	6	6	6	0	0	5	0	0	3	4	10	0	0		10		0.3	0	0
SVSEPLQTGLK	0	0	0	1	0	1	0	0	1	2	0	0	1	1	0	2	1	1	0	0				0	0	0	5	0	2	0	0	6	12	0	0	5	5	0	6	4	5	0	0		11		0	0	0
SYGSPLITNDGVTIAK	1	0	1	0	0	2	0	2	1	1	0	1	1	0	0	2	2	1	0	1				3	0	4	0	0	4	0	12	6	6	0	4	5	0	0	6	8	5	0	9		16		0.1875	0	0.25
SYGSPLITNDGVTIAK	1	0	1	0	0	2	0	2	1	1	0	1	1	0	0	2	2	1	0	1				3	0	4	0	0	4	0	12	6	6	0	4	5	0	0	6	8	5	0	9		16		0.1875	0	0.25
SYGSPLITNDGVTIAK	1	0	1	0	0	2	0	2	1	1	0	1	1	0	0	2	2	1	0	1				3	0	4	0	0	4	0	12	6	6	0	4	5	0	0	6	8	5	0	9		16		0.1875	0	0.25
TAHGLLDEAEVAETTEDTSTK	3	0	2	4	0	1	1	0	1	2	0	0	0	0	0	1	5	1	0	0				9	0	8	20	0	2	6	0	6	12	0	0	0	0	0	3	20	5	0	0		21		0.428571	0	0.380952
TAHGLLDEAEVAETTEDTSTK	3	0	2	4	0	1	1	0	1	2	0	0	0	0	0	1	5	1	0	0				9	0	8	20	0	2	6	0	6	12	0	0	0	0	0	3	20	5	0	0		21		0.428571	0	0.380952
TATNEIADETCGVVR	2	1	1	2	0	1	0	1	0	0	0	1	0	0	1	0	3	2	0	0				6	3	4	10	0	2	0	6	0	0	0	4	0	0	6	0	12	10	0	0		15		0.4	0.2	0.266667
TATNEIADETCGVVR	2	1	1	2	0	1	0	1	0	0	0	1	0	0	1	0	3	2	0	0				6	3	4	10	0	2	0	6	0	0	0	4	0	0	6	0	12	10	0	0		15		0.4	0.2	0.266667
TATNEIADETCGVVR	2	1	1	2	0	1	0	1	0	0	0	1	0	0	1	0	3	2	0	0				6	3	4	10	0	2	0	6	0	0	0	4	0	0	6	0	12	10	0	0		15		0.4	0.2	0.266667
TDAQHFGAYQHNGGK	2	0	1	0	1	3	2	0	1	0	0	1	0	2	0	0	1	0	0	1				6	0	4	0	9	6	12	0	6	0	0	4	0	10	0	0	4	0	0	9		15		0.4	0	0.266667
TDAQHFGAYQHNGGK	2	0	1	0	1	3	2	0	1	0	0	1	0	2	0	0	1	0	0	1				6	0	4	0	9	6	12	0	6	0	0	4	0	10	0	0	4	0	0	9		15		0.4	0	0.266667
TDAQHFGAYQHNGGK	2	0	1	0	1	3	2	0	1	0	0	1	0	2	0	0	1	0	0	1				6	0	4	0	9	6	12	0	6	0	0	4	0	10	0	0	4	0	0	9		15		0.4	0	0.266667
TDVELPWEQTDKVEELK	0	0	2	4	0	0	0	0	2	2	0	0	1	1	0	0	2	2	1	0				0	0	8	20	0	0	0	0	12	12	0	0	5	5	0	0	8	10	11	0		17		0	0	0.470588
TDWDWIIYPEGLYDQIMR	0	0	3	1	0	1	0	3	0	1	1	0	1	1	1	0	1	0	2	2				0	0	12	5	0	2	0	18	0	6	5	0	5	5	6	0	4	0	22	18		18		0	0	0.666667
TEFLYMDAQDFPTEDDQYEAYK	2	0	4	3	2	0	0	0	1	1	1	0	1	2	0	0	2	0	0	3				6	0	16	15	18	0	0	0	6	6	5	0	5	10	0	0	8	0	0	27		22		0.272727	0	0.727273
TEFLYMDAQDFPTEDDQYEAYK	2	0	4	3	2	0	0	0	1	1	1	0	1	2	0	0	2	0	0	3				6	0	16	15	18	0	0	0	6	6	5	0	5	10	0	0	8	0	0	27		22		0.272727	0	0.727273
TEFLYMDAQDFPTEDDQYEAYK	2	0	4	3	2	0	0	0	1	1	1	0	1	2	0	0	2	0	0	3				6	0	16	15	18	0	0	0	6	6	5	0	5	10	0	0	8	0	0	27		22		0.272727	0	0.727273
TELFADGADAISVVTGDKFR	3	0	3	1	2	2	0	1	1	1	0	0	0	0	1	1	2	2	0	0				9	0	12	5	18	4	0	6	6	6	0	0	0	0	6	3	8	10	0	0		20		0.45	0	0.6
TFELNGSNVR	0	0	0	1	1	1	0	0	0	1	0	2	0	0	1	1	1	1	0	0				0	0	0	5	9	2	0	0	0	6	0	8	0	0	6	3	4	5	0	0		10		0	0	0
TFVVEVMGR	0	0	0	1	1	1	0	0	0	0	1	0	0	0	1	0	1	3	0	0				0	0	0	5	9	2	0	0	0	0	5	0	0	0	6	0	4	15	0	0		9		0	0	0
TFVVEVMGR	0	0	0	1	1	1	0	0	0	0	1	0	0	0	1	0	1	3	0	0				0	0	0	5	9	2	0	0	0	0	5	0	0	0	6	0	4	15	0	0		9		0	0	0
TFVVEVMGR	0	0	0	1	1	1	0	0	0	0	1	0	0	0	1	0	1	3	0	0				0	0	0	5	9	2	0	0	0	0	5	0	0	0	6	0	4	15	0	0		9		0	0	0
TFYITTPIYYPSGK	0	0	0	0	1	1	0	2	1	0	0	0	2	0	0	1	3	0	0	3				0	0	0	0	9	2	0	12	6	0	0	0	10	0	0	3	12	0	0	27		14		0	0	0
TGTVTMDVTK	0	0	1	0	0	1	0	0	1	0	1	0	0	0	0	0	4	2	0	0				0	0	4	0	0	2	0	0	6	0	5	0	0	0	0	0	16	10	0	0		10		0	0	0.4
TIADTANEEAR	3	0	1	2	0	0	0	1	0	0	0	1	0	0	1	0	2	0	0	0				9	0	4	10	0	0	0	6	0	0	0	4	0	0	6	0	8	0	0	0		11		0.818182	0	0.363636
TIADTANEEAR	3	0	1	2	0	0	0	1	0	0	0	1	0	0	1	0	2	0	0	0				9	0	4	10	0	0	0	6	0	0	0	4	0	0	6	0	8	0	0	0		11		0.818182	0	0.363636
TIADTANEEAR	3	0	1	2	0	0	0	1	0	0	0	1	0	0	1	0	2	0	0	0				9	0	4	10	0	0	0	6	0	0	0	4	0	0	6	0	8	0	0	0		11		0.818182	0	0.363636
TIADYNTQLEGAK	2	0	1	1	0	1	0	1	1	1	0	1	0	1	0	0	2	0	0	1				6	0	4	5	0	2	0	6	6	6	0	4	0	5	0	0	8	0	0	9		13		0.461538	0	0.307692
TIADYNTQLEGAK	2	0	1	1	0	1	0	1	1	1	0	1	0	1	0	0	2	0	0	1				6	0	4	5	0	2	0	6	6	6	0	4	0	5	0	0	8	0	0	9		13		0.461538	0	0.307692
TIADYNTQLEGAK	2	0	1	1	0	1	0	1	1	1	0	1	0	1	0	0	2	0	0	1				6	0	4	5	0	2	0	6	6	6	0	4	0	5	0	0	8	0	0	9		13		0.461538	0	0.307692
TIEIFGEDAE	1	0	1	3	1	1	0	2	0	0	0	0	0	0	0	0	1	0	0	0				3	0	4	15	9	2	0	12	0	0	0	0	0	0	0	0	4	0	0	0		10		0.3	0	0.4
TINVVIPYFGYAR	1	0	0	0	1	1	0	2	0	0	0	1	1	0	1	0	1	2	0	2				3	0	0	0	9	2	0	12	0	0	0	4	5	0	6	0	4	10	0	18		13		0.230769	0	0
TIVFNTNHEVLDGTETVISAGSCTTNCLAPMADTLNK	3	2	2	2	1	2	1	2	1	3	1	4	1	0	0	2	7	3	0	0				9	6	8	10	9	4	6	12	6	18	5	16	5	0	0	6	28	15	0	0		37		0.243243	0.162162	0.216216
TIVFNTNHEVLDGTETVISAGSCTTNCLAPMADTLNK	3	2	2	2	1	2	1	2	1	3	1	4	1	0	0	2	7	3	0	0				9	6	8	10	9	4	6	12	6	18	5	16	5	0	0	6	28	15	0	0		37		0.243243	0.162162	0.216216
TLAYFAK	2	0	0	0	1	0	0	0	1	1	0	0	0	0	0	0	1	0	0	1				6	0	0	0	9	0	0	0	6	6	0	0	0	0	0	0	4	0	0	9		7		0.857143	0	0
TLAYFAK	2	0	0	0	1	0	0	0	1	1	0	0	0	0	0	0	1	0	0	1				6	0	0	0	9	0	0	0	6	6	0	0	0	0	0	0	4	0	0	9		7		0.857143	0	0
TLEEFVGSLEKPR	0	0	0	3	1	1	0	0	1	2	0	0	1	0	1	1	1	1	0	0				0	0	0	15	9	2	0	0	6	12	0	0	5	0	6	3	4	5	0	0		13		0	0	0
TLEEFVGSLEKPR	0	0	0	3	1	1	0	0	1	2	0	0	1	0	1	1	1	1	0	0				0	0	0	15	9	2	0	0	6	12	0	0	5	0	6	3	4	5	0	0		13		0	0	0
TLGIPVVAMVDTNADPEPIDVVIPANDDAIR	4	0	5	1	0	1	0	4	0	1	1	2	4	0	1	0	2	5	0	0				12	0	20	5	0	2	0	24	0	6	5	8	20	0	6	0	8	25	0	0		31		0.387097	0	0.645161
TLIAGNIATGEGAR	3	0	0	1	0	3	0	2	0	1	0	1	0	0	1	0	2	0	0	0				9	0	0	5	0	6	0	12	0	6	0	4	0	0	6	0	8	0	0	0		14		0.642857	0	0
TLPYFDLPK	0	0	1	0	1	0	0	0	1	2	0	0	2	0	0	0	1	0	0	1				0	0	4	0	9	0	0	0	6	12	0	0	10	0	0	0	4	0	0	9		9		0	0	0.444444
TLSEAQAFVEAVK	3	0	0	2	1	0	0	0	1	1	0	0	0	1	0	1	1	2	0	0				9	0	0	10	9	0	0	0	6	6	0	0	0	5	0	3	4	10	0	0		13		0.692308	0	0
TLSEAQAFVEAVK	3	0	0	2	1	0	0	0	1	1	0	0	0	1	0	1	1	2	0	0				9	0	0	10	9	0	0	0	6	6	0	0	0	5	0	3	4	10	0	0		13		0.692308	0	0
TLSEAQAFVEAVK	3	0	0	2	1	0	0	0	1	1	0	0	0	1	0	1	1	2	0	0				9	0	0	10	9	0	0	0	6	6	0	0	0	5	0	3	4	10	0	0		13		0.692308	0	0
TLSQVELFDIYQGK	0	0	1	1	1	1	0	1	1	2	0	0	0	2	0	1	1	1	0	1				0	0	4	5	9	2	0	6	6	12	0	0	0	10	0	3	4	5	0	9		14		0	0	0.285714
TLTEGLAGDNVGALLR	2	0	1	1	0	3	0	0	0	4	0	1	0	0	1	0	2	1	0	0				6	0	4	5	0	6	0	0	0	24	0	4	0	0	6	0	8	5	0	0		16		0.375	0	0.25
TLTVEGLFLGDGQVAR	1	0	1	1	1	3	0	0	0	3	0	0	0	1	1	0	2	2	0	0				3	0	4	5	9	6	0	0	0	18	0	0	0	5	6	0	8	10	0	0		16		0.1875	0	0.25
TLTVEGLFLGDGQVAR	1	0	1	1	1	3	0	0	0	3	0	0	0	1	1	0	2	2	0	0				3	0	4	5	9	6	0	0	0	18	0	0	0	5	6	0	8	10	0	0		16		0.1875	0	0.25
TLTVEGLFLGDGQVAR	1	0	1	1	1	3	0	0	0	3	0	0	0	1	1	0	2	2	0	0				3	0	4	5	9	6	0	0	0	18	0	0	0	5	6	0	8	10	0	0		16		0.1875	0	0.25
TNDIAGDGTTTATVLTQAIVR	3	0	2	0	0	2	0	2	0	1	0	1	0	1	1	0	6	2	0	0				9	0	8	0	0	4	0	12	0	6	0	4	0	5	6	0	24	10	0	0		21		0.428571	0	0.380952
TNDIAGDGTTTATVLTQAIVR	3	0	2	0	0	2	0	2	0	1	0	1	0	1	1	0	6	2	0	0				9	0	8	0	0	4	0	12	0	6	0	4	0	5	6	0	24	10	0	0		21		0.428571	0	0.380952
TNDIAGDGTTTATVLTQAIVR	3	0	2	0	0	2	0	2	0	1	0	1	0	1	1	0	6	2	0	0				9	0	8	0	0	4	0	12	0	6	0	4	0	5	6	0	24	10	0	0		21		0.428571	0	0.380952
TNRPLLIVADDVDGEALPTLVLNK	2	0	3	1	0	1	0	1	1	5	0	2	2	0	1	0	2	3	0	0				6	0	12	5	0	2	0	6	6	30	0	8	10	0	6	0	8	15	0	0		24		0.25	0	0.5
TNRPLLIVADDVDGEALPTLVLNK	2	0	3	1	0	1	0	1	1	5	0	2	2	0	1	0	2	3	0	0				6	0	12	5	0	2	0	6	6	30	0	8	10	0	6	0	8	15	0	0		24		0.25	0	0.5
TPEELEADHAK	2	0	1	3	0	0	1	0	1	1	0	0	1	0	0	0	1	0	0	0				6	0	4	15	0	0	6	0	6	6	0	0	5	0	0	0	4	0	0	0		11		0.545455	0	0.363636
TPEELEADHAK	2	0	1	3	0	0	1	0	1	1	0	0	1	0	0	0	1	0	0	0				6	0	4	15	0	0	6	0	6	6	0	0	5	0	0	0	4	0	0	0		11		0.545455	0	0.363636
TPEELEADHAK	2	0	1	3	0	0	1	0	1	1	0	0	1	0	0	0	1	0	0	0				6	0	4	15	0	0	6	0	6	6	0	0	5	0	0	0	4	0	0	0		11		0.545455	0	0.363636
TPVLIQTSMGAAK	2	0	0	0	0	1	0	1	1	1	1	0	1	1	0	1	2	1	0	0				6	0	0	0	0	2	0	6	6	6	5	0	5	5	0	3	8	5	0	0		13		0.461538	0	0
TPVLIQTSMGAAK	2	0	0	0	0	1	0	1	1	1	1	0	1	1	0	1	2	1	0	0				6	0	0	0	0	2	0	6	6	6	5	0	5	5	0	3	8	5	0	0		13		0.461538	0	0
TPVLIQTSMGAAK	2	0	0	0	0	1	0	1	1	1	1	0	1	1	0	1	2	1	0	0				6	0	0	0	0	2	0	6	6	6	5	0	5	5	0	3	8	5	0	0		13		0.461538	0	0
TPYNPSSPYSSTK	0	0	0	0	0	0	0	0	1	0	0	1	3	0	0	4	2	0	0	2				0	0	0	0	0	0	0	0	6	0	0	4	15	0	0	12	8	0	0	18		13		0	0	0
TQGDAEDLSHALAFTSPK	3	0	2	1	1	1	1	0	1	2	0	0	1	1	0	2	2	0	0	0				9	0	8	5	9	2	6	0	6	12	0	0	5	5	0	6	8	0	0	0		18		0.5	0	0.444444
TQGDAEDLSHALAFTSPK	3	0	2	1	1	1	1	0	1	2	0	0	1	1	0	2	2	0	0	0				9	0	8	5	9	2	6	0	6	12	0	0	5	5	0	6	8	0	0	0		18		0.5	0	0.444444
TSDTPIIMVSAK	1	0	1	0	0	0	0	2	1	0	1	0	1	0	0	2	2	1	0	0				3	0	4	0	0	0	0	12	6	0	5	0	5	0	0	6	8	5	0	0		12		0.25	0	0.333333
TSDTPIIMVSAK	1	0	1	0	0	0	0	2	1	0	1	0	1	0	0	2	2	1	0	0				3	0	4	0	0	0	0	12	6	0	5	0	5	0	0	6	8	5	0	0		12		0.25	0	0.333333
TSDTPIIMVSAK	1	0	1	0	0	0	0	2	1	0	1	0	1	0	0	2	2	1	0	0				3	0	4	0	0	0	0	12	6	0	5	0	5	0	0	6	8	5	0	0		12		0.25	0	0.333333
TSEILFGGGDLR	0	0	1	1	1	3	0	1	0	2	0	0	0	0	1	1	1	0	0	0				0	0	4	5	9	6	0	6	0	12	0	0	0	0	6	3	4	0	0	0		12		0	0	0.333333
TSLPGIFAVGDVR	1	0	1	0	1	2	0	1	0	1	0	0	1	0	1	1	1	2	0	0				3	0	4	0	9	4	0	6	0	6	0	0	5	0	6	3	4	10	0	0		13		0.230769	0	0.307692
TTFMANAQNVDR	2	0	1	0	1	0	0	0	0	0	1	2	0	1	1	0	2	1	0	0				6	0	4	0	9	0	0	0	0	0	5	8	0	5	6	0	8	5	0	0		12		0.5	0	0.333333
TTFMANAQNVDR	2	0	1	0	1	0	0	0	0	0	1	2	0	1	1	0	2	1	0	0				6	0	4	0	9	0	0	0	0	0	5	8	0	5	6	0	8	5	0	0		12		0.5	0	0.333333
TTGFENIDELNK	0	0	1	2	1	1	0	1	1	1	0	2	0	0	0	0	2	0	0	0				0	0	4	10	9	2	0	6	6	6	0	8	0	0	0	0	8	0	0	0		12		0	0	0.333333
TTLSAAISK	2	0	0	0	0	0	0	1	1	1	0	0	0	0	0	2	2	0	0	0				6	0	0	0	0	0	0	6	6	6	0	0	0	0	0	6	8	0	0	0		9		0.666667	0	0
TTLSAAISK	2	0	0	0	0	0	0	1	1	1	0	0	0	0	0	2	2	0	0	0				6	0	0	0	0	0	0	6	6	6	0	0	0	0	0	6	8	0	0	0		9		0.666667	0	0
TTNLALEYSDQLWVPVVK	1	0	1	1	0	0	0	0	1	3	0	1	1	1	0	1	2	3	1	1				3	0	4	5	0	0	0	0	6	18	0	4	5	5	0	3	8	15	11	9		18		0.166667	0	0.222222
TTNLALEYSDQLWVPVVK	1	0	1	1	0	0	0	0	1	3	0	1	1	1	0	1	2	3	1	1				3	0	4	5	0	0	0	0	6	18	0	4	5	5	0	3	8	15	11	9		18		0.166667	0	0.222222
TTNLALEYSDQLWVPVVK	1	0	1	1	0	0	0	0	1	3	0	1	1	1	0	1	2	3	1	1				3	0	4	5	0	0	0	0	6	18	0	4	5	5	0	3	8	15	11	9		18		0.166667	0	0.222222
TTPFEIKDDVEVLDDTR	0	0	4	2	1	0	0	1	1	1	0	0	1	0	1	0	3	2	0	0				0	0	16	10	9	0	0	6	6	6	0	0	5	0	6	0	12	10	0	0		17		0	0	0.941176
TVEAFLESK	1	0	0	2	1	0	0	0	1	1	0	0	0	0	0	1	1	1	0	0				3	0	0	10	9	0	0	0	6	6	0	0	0	0	0	3	4	5	0	0		9		0.333333	0	0
TVFETAIR	1	0	0	1	1	0	0	1	0	0	0	0	0	0	1	0	2	1	0	0				3	0	0	5	9	0	0	6	0	0	0	0	0	0	6	0	8	5	0	0		8		0.375	0	0
TVGSGIVAEIK	1	0	0	1	0	2	0	2	1	0	0	0	0	0	0	1	1	2	0	0				3	0	0	5	0	4	0	12	6	0	0	0	0	0	0	3	4	10	0	0		11		0.272727	0	0
TVGSGIVAEIK	1	0	0	1	0	2	0	2	1	0	0	0	0	0	0	1	1	2	0	0				3	0	0	5	0	4	0	12	6	0	0	0	0	0	0	3	4	10	0	0		11		0.272727	0	0
TVGSGIVAEIKA	2	0	0	1	0	2	0	2	1	0	0	0	0	0	0	1	1	2	0	0				6	0	0	5	0	4	0	12	6	0	0	0	0	0	0	3	4	10	0	0		12		0.5	0	0
TVGSGIVAEIKA	2	0	0	1	0	2	0	2	1	0	0	0	0	0	0	1	1	2	0	0				6	0	0	5	0	4	0	12	6	0	0	0	0	0	0	3	4	10	0	0		12		0.5	0	0
TVGSGIVAEIKA	2	0	0	1	0	2	0	2	1	0	0	0	0	0	0	1	1	2	0	0				6	0	0	5	0	4	0	12	6	0	0	0	0	0	0	3	4	10	0	0		12		0.5	0	0
TVSWYDNEMSYTSNLVR	0	0	1	1	0	0	0	0	0	1	1	2	0	0	1	3	2	2	1	2				0	0	4	5	0	0	0	0	0	6	5	8	0	0	6	9	8	10	11	18		17		0	0	0.235294
TVSWYDNEMSYTSNLVR	0	0	1	1	0	0	0	0	0	1	1	2	0	0	1	3	2	2	1	2				0	0	4	5	0	0	0	0	0	6	5	8	0	0	6	9	8	10	11	18		17		0	0	0.235294
TVSWYDNEMSYTSNLVR	0	0	1	1	0	0	0	0	0	1	1	2	0	0	1	3	2	2	1	2				0	0	4	5	0	0	0	0	0	6	5	8	0	0	6	9	8	10	11	18		17		0	0	0.235294
TVVWNGPVGVFENPDFQAGTVGLMEAIVK	2	0	1	2	2	4	0	1	1	1	1	2	2	1	0	0	2	6	1	0				6	0	4	10	18	8	0	6	6	6	5	8	10	5	0	0	8	30	11	0		29		0.206897	0	0.137931
TVVWNGPVGVFENPDFQAGTVGLMEAIVK	2	0	1	2	2	4	0	1	1	1	1	2	2	1	0	0	2	6	1	0				6	0	4	10	18	8	0	6	6	6	5	8	10	5	0	0	8	30	11	0		29		0.206897	0	0.137931
TVVWNGPVGVFENPDFQAGTVGLMEAIVK	2	0	1	2	2	4	0	1	1	1	1	2	2	1	0	0	2	6	1	0				6	0	4	10	18	8	0	6	6	6	5	8	10	5	0	0	8	30	11	0		29		0.206897	0	0.137931
VADAIAILK	3	0	1	0	0	0	0	2	1	1	0	0	0	0	0	0	0	1	0	0				9	0	4	0	0	0	0	12	6	6	0	0	0	0	0	0	0	5	0	0		9		1	0	0.444444
VADAIAILK	3	0	1	0	0	0	0	2	1	1	0	0	0	0	0	0	0	1	0	0				9	0	4	0	0	0	0	12	6	6	0	0	0	0	0	0	0	5	0	0		9		1	0	0.444444
VADAIAILK	3	0	1	0	0	0	0	2	1	1	0	0	0	0	0	0	0	1	0	0				9	0	4	0	0	0	0	12	6	6	0	0	0	0	0	0	0	5	0	0		9		1	0	0.444444
VADLLDKEIFEER	1	0	2	3	1	0	0	1	1	2	0	0	0	0	1	0	0	1	0	0				3	0	8	15	9	0	0	6	6	12	0	0	0	0	6	0	0	5	0	0		13		0.230769	0	0.615385
VADLLDKEIFEER	1	0	2	3	1	0	0	1	1	2	0	0	0	0	1	0	0	1	0	0				3	0	8	15	9	0	0	6	6	12	0	0	0	0	6	0	0	5	0	0		13		0.230769	0	0.615385
VAGVICDVYTPEGEPFAGDPR	2	1	2	2	1	3	0	1	0	0	0	0	3	0	1	0	1	3	0	1				6	3	8	10	9	6	0	6	0	0	0	0	15	0	6	0	4	15	0	9		21		0.285714	0.142857	0.380952
VALASGLVESGDNIIIVAGVPVGTGR	3	0	1	1	0	5	0	3	0	2	0	1	1	0	1	2	1	5	0	0				9	0	4	5	0	10	0	18	0	12	0	4	5	0	6	6	4	25	0	0		26		0.346154	0	0.153846
VANAFAGYTEVK	3	0	0	1	1	1	0	0	1	0	0	1	0	0	0	0	1	2	0	1				9	0	0	5	9	2	0	0	6	0	0	4	0	0	0	0	4	10	0	9		12		0.75	0	0
VASVNTISVKPK	1	0	0	0	0	0	0	1	2	0	0	1	1	0	0	2	1	3	0	0				3	0	0	0	0	0	0	6	12	0	0	4	5	0	0	6	4	15	0	0		12		0.25	0	0
VASVNTISVKPK	1	0	0	0	0	0	0	1	2	0	0	1	1	0	0	2	1	3	0	0				3	0	0	0	0	0	0	6	12	0	0	4	5	0	0	6	4	15	0	0		12		0.25	0	0
VASVNTISVKPK	1	0	0	0	0	0	0	1	2	0	0	1	1	0	0	2	1	3	0	0				3	0	0	0	0	0	0	6	12	0	0	4	5	0	0	6	4	15	0	0		12		0.25	0	0
VDDIDHLGNR	0	0	3	0	0	1	1	1	0	1	0	1	0	0	1	0	0	1	0	0				0	0	12	0	0	2	6	6	0	6	0	4	0	0	6	0	0	5	0	0		10		0	0	1.2
VDDIDHLGNR	0	0	3	0	0	1	1	1	0	1	0	1	0	0	1	0	0	1	0	0				0	0	12	0	0	2	6	6	0	6	0	4	0	0	6	0	0	5	0	0		10		0	0	1.2
VDDIDHLGNR	0	0	3	0	0	1	1	1	0	1	0	1	0	0	1	0	0	1	0	0				0	0	12	0	0	2	6	6	0	6	0	4	0	0	6	0	0	5	0	0		10		0	0	1.2
VDEEVTEELTEEALEDIVEEEINELDEAQK	2	0	3	12	0	0	0	2	1	3	0	1	0	1	0	0	2	3	0	0				6	0	12	60	0	0	0	12	6	18	0	4	0	5	0	0	8	15	0	0		30		0.2	0	0.4
VDFNVPIK	0	0	1	0	1	0	0	1	1	0	0	1	1	0	0	0	0	2	0	0				0	0	4	0	9	0	0	6	6	0	0	4	5	0	0	0	0	10	0	0		8		0	0	0.5
VDFNVPIK	0	0	1	0	1	0	0	1	1	0	0	1	1	0	0	0	0	2	0	0				0	0	4	0	9	0	0	6	6	0	0	4	5	0	0	0	0	10	0	0		8		0	0	0.5
VDGAPIGTIAVDSIYTPVSK	2	0	2	0	0	2	0	3	1	0	0	0	2	0	0	2	2	3	0	1				6	0	8	0	0	4	0	18	6	0	0	0	10	0	0	6	8	15	0	9		20		0.3	0	0.4
VDGAPIGTIAVDSIYTPVSK	2	0	2	0	0	2	0	3	1	0	0	0	2	0	0	2	2	3	0	1				6	0	8	0	0	4	0	18	6	0	0	0	10	0	0	6	8	15	0	9		20		0.3	0	0.4
VDGAPIGTIAVDSIYTPVSK	2	0	2	0	0	2	0	3	1	0	0	0	2	0	0	2	2	3	0	1				6	0	8	0	0	4	0	18	6	0	0	0	10	0	0	6	8	15	0	9		20		0.3	0	0.4
VDSLLGPEMK	0	0	1	1	0	1	0	0	1	2	1	0	1	0	0	1	0	1	0	0				0	0	4	5	0	2	0	0	6	12	5	0	5	0	0	3	0	5	0	0		10		0	0	0.4
VDSLLGPEMK	0	0	1	1	0	1	0	0	1	2	1	0	1	0	0	1	0	1	0	0				0	0	4	5	0	2	0	0	6	12	5	0	5	0	0	3	0	5	0	0		10		0	0	0.4
VDSLLGPEMK	0	0	1	1	0	1	0	0	1	2	1	0	1	0	0	1	0	1	0	0				0	0	4	5	0	2	0	0	6	12	5	0	5	0	0	3	0	5	0	0		10		0	0	0.4
VFEEMLVK	0	0	0	2	1	0	0	0	1	1	1	0	0	0	0	0	0	2	0	0				0	0	0	10	9	0	0	0	6	6	5	0	0	0	0	0	0	10	0	0		8		0	0	0
VFEEMLVK	0	0	0	2	1	0	0	0	1	1	1	0	0	0	0	0	0	2	0	0				0	0	0	10	9	0	0	0	6	6	5	0	0	0	0	0	0	10	0	0		8		0	0	0
VFELTKPFLVAANR	2	0	0	1	2	0	0	0	1	2	0	1	1	0	1	0	1	2	0	0				6	0	0	5	18	0	0	0	6	12	0	4	5	0	6	0	4	10	0	0		14		0.428571	0	0
VFNVLGDVIDGGEEFAADAER	3	0	3	3	2	3	0	1	0	1	0	1	0	0	1	0	0	3	0	0				9	0	12	15	18	6	0	6	0	6	0	4	0	0	6	0	0	15	0	0		21		0.428571	0	0.571429
VFNVLGDVIDGGEEFAADAER	3	0	3	3	2	3	0	1	0	1	0	1	0	0	1	0	0	3	0	0				9	0	12	15	18	6	0	6	0	6	0	4	0	0	6	0	0	15	0	0		21		0.428571	0	0.571429
VFNVLGDVIDGGEEFAADAER	3	0	3	3	2	3	0	1	0	1	0	1	0	0	1	0	0	3	0	0				9	0	12	15	18	6	0	6	0	6	0	4	0	0	6	0	0	15	0	0		21		0.428571	0	0.571429
VFVIPTDEELVIAR	1	0	1	2	1	0	0	2	0	1	0	0	1	0	1	0	1	3	0	0				3	0	4	10	9	0	0	12	0	6	0	0	5	0	6	0	4	15	0	0		14		0.214286	0	0.285714
VGDEVEIVGIKEETK	0	0	1	4	0	2	0	2	2	0	0	0	0	0	0	0	1	3	0	0				0	0	4	20	0	4	0	12	12	0	0	0	0	0	0	0	4	15	0	0		15		0	0	0.266667
VGDEVEIVGIKEETK	0	0	1	4	0	2	0	2	2	0	0	0	0	0	0	0	1	3	0	0				0	0	4	20	0	4	0	12	12	0	0	0	0	0	0	0	4	15	0	0		15		0	0	0.266667
VGDEVEIVGIKEETK	0	0	1	4	0	2	0	2	2	0	0	0	0	0	0	0	1	3	0	0				0	0	4	20	0	4	0	12	12	0	0	0	0	0	0	0	4	15	0	0		15		0	0	0.266667
VGDTVIFEK	0	0	1	1	1	1	0	1	1	0	0	0	0	0	0	0	1	2	0	0				0	0	4	5	9	2	0	6	6	0	0	0	0	0	0	0	4	10	0	0		9		0	0	0.444444
VGELVGVR	0	0	0	1	0	2	0	0	0	1	0	0	0	0	1	0	0	3	0	0				0	0	0	5	0	4	0	0	0	6	0	0	0	0	6	0	0	15	0	0		8		0	0	0
VGFLLDTK	0	0	1	0	1	1	0	0	1	2	0	0	0	0	0	0	1	1	0	0				0	0	4	0	9	2	0	0	6	12	0	0	0	0	0	0	4	5	0	0		8		0	0	0.5
VGFLLDTK	0	0	1	0	1	1	0	0	1	2	0	0	0	0	0	0	1	1	0	0				0	0	4	0	9	2	0	0	6	12	0	0	0	0	0	0	4	5	0	0		8		0	0	0.5
VGFLLDTK	0	0	1	0	1	1	0	0	1	2	0	0	0	0	0	0	1	1	0	0				0	0	4	0	9	2	0	0	6	12	0	0	0	0	0	0	4	5	0	0		8		0	0	0.5
VGHIGMYR	0	0	0	0	0	2	1	1	0	0	1	0	0	0	1	0	0	1	0	1				0	0	0	0	0	4	6	6	0	0	5	0	0	0	6	0	0	5	0	9		8		0	0	0
VGHIGMYR	0	0	0	0	0	2	1	1	0	0	1	0	0	0	1	0	0	1	0	1				0	0	0	0	0	4	6	6	0	0	5	0	0	0	6	0	0	5	0	9		8		0	0	0
VGWFDSVVMR	0	0	1	0	1	1	0	0	0	0	1	0	0	0	1	1	0	3	1	0				0	0	4	0	9	2	0	0	0	0	5	0	0	0	6	3	0	15	11	0		10		0	0	0.4
VIAELLESFK	1	0	0	2	1	0	0	1	1	2	0	0	0	0	0	1	0	1	0	0				3	0	0	10	9	0	0	6	6	12	0	0	0	0	0	3	0	5	0	0		10		0.3	0	0
VIAELLESFK	1	0	0	2	1	0	0	1	1	2	0	0	0	0	0	1	0	1	0	0				3	0	0	10	9	0	0	6	6	12	0	0	0	0	0	3	0	5	0	0		10		0.3	0	0
VIDGTNSDLELTGVNGNIR	0	0	2	1	0	3	0	2	0	2	0	3	0	0	1	1	2	2	0	0				0	0	8	5	0	6	0	12	0	12	0	12	0	0	6	3	8	10	0	0		19		0	0	0.421053
VIEFPNAAK	2	0	0	1	1	0	0	1	1	0	0	1	1	0	0	0	0	1	0	0				6	0	0	5	9	0	0	6	6	0	0	4	5	0	0	0	0	5	0	0		9		0.666667	0	0
VIIGGGMAYTFLK	1	0	0	0	1	3	0	2	1	1	1	0	0	0	0	0	1	1	0	1				3	0	0	0	9	6	0	12	6	6	5	0	0	0	0	0	4	5	0	9		13		0.230769	0	0
VIIGGGMAYTFLK	1	0	0	0	1	3	0	2	1	1	1	0	0	0	0	0	1	1	0	1				3	0	0	0	9	6	0	12	6	6	5	0	0	0	0	0	4	5	0	9		13		0.230769	0	0
VIIGGGMAYTFLK	1	0	0	0	1	3	0	2	1	1	1	0	0	0	0	0	1	1	0	1				3	0	0	0	9	6	0	12	6	6	5	0	0	0	0	0	4	5	0	9		13		0.230769	0	0
VILESIPR	0	0	0	1	0	0	0	2	0	1	0	0	1	0	1	1	0	1	0	0				0	0	0	5	0	0	0	12	0	6	0	0	5	0	6	3	0	5	0	0		8		0	0	0
VILIDDILNTGVTFANAANVVR	3	0	2	0	1	1	0	3	0	2	0	3	0	0	1	0	2	4	0	0				9	0	8	0	9	2	0	18	0	12	0	12	0	0	6	0	8	20	0	0		22		0.409091	0	0.363636
VILIDDILNTGVTFANAANVVR	3	0	2	0	1	1	0	3	0	2	0	3	0	0	1	0	2	4	0	0				9	0	8	0	9	2	0	18	0	12	0	12	0	0	6	0	8	20	0	0		22		0.409091	0	0.363636
VLAHLLGVK	1	0	0	0	0	1	1	0	1	3	0	0	0	0	0	0	0	2	0	0				3	0	0	0	0	2	6	0	6	18	0	0	0	0	0	0	0	10	0	0		9		0.333333	0	0
VLAIANEEATSLK	3	0	0	2	0	0	0	1	1	2	0	1	0	0	0	1	1	1	0	0				9	0	0	10	0	0	0	6	6	12	0	4	0	0	0	3	4	5	0	0		13		0.692308	0	0
VLANGELTAK	2	0	0	1	0	1	0	0	1	2	0	1	0	0	0	0	1	1	0	0				6	0	0	5	0	2	0	0	6	12	0	4	0	0	0	0	4	5	0	0		10		0.6	0	0
VLDGAVTVLDAQSGVEPQTETVWR	2	0	2	2	0	2	0	0	0	2	0	0	1	2	1	1	3	5	1	0				6	0	8	10	0	4	0	0	0	12	0	0	5	10	6	3	12	25	11	0		24		0.25	0	0.333333
VLDGAVTVLDAQSGVEPQTETVWR	2	0	2	2	0	2	0	0	0	2	0	0	1	2	1	1	3	5	1	0				6	0	8	10	0	4	0	0	0	12	0	0	5	10	6	3	12	25	11	0		24		0.25	0	0.333333
VLDGAVTVLDAQSGVEPQTETVWR	2	0	2	2	0	2	0	0	0	2	0	0	1	2	1	1	3	5	1	0				6	0	8	10	0	4	0	0	0	12	0	0	5	10	6	3	12	25	11	0		24		0.25	0	0.333333
VLNGLGTAIISTSTGVVTDK	1	0	1	0	0	3	0	2	1	2	0	1	0	0	0	2	4	3	0	0				3	0	4	0	0	6	0	12	6	12	0	4	0	0	0	6	16	15	0	0		20		0.15	0	0.2
VLNGLGTAIISTSTGVVTDK	1	0	1	0	0	3	0	2	1	2	0	1	0	0	0	2	4	3	0	0				3	0	4	0	0	6	0	12	6	12	0	4	0	0	0	6	16	15	0	0		20		0.15	0	0.2
VLNGLGTAIISTSTGVVTDK	1	0	1	0	0	3	0	2	1	2	0	1	0	0	0	2	4	3	0	0				3	0	4	0	0	6	0	12	6	12	0	4	0	0	0	6	16	15	0	0		20		0.15	0	0.2
VLPEELQPAEETAVATAPAAVQGAIPEGTVIGDGK	7	0	1	5	0	4	0	2	1	2	0	0	4	2	0	0	3	4	0	0				21	0	4	25	0	8	0	12	6	12	0	0	20	10	0	0	12	20	0	0		35		0.6	0	0.114286
VLPGLAALTEK	2	0	0	1	0	1	0	0	1	3	0	0	1	0	0	0	1	1	0	0				6	0	0	5	0	2	0	0	6	18	0	0	5	0	0	0	4	5	0	0		11		0.545455	0	0
VLPTPMMNIINGGSHSDAPIAFQEFMIVPVGAPTFK	3	0	1	1	3	3	1	4	1	1	3	2	5	1	0	2	2	3	0	0				9	0	4	5	27	6	6	24	6	6	15	8	25	5	0	6	8	15	0	0		36		0.25	0	0.111111
VLPTPMMNIINGGSHSDAPIAFQEFMIVPVGAPTFK	3	0	1	1	3	3	1	4	1	1	3	2	5	1	0	2	2	3	0	0				9	0	4	5	27	6	6	24	6	6	15	8	25	5	0	6	8	15	0	0		36		0.25	0	0.111111
VLPTPMMNIINGGSHSDAPIAFQEFMIVPVGAPTFK	3	0	1	1	3	3	1	4	1	1	3	2	5	1	0	2	2	3	0	0				9	0	4	5	27	6	6	24	6	6	15	8	25	5	0	6	8	15	0	0		36		0.25	0	0.111111
VLSGPAVNFSGDK	1	0	1	0	1	2	0	0	1	1	0	1	1	0	0	2	0	2	0	0				3	0	4	0	9	4	0	0	6	6	0	4	5	0	0	6	0	10	0	0		13		0.230769	0	0.307692
VLVVLPNEGNEFAELSAR	2	0	0	3	1	1	0	0	0	3	0	2	1	0	1	1	0	3	0	0				6	0	0	15	9	2	0	0	0	18	0	8	5	0	6	3	0	15	0	0		18		0.333333	0	0
VLVVLPNEGNEFAELSAR	2	0	0	3	1	1	0	0	0	3	0	2	1	0	1	1	0	3	0	0				6	0	0	15	9	2	0	0	0	18	0	8	5	0	6	3	0	15	0	0		18		0.333333	0	0
VLVVLPNEGNEFAELSAR	2	0	0	3	1	1	0	0	0	3	0	2	1	0	1	1	0	3	0	0				6	0	0	15	9	2	0	0	0	18	0	8	5	0	6	3	0	15	0	0		18		0.333333	0	0
VMTDPIADFLTR	1	0	2	0	1	0	0	1	0	1	1	0	1	0	1	0	2	1	0	0				3	0	8	0	9	0	0	6	0	6	5	0	5	0	6	0	8	5	0	0		12		0.25	0	0.666667
VMTDPIADFLTR	1	0	2	0	1	0	0	1	0	1	1	0	1	0	1	0	2	1	0	0				3	0	8	0	9	0	0	6	0	6	5	0	5	0	6	0	8	5	0	0		12		0.25	0	0.666667
VMTDPIADFLTR	1	0	2	0	1	0	0	1	0	1	1	0	1	0	1	0	2	1	0	0				3	0	8	0	9	0	0	6	0	6	5	0	5	0	6	0	8	5	0	0		12		0.25	0	0.666667
VNADANNWETFVVPDSVGGR	2	0	2	1	1	2	0	0	0	0	0	3	1	0	1	1	1	4	1	0				6	0	8	5	9	4	0	0	0	0	0	12	5	0	6	3	4	20	11	0		20		0.3	0	0.4
VNADANNWETFVVPDSVGGR	2	0	2	1	1	2	0	0	0	0	0	3	1	0	1	1	1	4	1	0				6	0	8	5	9	4	0	0	0	0	0	12	5	0	6	3	4	20	11	0		20		0.3	0	0.4
VNADANNWETFVVPDSVGGR	2	0	2	1	1	2	0	0	0	0	0	3	1	0	1	1	1	4	1	0				6	0	8	5	9	4	0	0	0	0	0	12	5	0	6	3	4	20	11	0		20		0.3	0	0.4
VNAVAPGFIESDMTEVLSDK	2	0	2	2	1	1	0	1	1	1	1	1	1	0	0	2	1	3	0	0				6	0	8	10	9	2	0	6	6	6	5	4	5	0	0	6	4	15	0	0		20		0.3	0	0.4
VNELGLPSLTVTNVPGSTLSR	0	0	0	1	0	2	0	0	0	4	0	2	2	0	1	3	3	3	0	0				0	0	0	5	0	4	0	0	0	24	0	8	10	0	6	9	12	15	0	0		21		0	0	0
VNEYGFIMSPYR	0	0	0	1	1	1	0	1	0	0	1	1	1	0	1	1	0	1	0	2				0	0	0	5	9	2	0	6	0	0	5	4	5	0	6	3	0	5	0	18		12		0	0	0
VNIFEPELLK	0	0	0	2	1	0	0	1	1	2	0	1	1	0	0	0	0	1	0	0				0	0	0	10	9	0	0	6	6	12	0	4	5	0	0	0	0	5	0	0		10		0	0	0
VNIFEPELLK	0	0	0	2	1	0	0	1	1	2	0	1	1	0	0	0	0	1	0	0				0	0	0	10	9	0	0	6	6	12	0	4	5	0	0	0	0	5	0	0		10		0	0	0
VNIIDTPGHVDFTIEVQR	0	0	2	1	1	1	1	3	0	0	0	1	1	1	1	0	2	3	0	0				0	0	8	5	9	2	6	18	0	0	0	4	5	5	6	0	8	15	0	0		18		0	0	0.444444
VNIYLVR	0	0	0	0	0	0	0	1	0	1	0	1	0	0	1	0	0	2	0	1				0	0	0	0	0	0	0	6	0	6	0	4	0	0	6	0	0	10	0	9		7		0	0	0
VNIYLVR	0	0	0	0	0	0	0	1	0	1	0	1	0	0	1	0	0	2	0	1				0	0	0	0	0	0	0	6	0	6	0	4	0	0	6	0	0	10	0	9		7		0	0	0
VNQIGTLTETFEAIEMAK	2	0	0	3	1	1	0	2	1	1	1	1	0	1	0	0	3	1	0	0				6	0	0	15	9	2	0	12	6	6	5	4	0	5	0	0	12	5	0	0		18		0.333333	0	0
VNQIGTLTETFEAIEMAK	2	0	0	3	1	1	0	2	1	1	1	1	0	1	0	0	3	1	0	0				6	0	0	15	9	2	0	12	6	6	5	4	0	5	0	0	12	5	0	0		18		0.333333	0	0
VNQIGTLTETFEAIEMAK	2	0	0	3	1	1	0	2	1	1	1	1	0	1	0	0	3	1	0	0				6	0	0	15	9	2	0	12	6	6	5	4	0	5	0	0	12	5	0	0		18		0.333333	0	0
VNVNTECQLAFAAATR	4	1	0	1	1	0	0	0	0	1	0	2	0	1	1	0	2	2	0	0				12	3	0	5	9	0	0	0	0	6	0	8	0	5	6	0	8	10	0	0		16		0.75	0.1875	0
VNYQVEPAR	1	0	0	1	0	0	0	0	0	0	0	1	1	1	1	0	0	2	0	1				3	0	0	5	0	0	0	0	0	0	0	4	5	5	6	0	0	10	0	9		9		0.333333	0	0
VNYQVEPAR	1	0	0	1	0	0	0	0	0	0	0	1	1	1	1	0	0	2	0	1				3	0	0	5	0	0	0	0	0	0	0	4	5	5	6	0	0	10	0	9		9		0.333333	0	0
VPAILEAVEATK	3	0	0	2	0	0	0	1	1	1	0	0	1	0	0	0	1	2	0	0				9	0	0	10	0	0	0	6	6	6	0	0	5	0	0	0	4	10	0	0		12		0.75	0	0
VQAVVNTMGNTR	1	0	0	0	0	1	0	0	0	0	1	2	0	1	1	0	2	3	0	0				3	0	0	0	0	2	0	0	0	0	5	8	0	5	6	0	8	15	0	0		12		0.25	0	0
VQAVVNTMGNTR	1	0	0	0	0	1	0	0	0	0	1	2	0	1	1	0	2	3	0	0				3	0	0	0	0	2	0	0	0	0	5	8	0	5	6	0	8	15	0	0		12		0.25	0	0
VQAVVNTMGNTR	1	0	0	0	0	1	0	0	0	0	1	2	0	1	1	0	2	3	0	0				3	0	0	0	0	2	0	0	0	0	5	8	0	5	6	0	8	15	0	0		12		0.25	0	0
VQEIFEAR	1	0	0	2	1	0	0	1	0	0	0	0	0	1	1	0	0	1	0	0				3	0	0	10	9	0	0	6	0	0	0	0	0	5	6	0	0	5	0	0		8		0.375	0	0
VQEIFEAR	1	0	0	2	1	0	0	1	0	0	0	0	0	1	1	0	0	1	0	0				3	0	0	10	9	0	0	6	0	0	0	0	0	5	6	0	0	5	0	0		8		0.375	0	0
VQIDTPEEYQGSIIQALSER	1	0	1	3	0	1	0	3	0	1	0	0	1	3	1	2	1	1	0	1				3	0	4	15	0	2	0	18	0	6	0	0	5	15	6	6	4	5	0	9		20		0.15	0	0.2
VQIDTPEEYQGSIIQALSER	1	0	1	3	0	1	0	3	0	1	0	0	1	3	1	2	1	1	0	1				3	0	4	15	0	2	0	18	0	6	0	0	5	15	6	6	4	5	0	9		20		0.15	0	0.2
VQLIGFGTFETR	0	0	0	1	2	2	0	1	0	1	0	0	0	1	1	0	2	1	0	0				0	0	0	5	18	4	0	6	0	6	0	0	0	5	6	0	8	5	0	0		12		0	0	0
VQLIGFGTFETR	0	0	0	1	2	2	0	1	0	1	0	0	0	1	1	0	2	1	0	0				0	0	0	5	18	4	0	6	0	6	0	0	0	5	6	0	8	5	0	0		12		0	0	0
VQLIGFGTFETR	0	0	0	1	2	2	0	1	0	1	0	0	0	1	1	0	2	1	0	0				0	0	0	5	18	4	0	6	0	6	0	0	0	5	6	0	8	5	0	0		12		0	0	0
VQVVTFMPSEGPTDLHAK	1	0	1	1	1	1	1	0	1	1	1	0	2	1	0	1	2	3	0	0				3	0	4	5	9	2	6	0	6	6	5	0	10	5	0	3	8	15	0	0		18		0.166667	0	0.222222
VSDDELLAAIR	2	0	2	1	0	0	0	1	0	2	0	0	0	0	1	1	0	1	0	0				6	0	8	5	0	0	0	6	0	12	0	0	0	0	6	3	0	5	0	0		11		0.545455	0	0.727273
VSDDELLAAIR	2	0	2	1	0	0	0	1	0	2	0	0	0	0	1	1	0	1	0	0				6	0	8	5	0	0	0	6	0	12	0	0	0	0	6	3	0	5	0	0		11		0.545455	0	0.727273
VSDYLKPNGR	0	0	1	0	0	1	0	0	1	1	0	1	1	0	1	1	0	1	0	1				0	0	4	0	0	2	0	0	6	6	0	4	5	0	6	3	0	5	0	9		10		0	0	0.4
VSDYLKPNGR	0	0	1	0	0	1	0	0	1	1	0	1	1	0	1	1	0	1	0	1				0	0	4	0	0	2	0	0	6	6	0	4	5	0	6	3	0	5	0	9		10		0	0	0.4
VSVLGHIQR	0	0	0	0	0	1	1	1	0	1	0	0	0	1	1	1	0	2	0	0				0	0	0	0	0	2	6	6	0	6	0	0	0	5	6	3	0	10	0	0		9		0	0	0
VSVLGHIQR	0	0	0	0	0	1	1	1	0	1	0	0	0	1	1	1	0	2	0	0				0	0	0	0	0	2	6	6	0	6	0	0	0	5	6	3	0	10	0	0		9		0	0	0
VTAESNPANINWAEVGAEIVLEATGFFATK	6	0	0	4	2	2	0	2	1	1	0	3	1	0	0	1	3	3	1	0				18	0	0	20	18	4	0	12	6	6	0	12	5	0	0	3	12	15	11	0		30		0.6	0	0
VTAESNPANINWAEVGAEIVLEATGFFATK	6	0	0	4	2	2	0	2	1	1	0	3	1	0	0	1	3	3	1	0				18	0	0	20	18	4	0	12	6	6	0	12	5	0	0	3	12	15	11	0		30		0.6	0	0
VTAIPEGFHVVGTSPNSPFAAVENTER	3	0	0	3	2	2	1	1	0	0	0	2	3	0	1	2	3	4	0	0				9	0	0	15	18	4	6	6	0	0	0	8	15	0	6	6	12	20	0	0		27		0.333333	0	0
VTFPENYQAEDLAGK	2	0	1	2	1	1	0	0	1	1	0	1	1	1	0	0	1	1	0	1				6	0	4	10	9	2	0	0	6	6	0	4	5	5	0	0	4	5	0	9		15		0.4	0	0.266667
VTFPENYQAEDLAGK	2	0	1	2	1	1	0	0	1	1	0	1	1	1	0	0	1	1	0	1				6	0	4	10	9	2	0	0	6	6	0	4	5	5	0	0	4	5	0	9		15		0.4	0	0.266667
VTFPENYQAEDLAGK	2	0	1	2	1	1	0	0	1	1	0	1	1	1	0	0	1	1	0	1				6	0	4	10	9	2	0	0	6	6	0	4	5	5	0	0	4	5	0	9		15		0.4	0	0.266667
VTLAYPEVR	1	0	0	1	0	0	0	0	0	1	0	0	1	0	1	0	1	2	0	1				3	0	0	5	0	0	0	0	0	6	0	0	5	0	6	0	4	10	0	9		9		0.333333	0	0
VTTANSASVLDIVSADK	3	0	2	0	0	0	0	1	1	1	0	1	0	0	0	3	2	3	0	0				9	0	8	0	0	0	0	6	6	6	0	4	0	0	0	9	8	15	0	0		17		0.529412	0	0.470588
VTTANSASVLDIVSADK	3	0	2	0	0	0	0	1	1	1	0	1	0	0	0	3	2	3	0	0				9	0	8	0	0	0	0	6	6	6	0	4	0	0	0	9	8	15	0	0		17		0.529412	0	0.470588
VTTANSASVLDIVSADK	3	0	2	0	0	0	0	1	1	1	0	1	0	0	0	3	2	3	0	0				9	0	8	0	0	0	0	6	6	6	0	4	0	0	0	9	8	15	0	0		17		0.529412	0	0.470588
VVAGVGVPQITAIYDAANVAR	5	0	1	0	0	2	0	2	0	0	0	1	1	1	1	0	1	5	0	1				15	0	4	0	0	4	0	12	0	0	0	4	5	5	6	0	4	25	0	9		21		0.714286	0	0.190476
VVAGVGVPQITAIYDAANVAR	5	0	1	0	0	2	0	2	0	0	0	1	1	1	1	0	1	5	0	1				15	0	4	0	0	4	0	12	0	0	0	4	5	5	6	0	4	25	0	9		21		0.714286	0	0.190476
VVAGVGVPQITAIYDAANVAR	5	0	1	0	0	2	0	2	0	0	0	1	1	1	1	0	1	5	0	1				15	0	4	0	0	4	0	12	0	0	0	4	5	5	6	0	4	25	0	9		21		0.714286	0	0.190476
VVDLLAPYLK	1	0	1	0	0	0	0	0	1	3	0	0	1	0	0	0	0	2	0	1				3	0	4	0	0	0	0	0	6	18	0	0	5	0	0	0	0	10	0	9		10		0.3	0	0.4
VVGSGTSLDTAR	1	0	1	0	0	2	0	0	0	1	0	0	0	0	1	2	2	2	0	0				3	0	4	0	0	4	0	0	0	6	0	0	0	0	6	6	8	10	0	0		12		0.25	0	0.333333
VVGSGTSLDTAR	1	0	1	0	0	2	0	0	0	1	0	0	0	0	1	2	2	2	0	0				3	0	4	0	0	4	0	0	0	6	0	0	0	0	6	6	8	10	0	0		12		0.25	0	0.333333
VVIFAGGTGSPYFSTDTTSALR	2	0	1	0	2	3	0	1	0	1	0	0	1	0	1	3	4	2	0	1				6	0	4	0	18	6	0	6	0	6	0	0	5	0	6	9	16	10	0	9		22		0.272727	0	0.181818
VVITAPGGSDVK	1	0	1	0	0	2	0	1	1	0	0	0	1	0	0	1	1	3	0	0				3	0	4	0	0	4	0	6	6	0	0	0	5	0	0	3	4	15	0	0		12		0.25	0	0.333333
VVITAPGGSDVK	1	0	1	0	0	2	0	1	1	0	0	0	1	0	0	1	1	3	0	0				3	0	4	0	0	4	0	6	6	0	0	0	5	0	0	3	4	15	0	0		12		0.25	0	0.333333
VVLDTANGAAYTSAR	4	0	1	0	0	1	0	0	0	1	0	1	0	0	1	1	2	2	0	1				12	0	4	0	0	2	0	0	0	6	0	4	0	0	6	3	8	10	0	9		15		0.8	0	0.266667
VVNPLGQPVDGLGELNTGK	0	0	1	1	0	4	0	0	1	3	0	2	2	1	0	0	1	3	0	0				0	0	4	5	0	8	0	0	6	18	0	8	10	5	0	0	4	15	0	0		19		0	0	0.210526
VVSTANQDNPISEGLTPVLGLDVWEHAYYLK	2	0	2	2	0	2	1	1	1	4	0	2	2	1	0	2	2	4	1	2				6	0	8	10	0	4	6	6	6	24	0	8	10	5	0	6	8	20	11	18		31		0.193548	0	0.258065
VVSTANQDNPISEGLTPVLGLDVWEHAYYLK	2	0	2	2	0	2	1	1	1	4	0	2	2	1	0	2	2	4	1	2				6	0	8	10	0	4	6	6	6	24	0	8	10	5	0	6	8	20	11	18		31		0.193548	0	0.258065
VVSTANQDNPISEGLTPVLGLDVWEHAYYLK	2	0	2	2	0	2	1	1	1	4	0	2	2	1	0	2	2	4	1	2				6	0	8	10	0	4	6	6	6	24	0	8	10	5	0	6	8	20	11	18		31		0.193548	0	0.258065
VWIAENAYEPAYGAR	4	0	0	2	0	1	0	1	0	0	0	1	1	0	1	0	0	1	1	2				12	0	0	10	0	2	0	6	0	0	0	4	5	0	6	0	0	5	11	18		15		0.8	0	0
VWIAENAYEPAYGAR	4	0	0	2	0	1	0	1	0	0	0	1	1	0	1	0	0	1	1	2				12	0	0	10	0	2	0	6	0	0	0	4	5	0	6	0	0	5	11	18		15		0.8	0	0
VYLVDYR	0	0	1	0	0	0	0	0	0	1	0	0	0	0	1	0	0	2	0	2				0	0	4	0	0	0	0	0	0	6	0	0	0	0	6	0	0	10	0	18		7		0	0	0.571429
VYSGTLDAGSYVLNTSK	1	0	1	0	0	2	0	0	1	2	0	1	0	0	0	3	2	2	0	2				3	0	4	0	0	4	0	0	6	12	0	4	0	0	0	9	8	10	0	18		17		0.176471	0	0.235294
VYSGTLDAGSYVLNTSK	1	0	1	0	0	2	0	0	1	2	0	1	0	0	0	3	2	2	0	2				3	0	4	0	0	4	0	0	6	12	0	4	0	0	0	9	8	10	0	18		17		0.176471	0	0.235294
VYSGTLDAGSYVLNTSK	1	0	1	0	0	2	0	0	1	2	0	1	0	0	0	3	2	2	0	2				3	0	4	0	0	4	0	0	6	12	0	4	0	0	0	9	8	10	0	18		17		0.176471	0	0.235294
WFLSNGSAPGQDVR	1	0	1	0	1	2	0	0	0	1	0	1	1	1	1	2	0	1	1	0				3	0	4	0	9	4	0	0	0	6	0	4	5	5	6	6	0	5	11	0		14		0.214286	0	0.285714
WLGGMLTNWNTIQTR	0	0	0	0	0	2	0	1	0	2	1	2	0	1	1	0	3	0	2	0				0	0	0	0	0	4	0	6	0	12	5	8	0	5	6	0	12	0	22	0		15		0	0	0
WLVTIAR	1	0	0	0	0	0	0	1	0	1	0	0	0	0	1	0	1	1	1	0				3	0	0	0	0	0	0	6	0	6	0	0	0	0	6	0	4	5	11	0		7		0.428571	0	0
WLVTIAR	1	0	0	0	0	0	0	1	0	1	0	0	0	0	1	0	1	1	1	0				3	0	0	0	0	0	0	6	0	6	0	0	0	0	6	0	4	5	11	0		7		0.428571	0	0
WLVTIAR	1	0	0	0	0	0	0	1	0	1	0	0	0	0	1	0	1	1	1	0				3	0	0	0	0	0	0	6	0	6	0	0	0	0	6	0	4	5	11	0		7		0.428571	0	0
WTSESALDLGVPLPLITESVFAR	2	0	1	2	1	1	0	1	0	4	0	0	2	0	1	3	2	2	1	0				6	0	4	10	9	2	0	6	0	24	0	0	10	0	6	9	8	10	11	0		23		0.26087	0	0.173913
WYVVDATDVPLGR	1	0	2	0	0	1	0	0	0	1	0	0	1	0	1	0	1	3	1	1				3	0	8	0	0	2	0	0	0	6	0	0	5	0	6	0	4	15	11	9		13		0.230769	0	0.615385
WYVVDATDVPLGR	1	0	2	0	0	1	0	0	0	1	0	0	1	0	1	0	1	3	1	1				3	0	8	0	0	2	0	0	0	6	0	0	5	0	6	0	4	15	11	9		13		0.230769	0	0.615385
YAFSTVR	1	0	0	0	1	0	0	0	0	0	0	0	0	0	1	1	1	1	0	1				3	0	0	0	9	0	0	0	0	0	0	0	0	0	6	3	4	5	0	9		7		0.428571	0	0
YAGLEDSLIPDAENLK	2	0	2	2	0	1	0	1	1	3	0	1	1	0	0	1	0	0	0	1				6	0	8	10	0	2	0	6	6	18	0	4	5	0	0	3	0	0	0	9		16		0.375	0	0.5
YAGLEDSLIPDAENLK	2	0	2	2	0	1	0	1	1	3	0	1	1	0	0	1	0	0	0	1				6	0	8	10	0	2	0	6	6	18	0	4	5	0	0	3	0	0	0	9		16		0.375	0	0.5
YAGLEDSLIPDAENLK	2	0	2	2	0	1	0	1	1	3	0	1	1	0	0	1	0	0	0	1				6	0	8	10	0	2	0	6	6	18	0	4	5	0	0	3	0	0	0	9		16		0.375	0	0.5
YDFAPVGR	1	0	1	0	1	1	0	0	0	0	0	0	1	0	1	0	0	1	0	1				3	0	4	0	9	2	0	0	0	0	0	0	5	0	6	0	0	5	0	9		8		0.375	0	0.5
YDFAPVGR	1	0	1	0	1	1	0	0	0	0	0	0	1	0	1	0	0	1	0	1				3	0	4	0	9	2	0	0	0	0	0	0	5	0	6	0	0	5	0	9		8		0.375	0	0.5
YDFAPVGR	1	0	1	0	1	1	0	0	0	0	0	0	1	0	1	0	0	1	0	1				3	0	4	0	9	2	0	0	0	0	0	0	5	0	6	0	0	5	0	9		8		0.375	0	0.5
YFAGEEIPEAELK	2	0	0	4	1	1	0	1	1	1	0	0	1	0	0	0	0	0	0	1				6	0	0	20	9	2	0	6	6	6	0	0	5	0	0	0	0	0	0	9		13		0.461538	0	0
YFAGEEIPEAELK	2	0	0	4	1	1	0	1	1	1	0	0	1	0	0	0	0	0	0	1				6	0	0	20	9	2	0	6	6	6	0	0	5	0	0	0	0	0	0	9		13		0.461538	0	0
YFAGEEIPEAELK	2	0	0	4	1	1	0	1	1	1	0	0	1	0	0	0	0	0	0	1				6	0	0	20	9	2	0	6	6	6	0	0	5	0	0	0	0	0	0	9		13		0.461538	0	0
YFINPTGR	0	0	0	0	1	1	0	1	0	0	0	1	1	0	1	0	1	0	0	1				0	0	0	0	9	2	0	6	0	0	0	4	5	0	6	0	4	0	0	9		8		0	0	0
YFQGAVNEANK	2	0	0	1	1	1	0	0	1	0	0	2	0	1	0	0	0	1	0	1				6	0	0	5	9	2	0	0	6	0	0	8	0	5	0	0	0	5	0	9		11		0.545455	0	0
YFQGAVNEANK	2	0	0	1	1	1	0	0	1	0	0	2	0	1	0	0	0	1	0	1				6	0	0	5	9	2	0	0	6	0	0	8	0	5	0	0	0	5	0	9		11		0.545455	0	0
YFQGAVNEANK	2	0	0	1	1	1	0	0	1	0	0	2	0	1	0	0	0	1	0	1				6	0	0	5	9	2	0	0	6	0	0	8	0	5	0	0	0	5	0	9		11		0.545455	0	0
YGISLSGSGK	0	0	0	0	0	3	0	1	1	1	0	0	0	0	0	3	0	0	0	1				0	0	0	0	0	6	0	6	6	6	0	0	0	0	0	9	0	0	0	9		10		0	0	0
YGISLSGSGK	0	0	0	0	0	3	0	1	1	1	0	0	0	0	0	3	0	0	0	1				0	0	0	0	0	6	0	6	6	6	0	0	0	0	0	9	0	0	0	9		10		0	0	0
YGISLSGSGK	0	0	0	0	0	3	0	1	1	1	0	0	0	0	0	3	0	0	0	1				0	0	0	0	0	6	0	6	6	6	0	0	0	0	0	9	0	0	0	9		10		0	0	0
YIDETAPWVLAK	2	0	1	1	0	0	0	1	1	1	0	0	1	0	0	0	1	1	1	1				6	0	4	5	0	0	0	6	6	6	0	0	5	0	0	0	4	5	11	9		12		0.5	0	0.333333
YLIVFLNK	0	0	0	0	1	0	0	1	1	2	0	1	0	0	0	0	0	1	0	1				0	0	0	0	9	0	0	6	6	12	0	4	0	0	0	0	0	5	0	9		8		0	0	0
YLIVFLNK	0	0	0	0	1	0	0	1	1	2	0	1	0	0	0	0	0	1	0	1				0	0	0	0	9	0	0	6	6	12	0	4	0	0	0	0	0	5	0	9		8		0	0	0
YLIVFLNK	0	0	0	0	1	0	0	1	1	2	0	1	0	0	0	0	0	1	0	1				0	0	0	0	9	0	0	6	6	12	0	4	0	0	0	0	0	5	0	9		8		0	0	0
YLLTPEIFDVLETQVPGAGNEIQLTDAIER	2	0	2	4	1	2	0	3	0	4	0	1	2	2	1	0	3	2	0	1				6	0	8	20	9	4	0	18	0	24	0	4	10	10	6	0	12	10	0	9		30		0.2	0	0.266667
YPIITIEDGMDENDWDGWK	0	0	4	2	0	2	0	3	1	0	1	1	1	0	0	0	1	0	2	1				0	0	16	10	0	4	0	18	6	0	5	4	5	0	0	0	4	0	22	9		19		0	0	0.842105
YPIITIEDGMDENDWDGWK	0	0	4	2	0	2	0	3	1	0	1	1	1	0	0	0	1	0	2	1				0	0	16	10	0	4	0	18	6	0	5	4	5	0	0	0	4	0	22	9		19		0	0	0.842105
YPIITIEDGMDENDWDGWK	0	0	4	2	0	2	0	3	1	0	1	1	1	0	0	0	1	0	2	1				0	0	16	10	0	4	0	18	6	0	5	4	5	0	0	0	4	0	22	9		19		0	0	0.842105
YQGGDNAGHTIVIDGK	1	0	2	0	0	4	1	2	1	0	0	1	0	1	0	0	1	1	0	1				3	0	8	0	0	8	6	12	6	0	0	4	0	5	0	0	4	5	0	9		16		0.1875	0	0.5
YQGGDNAGHTIVIDGK	1	0	2	0	0	4	1	2	1	0	0	1	0	1	0	0	1	1	0	1				3	0	8	0	0	8	6	12	6	0	0	4	0	5	0	0	4	5	0	9		16		0.1875	0	0.5
YSGVPVWNGLTDDWHPTQMIADFMTVK	1	0	3	0	1	2	1	1	1	1	2	1	2	1	0	1	3	3	2	1				3	0	12	0	9	4	6	6	6	6	10	4	10	5	0	3	12	15	22	9		27		0.111111	0	0.444444
YTGPSWK	0	0	0	0	0	1	0	0	1	0	0	0	1	0	0	1	1	0	1	1				0	0	0	0	0	2	0	0	6	0	0	0	5	0	0	3	4	0	11	9		7		0	0	0
YTGPSWK	0	0	0	0	0	1	0	0	1	0	0	0	1	0	0	1	1	0	1	1				0	0	0	0	0	2	0	0	6	0	0	0	5	0	0	3	4	0	11	9		7		0	0	0
YTNEVVPALTEQFNYTSIMAVPK	2	0	0	2	1	0	0	1	1	1	1	2	2	1	0	1	3	3	0	2				6	0	0	10	9	0	0	6	6	6	5	8	10	5	0	3	12	15	0	18		23		0.26087	0	0
YTNEVVPALTEQFNYTSIMAVPK	2	0	0	2	1	0	0	1	1	1	1	2	2	1	0	1	3	3	0	2				6	0	0	10	9	0	0	6	6	6	5	8	10	5	0	3	12	15	0	18		23		0.26087	0	0
YTVMMGR	0	0	0	0	0	1	0	0	0	0	2	0	0	0	1	0	1	1	0	1				0	0	0	0	0	2	0	0	0	0	10	0	0	0	6	0	4	5	0	9		7		0	0	0
YVGEYVR	0	0	0	1	0	1	0	0	0	0	0	0	0	0	1	0	0	2	0	2				0	0	0	5	0	2	0	0	0	0	0	0	0	0	6	0	0	10	0	18		7		0	0	0
YVTDTSVILNDALDAGK	2	0	3	0	0	1	0	1	1	2	0	1	0	0	0	1	2	2	0	1				6	0	12	0	0	2	0	6	6	12	0	4	0	0	0	3	8	10	0	9		17		0.352941	0	0.705882
YWASLGDGIFVNDAFGTAHR	3	0	2	0	2	3	1	1	0	1	0	1	0	0	1	1	1	1	1	1				9	0	8	0	18	6	6	6	0	6	0	4	0	0	6	3	4	5	11	9		20		0.45	0	0.4
YWASLGDGIFVNDAFGTAHR	3	0	2	0	2	3	1	1	0	1	0	1	0	0	1	1	1	1	1	1				9	0	8	0	18	6	6	6	0	6	0	4	0	0	6	3	4	5	11	9		20		0.45	0	0.4
YWASLGDGIFVNDAFGTAHR	3	0	2	0	2	3	1	1	0	1	0	1	0	0	1	1	1	1	1	1				9	0	8	0	18	6	6	6	0	6	0	4	0	0	6	3	4	5	11	9		20		0.45	0	0.4
YYQEYHR	0	0	0	1	0	0	1	0	0	0	0	0	0	1	1	0	0	0	0	3				0	0	0	5	0	0	6	0	0	0	0	0	0	5	6	0	0	0	0	27		7		0	0	0
YYQEYHR	0	0	0	1	0	0	1	0	0	0	0	0	0	1	1	0	0	0	0	3				0	0	0	5	0	0	6	0	0	0	0	0	0	5	6	0	0	0	0	27		7		0	0	0
EGTLKPQQMQGSTITISNIGSAR	1	0	0	1	0	3	0	3	1	1	1	1	1	3	1	3	3	0	0	0				3	0	0	5	0	6	0	18	6	6	5	4	5	15	6	9	12	0	0	0		23		0.130435	0	0
TYAMFEPALDYVVAK	3	0	1	1	1	0	0	0	1	1	1	0	1	0	0	0	1	2	0	2				9	0	4	5	9	0	0	0	6	6	5	0	5	0	0	0	4	10	0	18		15		0.6	0	0.266667
Total number of the same amino acid present in a peptide
Total number of carbons in each amino acid
Normalized values
[truncated: 19 more columns]

## Sheet: yeast_galactose
Peptide	Alanine	Cysteine	Aspartate	Glutamate	Phenylanine	Glycine	Histidine	Isoleucine	Lysine	Leucine	Methionine	Asparagine	Proline	Glutamine	Arginine	Serine	Threonine	Valine	Tryptophan	Tyrosine		num of carbons in each aa		Alanine	Cysteine	Aspartate	Glutamate	Phenylanine	Glycine	Histidine	Isoleucine	Lysine	Leucine	Methionine	Asparagine	Proline	Glutamine	Arginine	Serine	Threonine	Valine	Tryptophan	Tyrosine		Peptide length		Alanine	Cysteine	Aspartate
AAGFLLEK	2	0	0	1	1	1	0	0	1	2	0	0	0	0	0	0	0	0	0	0	Alanine	3		6	0	0	5	9	2	0	0	6	12	0	0	0	0	0	0	0	0	0	0		8		0.75	0	0
ADDDSVTIISAGNDK	2	0	4	0	0	1	0	2	1	0	0	1	0	0	0	2	1	1	0	0	Cysteine	3		6	0	16	0	0	2	0	12	6	0	0	4	0	0	0	6	4	5	0	0		15		0.4	0	1.06667
ADVDGFLVGGASLKPEFVDIINSR	2	0	3	1	2	3	0	2	1	2	0	1	1	0	1	2	0	3	0	0	Aspartic Acid	4		6	0	12	5	18	6	0	12	6	12	0	4	5	0	6	6	0	15	0	0		24		0.25	0	0.5
ADYANGVLTLTVPK	2	0	1	0	0	1	0	0	1	2	0	1	1	0	0	0	2	2	0	1	Glutamic Acid	5		6	0	4	0	0	2	0	0	6	12	0	4	5	0	0	0	8	10	0	9		14		0.428571	0	0.285714
AEVSDVGNAILDGADCVMLSGETAK	4	1	3	2	0	3	0	1	1	2	1	1	0	0	0	2	1	3	0	0	Phenylalanine	9		12	3	12	10	0	6	0	6	6	12	5	4	0	0	0	6	4	15	0	0		25		0.48	0.12	0.48
AGAEIVPK	2	0	0	1	0	1	0	1	1	0	0	0	1	0	0	0	0	1	0	0	Glycine	2		6	0	0	5	0	2	0	6	6	0	0	0	5	0	0	0	0	5	0	0		8		0.75	0	0
AGAEIVPK	2	0	0	1	0	1	0	1	1	0	0	0	1	0	0	0	0	1	0	0	Histidine	6		6	0	0	5	0	2	0	6	6	0	0	0	5	0	0	0	0	5	0	0		8		0.75	0	0
AGAEIVPK	2	0	0	1	0	1	0	1	1	0	0	0	1	0	0	0	0	1	0	0	Isoleucine	6		6	0	0	5	0	2	0	6	6	0	0	0	5	0	0	0	0	5	0	0		8		0.75	0	0
AGAVAPEDIWVR	3	0	1	1	0	1	0	1	0	0	0	0	1	0	1	0	0	2	1	0	Lysine	6		9	0	4	5	0	2	0	6	0	0	0	0	5	0	6	0	0	10	11	0		12		0.75	0	0.333333
AGFAGDDAPR	3	0	2	0	1	2	0	0	0	0	0	0	1	0	1	0	0	0	0	0	Leucine	6		9	0	8	0	9	4	0	0	0	0	0	0	5	0	6	0	0	0	0	0		10		0.9	0	0.8
AHSSMVGFDLPQR	1	0	1	0	1	1	1	0	0	1	1	0	1	1	1	2	0	1	0	0	Methionine	5		3	0	4	0	9	2	6	0	0	6	5	0	5	5	6	6	0	5	0	0		13		0.230769	0	0.307692
AIIVLSTSGTTPR	1	0	0	0	0	1	0	2	0	1	0	0	1	0	1	2	3	1	0	0	Asparagine	4		3	0	0	0	0	2	0	12	0	6	0	0	5	0	6	6	12	5	0	0		13		0.230769	0	0
AIIVLSTSGTTPR	1	0	0	0	0	1	0	2	0	1	0	0	1	0	1	2	3	1	0	0	Proline	5		3	0	0	0	0	2	0	12	0	6	0	0	5	0	6	6	12	5	0	0		13		0.230769	0	0
AIIVLSTSGTTPR	1	0	0	0	0	1	0	2	0	1	0	0	1	0	1	2	3	1	0	0	Glutamine	5		3	0	0	0	0	2	0	12	0	6	0	0	5	0	6	6	12	5	0	0		13		0.230769	0	0
AIQTANIALEK	3	0	0	1	0	0	0	2	1	1	0	1	0	1	0	0	1	0	0	0	Arginine	6		9	0	0	5	0	0	0	12	6	6	0	4	0	5	0	0	4	0	0	0		11		0.818182	0	0
AIQTANIALEK	3	0	0	1	0	0	0	2	1	1	0	1	0	1	0	0	1	0	0	0	Serine	3		9	0	0	5	0	0	0	12	6	6	0	4	0	5	0	0	4	0	0	0		11		0.818182	0	0
ANGTVVLVGLPAGAK	3	0	0	0	0	3	0	0	1	2	0	1	1	0	0	0	1	3	0	0	Threonine	4		9	0	0	0	0	6	0	0	6	12	0	4	5	0	0	0	4	15	0	0		15		0.6	0	0
APEALFHPSVLGLESAGIDQTTYNSIMK	3	0	1	2	1	2	1	2	1	3	1	1	2	1	0	3	2	1	0	1	Valine	5		9	0	4	10	9	4	6	12	6	18	5	4	10	5	0	9	8	5	0	9		28		0.321429	0	0.142857
APEALFHPSVLGLESAGIDQTTYNSIMK	3	0	1	2	1	2	1	2	1	3	1	1	2	1	0	3	2	1	0	1	Tryptophan	11		9	0	4	10	9	4	6	12	6	18	5	4	10	5	0	9	8	5	0	9		28		0.321429	0	0.142857
ARDDADEDEEDPDTR	2	0	6	3	0	0	0	0	0	0	0	0	1	0	2	0	1	0	0	0	Tyrosine	9		6	0	24	15	0	0	0	0	0	0	0	0	5	0	12	0	4	0	0	0		15		0.4	0	1.6
ASAPGSVILLENLR	2	0	0	1	0	1	0	1	0	3	0	1	1	0	1	2	0	1	0	0				6	0	0	5	0	2	0	6	0	18	0	4	5	0	6	6	0	5	0	0		14		0.428571	0	0
ASAPGSVILLENLR	2	0	0	1	0	1	0	1	0	3	0	1	1	0	1	2	0	1	0	0				6	0	0	5	0	2	0	6	0	18	0	4	5	0	6	6	0	5	0	0		14		0.428571	0	0
ASAPGSVILLENLR	2	0	0	1	0	1	0	1	0	3	0	1	1	0	1	2	0	1	0	0				6	0	0	5	0	2	0	6	0	18	0	4	5	0	6	6	0	5	0	0		14		0.428571	0	0
AVDDFLISLDGTANK	2	0	3	0	1	1	0	1	1	2	0	1	0	0	0	1	1	1	0	0				6	0	12	0	9	2	0	6	6	12	0	4	0	0	0	3	4	5	0	0		15		0.4	0	0.8
AVDDFLISLDGTANK	2	0	3	0	1	1	0	1	1	2	0	1	0	0	0	1	1	1	0	0				6	0	12	0	9	2	0	6	6	12	0	4	0	0	0	3	4	5	0	0		15		0.4	0	0.8
AVDDFLLSLDGTANK	2	0	3	0	1	1	0	0	1	3	0	1	0	0	0	1	1	1	0	0				6	0	12	0	9	2	0	0	6	18	0	4	0	0	0	3	4	5	0	0		15		0.4	0	0.8
AVDDFLLSLDGTANK	2	0	3	0	1	1	0	0	1	3	0	1	0	0	0	1	1	1	0	0				6	0	12	0	9	2	0	0	6	18	0	4	0	0	0	3	4	5	0	0		15		0.4	0	0.8
AYLPVNESFGFTGELR	1	0	0	2	2	2	0	0	0	2	0	1	1	0	1	1	1	1	0	1				3	0	0	10	18	4	0	0	0	12	0	4	5	0	6	3	4	5	0	9		16		0.1875	0	0
DPANLPWGSLK	1	0	1	0	0	1	0	0	1	2	0	1	2	0	0	1	0	0	1	0				3	0	4	0	0	2	0	0	6	12	0	4	10	0	0	3	0	0	11	0		11		0.272727	0	0.363636
DPANLPWGSLK	1	0	1	0	0	1	0	0	1	2	0	1	2	0	0	1	0	0	1	0				3	0	4	0	0	2	0	0	6	12	0	4	10	0	0	3	0	0	11	0		11		0.272727	0	0.363636
DPANLPWGSLK	1	0	1	0	0	1	0	0	1	2	0	1	2	0	0	1	0	0	1	0				3	0	4	0	0	2	0	0	6	12	0	4	10	0	0	3	0	0	11	0		11		0.272727	0	0.363636
DPANLPWGSSNVDIAIDSTGVFK	2	0	3	0	1	2	0	2	1	1	0	2	2	0	0	3	1	2	1	0				6	0	12	0	9	4	0	12	6	6	0	8	10	0	0	9	4	10	11	0		23		0.26087	0	0.521739
DSYVGDEAQSK	1	0	2	1	0	1	0	0	1	0	0	0	0	1	0	2	0	1	0	1				3	0	8	5	0	2	0	0	6	0	0	0	0	5	0	6	0	5	0	9		11		0.272727	0	0.727273
DSYVGDEAQSK	1	0	2	1	0	1	0	0	1	0	0	0	0	1	0	2	0	1	0	1				3	0	8	5	0	2	0	0	6	0	0	0	0	5	0	6	0	5	0	9		11		0.272727	0	0.727273
DVTFLNDCVGPEVEAAVK	2	1	2	2	1	1	0	0	1	1	0	1	1	0	0	0	1	4	0	0				6	3	8	10	9	2	0	0	6	6	0	4	5	0	0	0	4	20	0	0		18		0.333333	0.166667	0.444444
DVTFLNDCVGPEVEAAVK	2	1	2	2	1	1	0	0	1	1	0	1	1	0	0	0	1	4	0	0				6	3	8	10	9	2	0	0	6	6	0	4	5	0	0	0	4	20	0	0		18		0.333333	0.166667	0.444444
DYRPAEETEAQAEPVEA	4	0	1	5	0	0	0	0	0	0	0	0	2	1	1	0	1	1	0	1				12	0	4	25	0	0	0	0	0	0	0	0	10	5	6	0	4	5	0	9		17		0.705882	0	0.235294
DYRPAEETEAQAEPVEA	4	0	1	5	0	0	0	0	0	0	0	0	2	1	1	0	1	1	0	1				12	0	4	25	0	0	0	0	0	0	0	0	10	5	6	0	4	5	0	9		17		0.705882	0	0.235294
DYRPAEETEAQAEPVEA	4	0	1	5	0	0	0	0	0	0	0	0	2	1	1	0	1	1	0	1				12	0	4	25	0	0	0	0	0	0	0	0	10	5	6	0	4	5	0	9		17		0.705882	0	0.235294
EDDVEEAVQAADR	3	0	3	3	0	0	0	0	0	0	0	0	0	1	1	0	0	2	0	0				9	0	12	15	0	0	0	0	0	0	0	0	0	5	6	0	0	10	0	0		13		0.692308	0	0.923077
ELMDEIHQLEDMFTVDSETLR	0	0	3	4	1	0	1	1	0	3	2	0	0	1	1	1	2	1	0	0				0	0	12	20	9	0	6	6	0	18	10	0	0	5	6	3	8	5	0	0		21		0	0	0.571429
ELMDEIHQLEDMFTVDSETLR	0	0	3	4	1	0	1	1	0	3	2	0	0	1	1	1	2	1	0	0				0	0	12	20	9	0	6	6	0	18	10	0	0	5	6	3	8	5	0	0		21		0	0	0.571429
EPVSDWTDDVEAR	1	0	3	2	0	0	0	0	0	0	0	0	1	0	1	1	1	2	1	0				3	0	12	10	0	0	0	0	0	0	0	0	5	0	6	3	4	10	11	0		13		0.230769	0	0.923077
EPVSDWTDDVEAR	1	0	3	2	0	0	0	0	0	0	0	0	1	0	1	1	1	2	1	0				3	0	12	10	0	0	0	0	0	0	0	0	5	0	6	3	4	10	11	0		13		0.230769	0	0.923077
EPVSDWTDDVEAR	1	0	3	2	0	0	0	0	0	0	0	0	1	0	1	1	1	2	1	0				3	0	12	10	0	0	0	0	0	0	0	0	5	0	6	3	4	10	11	0		13		0.230769	0	0.923077
FAIPAINVTSSSTAVAALEAAR	7	0	0	1	1	0	0	2	0	1	0	1	1	0	1	3	2	2	0	0				21	0	0	5	9	0	0	12	0	6	0	4	5	0	6	9	8	10	0	0		22		0.954545	0	0
FAIPAINVTSSSTAVAALEAAR	7	0	0	1	1	0	0	2	0	1	0	1	1	0	1	3	2	2	0	0				21	0	0	5	9	0	0	12	0	6	0	4	5	0	6	9	8	10	0	0		22		0.954545	0	0
FPAYLQQLSMESNGK	1	0	0	1	1	1	0	0	1	2	1	1	1	2	0	2	0	0	0	1				3	0	0	5	9	2	0	0	6	12	5	4	5	10	0	6	0	0	0	9		15		0.2	0	0
FVMFPIK	0	0	0	0	2	0	0	1	1	0	1	0	1	0	0	0	0	1	0	0				0	0	0	0	18	0	0	6	6	0	5	0	5	0	0	0	0	5	0	0		7		0	0	0
FVMFPIK	0	0	0	0	2	0	0	1	1	0	1	0	1	0	0	0	0	1	0	0				0	0	0	0	18	0	0	6	6	0	5	0	5	0	0	0	0	5	0	0		7		0	0	0
GDTYVSIQGFK	0	0	1	0	1	2	0	1	1	0	0	0	0	1	0	1	1	1	0	1				0	0	4	0	9	4	0	6	6	0	0	0	0	5	0	3	4	5	0	9		11		0	0	0.363636
GDTYVSIQGFK	0	0	1	0	1	2	0	1	1	0	0	0	0	1	0	1	1	1	0	1				0	0	4	0	9	4	0	6	6	0	0	0	0	5	0	3	4	5	0	9		11		0	0	0.363636
GEQSEQQIAER	1	0	0	3	0	1	0	1	0	0	0	0	0	3	1	1	0	0	0	0				3	0	0	15	0	2	0	6	0	0	0	0	0	15	6	3	0	0	0	0		11		0.272727	0	0
GEQSEQQIAER	1	0	0	3	0	1	0	1	0	0	0	0	0	3	1	1	0	0	0	0				3	0	0	15	0	2	0	6	0	0	0	0	0	15	6	3	0	0	0	0		11		0.272727	0	0
GFDIPNVEGHDVVPLLQNEISK	0	0	2	2	1	2	1	2	1	2	0	2	2	1	0	1	0	3	0	0				0	0	8	10	9	4	6	12	6	12	0	8	10	5	0	3	0	15	0	0		22		0	0	0.363636
GGNIPMIPGWVMEFPTGK	0	0	0	1	1	4	0	2	1	0	2	1	3	0	0	0	1	1	1	0				0	0	0	5	9	8	0	12	6	0	10	4	15	0	0	0	4	5	11	0		18		0	0	0
GISELGIYPAVDPLDSK	1	0	2	1	0	2	0	2	1	2	0	0	2	0	0	2	0	1	0	1				3	0	8	5	0	4	0	12	6	12	0	0	10	0	0	6	0	5	0	9		17		0.176471	0	0.470588
GISNEGQNASIK	1	0	0	1	0	2	0	2	1	0	0	2	0	1	0	2	0	0	0	0				3	0	0	5	0	4	0	12	6	0	0	8	0	5	0	6	0	0	0	0		12		0.25	0	0
GISNEGQNASIK	1	0	0	1	0	2	0	2	1	0	0	2	0	1	0	2	0	0	0	0				3	0	0	5	0	4	0	12	6	0	0	8	0	5	0	6	0	0	0	0		12		0.25	0	0
GISNEGQNASIK	1	0	0	1	0	2	0	2	1	0	0	2	0	1	0	2	0	0	0	0				3	0	0	5	0	4	0	12	6	0	0	8	0	5	0	6	0	0	0	0		12		0.25	0	0
GLSAVAQAESMK	3	0	0	1	0	1	0	0	1	1	1	0	0	1	0	2	0	1	0	0				9	0	0	5	0	2	0	0	6	6	5	0	0	5	0	6	0	5	0	0		12		0.75	0	0
GLSAVAQAESMK	3	0	0	1	0	1	0	0	1	1	1	0	0	1	0	2	0	1	0	0				9	0	0	5	0	2	0	0	6	6	5	0	0	5	0	6	0	5	0	0		12		0.75	0	0
GNVGFVFTNEPLTEIK	0	0	0	2	2	2	0	1	1	1	0	2	1	0	0	0	2	2	0	0				0	0	0	10	18	4	0	6	6	6	0	8	5	0	0	0	8	10	0	0		16		0	0	0
GTLEGHNGWVTSLATSAGQPNLLLSASR	3	0	0	1	0	4	1	0	0	5	0	2	1	1	1	4	3	1	1	0				9	0	0	5	0	8	6	0	0	30	0	8	5	5	6	12	12	5	11	0		28		0.321429	0	0
GTLEGHNGWVTSLATSAGQPNLLLSASR	3	0	0	1	0	4	1	0	0	5	0	2	1	1	1	4	3	1	1	0				9	0	0	5	0	8	6	0	0	30	0	8	5	5	6	12	12	5	11	0		28		0.321429	0	0
GTLEGHNGWVTSLATSAGQPNLLLSASR	3	0	0	1	0	4	1	0	0	5	0	2	1	1	1	4	3	1	1	0				9	0	0	5	0	8	6	0	0	30	0	8	5	5	6	12	12	5	11	0		28		0.321429	0	0
GVEVVLPVDFIIADAFSADANTK	4	0	3	1	2	1	0	2	1	1	0	1	1	0	0	1	1	4	0	0				12	0	12	5	18	2	0	12	6	6	0	4	5	0	0	3	4	20	0	0		23		0.521739	0	0.521739
GVMNAVNNVNNVIAAAFVK	4	0	0	0	1	1	0	1	1	0	1	5	0	0	0	0	0	5	0	0				12	0	0	0	9	2	0	6	6	0	5	20	0	0	0	0	0	25	0	0		19		0.631579	0	0
GVMNAVNNVNNVIAAAFVK	4	0	0	0	1	1	0	1	1	0	1	5	0	0	0	0	0	5	0	0				12	0	0	0	9	2	0	6	6	0	5	20	0	0	0	0	0	25	0	0		19		0.631579	0	0
GVMNAVNNVNNVIAAAFVK	4	0	0	0	1	1	0	1	1	0	1	5	0	0	0	0	0	5	0	0				12	0	0	0	9	2	0	6	6	0	5	20	0	0	0	0	0	25	0	0		19		0.631579	0	0
GVNLPGTDVDLPALSEK	1	0	2	1	0	2	0	0	1	3	0	1	2	0	0	1	1	2	0	0				3	0	8	5	0	4	0	0	6	18	0	4	10	0	0	3	4	10	0	0		17		0.176471	0	0.470588
GVNLPGTDVDLPALSEK	1	0	2	1	0	2	0	0	1	3	0	1	2	0	0	1	1	2	0	0				3	0	8	5	0	4	0	0	6	18	0	4	10	0	0	3	4	10	0	0		17		0.176471	0	0.470588
GVNLPGTDVDLPALSEK	1	0	2	1	0	2	0	0	1	3	0	1	2	0	0	1	1	2	0	0				3	0	8	5	0	4	0	0	6	18	0	4	10	0	0	3	4	10	0	0		17		0.176471	0	0.470588
GYSFSTTAER	1	0	0	1	1	1	0	0	0	0	0	0	0	0	1	2	2	0	0	1				3	0	0	5	9	2	0	0	0	0	0	0	0	0	6	6	8	0	0	9		10		0.3	0	0
GYSFSTTAER	1	0	0	1	1	1	0	0	0	0	0	0	0	0	1	2	2	0	0	1				3	0	0	5	9	2	0	0	0	0	0	0	0	0	6	6	8	0	0	9		10		0.3	0	0
HIYQSAAAGLK	3	0	0	0	0	1	1	1	1	1	0	0	0	1	0	1	0	0	0	1				9	0	0	0	0	2	6	6	6	6	0	0	0	5	0	3	0	0	0	9		11		0.818182	0	0
HIYQSAAAGLK	3	0	0	0	0	1	1	1	1	1	0	0	0	1	0	1	0	0	0	1				9	0	0	0	0	2	6	6	6	6	0	0	0	5	0	3	0	0	0	9		11		0.818182	0	0
HIYQSAAAGLK	3	0	0	0	0	1	1	1	1	1	0	0	0	1	0	1	0	0	0	1				9	0	0	0	0	2	6	6	6	6	0	0	0	5	0	3	0	0	0	9		11		0.818182	0	0
HLEGISDADIAK	2	0	2	1	0	1	1	2	1	1	0	0	0	0	0	1	0	0	0	0				6	0	8	5	0	2	6	12	6	6	0	0	0	0	0	3	0	0	0	0		12		0.5	0	0.666667
HLEGISDADIAK	2	0	2	1	0	1	1	2	1	1	0	0	0	0	0	1	0	0	0	0				6	0	8	5	0	2	6	12	6	6	0	0	0	0	0	3	0	0	0	0		12		0.5	0	0.666667
HLEGISDADIAK	2	0	2	1	0	1	1	2	1	1	0	0	0	0	0	1	0	0	0	0				6	0	8	5	0	2	6	12	6	6	0	0	0	0	0	3	0	0	0	0		12		0.5	0	0.666667
IAINGFGR	1	0	0	0	1	2	0	2	0	0	0	1	0	0	1	0	0	0	0	0				3	0	0	0	9	4	0	12	0	0	0	4	0	0	6	0	0	0	0	0		8		0.375	0	0
IAINGFGR	1	0	0	0	1	2	0	2	0	0	0	1	0	0	1	0	0	0	0	0				3	0	0	0	9	4	0	12	0	0	0	4	0	0	6	0	0	0	0	0		8		0.375	0	0
IAPALVTGNTVVLK	2	0	0	0	0	1	0	1	1	2	0	1	1	0	0	0	2	3	0	0				6	0	0	0	0	2	0	6	6	12	0	4	5	0	0	0	8	15	0	0		14		0.428571	0	0
IAPALVTGNTVVLK	2	0	0	0	0	1	0	1	1	2	0	1	1	0	0	0	2	3	0	0				6	0	0	0	0	2	0	6	6	12	0	4	5	0	0	0	8	15	0	0		14		0.428571	0	0
IAPALVTGNTVVLK	2	0	0	0	0	1	0	1	1	2	0	1	1	0	0	0	2	3	0	0				6	0	0	0	0	2	0	6	6	12	0	4	5	0	0	0	8	15	0	0		14		0.428571	0	0
IEEELGDK	0	0	1	3	0	1	0	1	1	1	0	0	0	0	0	0	0	0	0	0				0	0	4	15	0	2	0	6	6	6	0	0	0	0	0	0	0	0	0	0		8		0	0	0.5
IENQQGVNNFDEILK	0	0	1	2	1	1	0	2	1	1	0	3	0	2	0	0	0	1	0	0				0	0	4	10	9	2	0	12	6	6	0	12	0	10	0	0	0	5	0	0		15		0	0	0.266667
IENQQGVNNFDEILK	0	0	1	2	1	1	0	2	1	1	0	3	0	2	0	0	0	1	0	0				0	0	4	10	9	2	0	12	6	6	0	12	0	10	0	0	0	5	0	0		15		0	0	0.266667
IENQQGVNNFDEILK	0	0	1	2	1	1	0	2	1	1	0	3	0	2	0	0	0	1	0	0				0	0	4	10	9	2	0	12	6	6	0	12	0	10	0	0	0	5	0	0		15		0	0	0.266667
IITEAVEIEK	1	0	0	3	0	0	0	3	1	0	0	0	0	0	0	0	1	1	0	0				3	0	0	15	0	0	0	18	6	0	0	0	0	0	0	0	4	5	0	0		10		0.3	0	0
IITEAVEIEK	1	0	0	3	0	0	0	3	1	0	0	0	0	0	0	0	1	1	0	0				3	0	0	15	0	0	0	18	6	0	0	0	0	0	0	0	4	5	0	0		10		0.3	0	0
IITEAVEIEK	1	0	0	3	0	0	0	3	1	0	0	0	0	0	0	0	1	1	0	0				3	0	0	15	0	0	0	18	6	0	0	0	0	0	0	0	4	5	0	0		10		0.3	0	0
ILYGGSANGSNAVTFK	2	0	0	0	1	3	0	1	1	1	0	2	0	0	0	2	1	1	0	1				6	0	0	0	9	6	0	6	6	6	0	8	0	0	0	6	4	5	0	9		16		0.375	0	0
ILYGGSANGSNAVTFK	2	0	0	0	1	3	0	1	1	1	0	2	0	0	0	2	1	1	0	1				6	0	0	0	9	6	0	6	6	6	0	8	0	0	0	6	4	5	0	9		16		0.375	0	0
ILYGGSANGSNAVTFK	2	0	0	0	1	3	0	1	1	1	0	2	0	0	0	2	1	1	0	1				6	0	0	0	9	6	0	6	6	6	0	8	0	0	0	6	4	5	0	9		16		0.375	0	0
ISHVSTGGGASLELLEGK	1	0	0	2	0	4	1	1	1	3	0	0	0	0	0	3	1	1	0	0				3	0	0	10	0	8	6	6	6	18	0	0	0	0	0	9	4	5	0	0		18		0.166667	0	0
IVAAEGVGSLFK	2	0	0	1	1	2	0	1	1	1	0	0	0	0	0	1	0	2	0	0				6	0	0	5	9	4	0	6	6	6	0	0	0	0	0	3	0	10	0	0		12		0.5	0	0
IVGEAITNHPK	1	0	0	1	0	1	1	2	1	0	0	1	1	0	0	0	1	1	0	0				3	0	0	5	0	2	6	12	6	0	0	4	5	0	0	0	4	5	0	0		11		0.272727	0	0
IVGEAITNHPK	1	0	0	1	0	1	1	2	1	0	0	1	1	0	0	0	1	1	0	0				3	0	0	5	0	2	6	12	6	0	0	4	5	0	0	0	4	5	0	0		11		0.272727	0	0
IVGEAITNHPK	1	0	0	1	0	1	1	2	1	0	0	1	1	0	0	0	1	1	0	0				3	0	0	5	0	2	6	12	6	0	0	4	5	0	0	0	4	5	0	0		11		0.272727	0	0
KDIEVVAVNDPFISNDYAAYMVK	3	0	3	1	1	0	0	2	2	0	1	2	1	0	0	1	0	4	0	2				9	0	12	5	9	0	0	12	12	0	5	8	5	0	0	3	0	20	0	18		23		0.391304	0	0.521739
KDIEVVAVNDPFISNDYAAYMVK	3	0	3	1	1	0	0	2	2	0	1	2	1	0	0	1	0	4	0	2				9	0	12	5	9	0	0	12	12	0	5	8	5	0	0	3	0	20	0	18		23		0.391304	0	0.521739
KPQVTVGAQNAYLK	2	0	0	0	0	1	0	0	2	1	0	1	1	2	0	0	1	2	0	1				6	0	0	0	0	2	0	0	12	6	0	4	5	10	0	0	4	10	0	9		14		0.428571	0	0
KPQVTVGAQNAYLK	2	0	0	0	0	1	0	0	2	1	0	1	1	2	0	0	1	2	0	1				6	0	0	0	0	2	0	0	12	6	0	4	5	10	0	0	4	10	0	9		14		0.428571	0	0
KPQVTVGAQNAYLK	2	0	0	0	0	1	0	0	2	1	0	1	1	2	0	0	1	2	0	1				6	0	0	0	0	2	0	0	12	6	0	4	5	10	0	0	4	10	0	9		14		0.428571	0	0
LADDIPSNSPMAINCEYGSFDNEHLVLPR	2	1	3	2	1	1	1	2	0	3	1	3	3	0	1	3	0	1	0	1				6	3	12	10	9	2	6	12	0	18	5	12	15	0	6	9	0	5	0	9		29		0.206897	0.103448	0.413793
LADDIPSNSPMAINCEYGSFDNEHLVLPR	2	1	3	2	1	1	1	2	0	3	1	3	3	0	1	3	0	1	0	1				6	3	12	10	9	2	6	12	0	18	5	12	15	0	6	9	0	5	0	9		29		0.206897	0.103448	0.413793
LIDLTQFPAFVTPMGK	1	0	1	0	2	1	0	1	1	2	1	0	2	1	0	0	2	1	0	0				3	0	4	0	18	2	0	6	6	12	5	0	10	5	0	0	8	5	0	0		16		0.1875	0	0.25
LIDLTQFPAFVTPMGK	1	0	1	0	2	1	0	1	1	2	1	0	2	1	0	0	2	1	0	0				3	0	4	0	18	2	0	6	6	12	5	0	10	5	0	0	8	5	0	0		16		0.1875	0	0.25
LIDLTQFPAFVTPMGK	1	0	1	0	2	1	0	1	1	2	1	0	2	1	0	0	2	1	0	0				3	0	4	0	18	2	0	6	6	12	5	0	10	5	0	0	8	5	0	0		16		0.1875	0	0.25
LISWYDNEYGYSAR	1	0	1	1	0	1	0	1	0	1	0	1	0	0	1	2	0	0	1	3				3	0	4	5	0	2	0	6	0	6	0	4	0	0	6	6	0	0	11	27		14		0.214286	0	0.285714
LISWYDNEYGYSAR	1	0	1	1	0	1	0	1	0	1	0	1	0	0	1	2	0	0	1	3				3	0	4	5	0	2	0	6	0	6	0	4	0	0	6	6	0	0	11	27		14		0.214286	0	0.285714
LISWYDNEYGYSAR	1	0	1	1	0	1	0	1	0	1	0	1	0	0	1	2	0	0	1	3				3	0	4	5	0	2	0	6	0	6	0	4	0	0	6	6	0	0	11	27		14		0.214286	0	0.285714
LLPWFDGMLEADEAYFK	2	0	2	2	2	1	0	0	1	3	1	0	1	0	0	0	0	0	1	1				6	0	8	10	18	2	0	0	6	18	5	0	5	0	0	0	0	0	11	9		17		0.352941	0	0.470588
LLPWFDGMLEADEAYFK	2	0	2	2	2	1	0	0	1	3	1	0	1	0	0	0	0	0	1	1				6	0	8	10	18	2	0	0	6	18	5	0	5	0	0	0	0	0	11	9		17		0.352941	0	0.470588
LLPWFDGMLEADEAYFK	2	0	2	2	2	1	0	0	1	3	1	0	1	0	0	0	0	0	1	1				6	0	8	10	18	2	0	0	6	18	5	0	5	0	0	0	0	0	11	9		17		0.352941	0	0.470588
LLPYWQDVIAK	1	0	1	0	0	0	0	1	1	2	0	0	1	1	0	0	0	1	1	1				3	0	4	0	0	0	0	6	6	12	0	0	5	5	0	0	0	5	11	9		11		0.272727	0	0.363636
LLPYWQDVIAK	1	0	1	0	0	0	0	1	1	2	0	0	1	1	0	0	0	1	1	1				3	0	4	0	0	0	0	6	6	12	0	0	5	5	0	0	0	5	11	9		11		0.272727	0	0.363636
LPNGLEYEQPTGLFINNK	0	0	0	2	1	2	0	1	1	3	0	3	2	1	0	0	1	0	0	1				0	0	0	10	9	4	0	6	6	18	0	12	10	5	0	0	4	0	0	9		18		0	0	0
LPNGLEYEQPTGLFINNK	0	0	0	2	1	2	0	1	1	3	0	3	2	1	0	0	1	0	0	1				0	0	0	10	9	4	0	6	6	18	0	12	10	5	0	0	4	0	0	9		18		0	0	0
LSVQDLDLK	0	0	2	0	0	0	0	0	1	3	0	0	0	1	0	1	0	1	0	0				0	0	8	0	0	0	0	0	6	18	0	0	0	5	0	3	0	5	0	0		9		0	0	0.888889
LTSLNVVAGSDLR	1	0	1	0	0	1	0	0	0	3	0	1	0	0	1	2	1	2	0	0				3	0	4	0	0	2	0	0	0	18	0	4	0	0	6	6	4	10	0	0		13		0.230769	0	0.307692
LTSLNVVAGSDLR	1	0	1	0	0	1	0	0	0	3	0	1	0	0	1	2	1	2	0	0				3	0	4	0	0	2	0	0	0	18	0	4	0	0	6	6	4	10	0	0		13		0.230769	0	0.307692
LVSTIYEVAPGVLTK	1	0	0	1	0	1	0	1	1	2	0	0	1	0	0	1	2	3	0	1				3	0	0	5	0	2	0	6	6	12	0	0	5	0	0	3	8	15	0	9		15		0.2	0	0
LWDVATGETYQR	1	0	1	1	0	1	0	0	0	1	0	0	0	1	1	0	2	1	1	1				3	0	4	5	0	2	0	0	0	6	0	0	0	5	6	0	8	5	11	9		12		0.25	0	0.333333
LWDVATGETYQR	1	0	1	1	0	1	0	0	0	1	0	0	0	1	1	0	2	1	1	1				3	0	4	5	0	2	0	0	0	6	0	0	0	5	6	0	8	5	11	9		12		0.25	0	0.333333
LWDVATGETYQR	1	0	1	1	0	1	0	0	0	1	0	0	0	1	1	0	2	1	1	1				3	0	4	5	0	2	0	0	0	6	0	0	0	5	6	0	8	5	11	9		12		0.25	0	0.333333
LWGDSFFNPK	0	0	1	0	2	1	0	0	1	1	0	1	1	0	0	1	0	0	1	0				0	0	4	0	18	2	0	0	6	6	0	4	5	0	0	3	0	0	11	0		10		0	0	0.4
MIEIMLPVFDAPQNLVEQAK	2	0	1	2	1	0	0	2	1	2	2	1	2	2	0	0	0	2	0	0				6	0	4	10	9	0	0	12	6	12	10	4	10	10	0	0	0	10	0	0		20		0.3	0	0.2
MIEIMLPVFDAPQNLVEQAK	2	0	1	2	1	0	0	2	1	2	2	1	2	2	0	0	0	2	0	0				6	0	4	10	9	0	0	12	6	12	10	4	10	10	0	0	0	10	0	0		20		0.3	0	0.2
MIEIMLPVFDAPQNLVEQAK	2	0	1	2	1	0	0	2	1	2	2	1	2	2	0	0	0	2	0	0				6	0	4	10	9	0	0	12	6	12	10	4	10	10	0	0	0	10	0	0		20		0.3	0	0.2
MMLPRSMKFMTGRRIFHTATVR	1	0	0	0	2	1	1	1	1	1	4	0	1	0	4	1	3	1	0	0				3	0	0	0	18	2	6	6	6	6	20	0	5	0	24	3	12	5	0	0		22		0.136364	0	0
MTDTIGVPIFLTR	0	0	1	0	1	1	0	2	0	1	1	0	1	0	1	0	3	1	0	0				0	0	4	0	9	2	0	12	0	6	5	0	5	0	6	0	12	5	0	0		13		0	0	0.307692
NEGATLITGGER	1	0	0	2	0	3	0	1	0	1	0	1	0	0	1	0	2	0	0	0				3	0	0	10	0	6	0	6	0	6	0	4	0	0	6	0	8	0	0	0		12		0.25	0	0
NEGATLITGGER	1	0	0	2	0	3	0	1	0	1	0	1	0	0	1	0	2	0	0	0				3	0	0	10	0	6	0	6	0	6	0	4	0	0	6	0	8	0	0	0		12		0.25	0	0
NEGATLITGGER	1	0	0	2	0	3	0	1	0	1	0	1	0	0	1	0	2	0	0	0				3	0	0	10	0	6	0	6	0	6	0	4	0	0	6	0	8	0	0	0		12		0.25	0	0
NFNDPEVQADMK	1	0	2	1	1	0	0	0	1	0	1	2	1	1	0	0	0	1	0	0				3	0	8	5	9	0	0	0	6	0	5	8	5	5	0	0	0	5	0	0		12		0.25	0	0.666667
NFNDPEVQADMK	1	0	2	1	1	0	0	0	1	0	1	2	1	1	0	0	0	1	0	0				3	0	8	5	9	0	0	0	6	0	5	8	5	5	0	0	0	5	0	0		12		0.25	0	0.666667
NFNDPEVQADMK	1	0	2	1	1	0	0	0	1	0	1	2	1	1	0	0	0	1	0	0				3	0	8	5	9	0	0	0	6	0	5	8	5	5	0	0	0	5	0	0		12		0.25	0	0.666667
NFNDPEVQGDMK	0	0	2	1	1	1	0	0	1	0	1	2	1	1	0	0	0	1	0	0				0	0	8	5	9	2	0	0	6	0	5	8	5	5	0	0	0	5	0	0		12		0	0	0.666667
NFNDPEVQGDMK	0	0	2	1	1	1	0	0	1	0	1	2	1	1	0	0	0	1	0	0				0	0	8	5	9	2	0	0	6	0	5	8	5	5	0	0	0	5	0	0		12		0	0	0.666667
NFNDPEVQGDMK	0	0	2	1	1	1	0	0	1	0	1	2	1	1	0	0	0	1	0	0				0	0	8	5	9	2	0	0	6	0	5	8	5	5	0	0	0	5	0	0		12		0	0	0.666667
NLFTGWVDVK	0	0	1	0	1	1	0	0	1	1	0	1	0	0	0	0	1	2	1	0				0	0	4	0	9	2	0	0	6	6	0	4	0	0	0	0	4	10	11	0		10		0	0	0.4
NLFTGWVDVK	0	0	1	0	1	1	0	0	1	1	0	1	0	0	0	0	1	2	1	0				0	0	4	0	9	2	0	0	6	6	0	4	0	0	0	0	4	10	11	0		10		0	0	0.4
NLFTGWVDVK	0	0	1	0	1	1	0	0	1	1	0	1	0	0	0	0	1	2	1	0				0	0	4	0	9	2	0	0	6	6	0	4	0	0	0	0	4	10	11	0		10		0	0	0.4
NNTGDANTEEAAAR	4	0	1	2	0	1	0	0	0	0	0	3	0	0	1	0	2	0	0	0				12	0	4	10	0	2	0	0	0	0	0	12	0	0	6	0	8	0	0	0		14		0.857143	0	0.285714
NNTGDANTEEAAAR	4	0	1	2	0	1	0	0	0	0	0	3	0	0	1	0	2	0	0	0				12	0	4	10	0	2	0	0	0	0	0	12	0	0	6	0	8	0	0	0		14		0.857143	0	0.285714
NPVILADACCSR	2	2	1	0	0	0	0	1	0	1	0	1	1	0	1	1	0	1	0	0				6	6	4	0	0	0	0	6	0	6	0	4	5	0	6	3	0	5	0	0		12		0.5	0.5	0.333333
NPVILADACCSR	2	2	1	0	0	0	0	1	0	1	0	1	1	0	1	1	0	1	0	0				6	6	4	0	0	0	0	6	0	6	0	4	5	0	6	3	0	5	0	0		12		0.5	0.5	0.333333
NPVILADACCSR	2	2	1	0	0	0	0	1	0	1	0	1	1	0	1	1	0	1	0	0				6	6	4	0	0	0	0	6	0	6	0	4	5	0	6	3	0	5	0	0		12		0.5	0.5	0.333333
NQAAMNPANTVFDAK	4	0	1	0	1	0	0	0	1	0	1	3	1	1	0	0	1	1	0	0				12	0	4	0	9	0	0	0	6	0	5	12	5	5	0	0	4	5	0	0		15		0.8	0	0.266667
NQAAMNPANTVFDAK	4	0	1	0	1	0	0	0	1	0	1	3	1	1	0	0	1	1	0	0				12	0	4	0	9	0	0	0	6	0	5	12	5	5	0	0	4	5	0	0		15		0.8	0	0.266667
NQAAMNPANTVFDAK	4	0	1	0	1	0	0	0	1	0	1	3	1	1	0	0	1	1	0	0				12	0	4	0	9	0	0	0	6	0	5	12	5	5	0	0	4	5	0	0		15		0.8	0	0.266667
NQAAMNPSNTVFDAK	3	0	1	0	1	0	0	0	1	0	1	3	1	1	0	1	1	1	0	0				9	0	4	0	9	0	0	0	6	0	5	12	5	5	0	3	4	5	0	0		15		0.6	0	0.266667
NQAAMNPSNTVFDAK	3	0	1	0	1	0	0	0	1	0	1	3	1	1	0	1	1	1	0	0				9	0	4	0	9	0	0	0	6	0	5	12	5	5	0	3	4	5	0	0		15		0.6	0	0.266667
NQAAMNPSNTVFDAK	3	0	1	0	1	0	0	0	1	0	1	3	1	1	0	1	1	1	0	0				9	0	4	0	9	0	0	0	6	0	5	12	5	5	0	3	4	5	0	0		15		0.6	0	0.266667
NQILVSGEIPSTLNEESK	0	0	0	3	0	1	0	2	1	2	0	2	1	1	0	3	1	1	0	0				0	0	0	15	0	2	0	12	6	12	0	8	5	5	0	9	4	5	0	0		18		0	0	0
PNVEVVALNDPFITNDYAAYMFK	3	0	2	1	2	0	0	1	1	1	1	3	2	0	0	0	1	3	0	2				9	0	8	5	18	0	0	6	6	6	5	12	10	0	0	0	4	15	0	18		23		0.391304	0	0.347826
QDFEENGSLER	0	0	1	3	1	1	0	0	0	1	0	1	0	1	1	1	0	0	0	0				0	0	4	15	9	2	0	0	0	6	0	4	0	5	6	3	0	0	0	0		11		0	0	0.363636
QLENVSSNIVK	0	0	0	1	0	0	0	1	1	1	0	2	0	1	0	2	0	2	0	0				0	0	0	5	0	0	0	6	6	6	0	8	0	5	0	6	0	10	0	0		11		0	0	0
QLENVSSNIVK	0	0	0	1	0	0	0	1	1	1	0	2	0	1	0	2	0	2	0	0				0	0	0	5	0	0	0	6	6	6	0	8	0	5	0	6	0	10	0	0		11		0	0	0
QVNVNTVFGLPGDFNLSLLDK	0	0	2	0	2	2	0	0	1	4	0	3	1	1	0	1	1	3	0	0				0	0	8	0	18	4	0	0	6	24	0	12	5	5	0	3	4	15	0	0		21		0	0	0.380952
QVNVNTVFGLPGDFNLSLLDK	0	0	2	0	2	2	0	0	1	4	0	3	1	1	0	1	1	3	0	0				0	0	8	0	18	4	0	0	6	24	0	12	5	5	0	3	4	15	0	0		21		0	0	0.380952
SIIGATSIEDFISK	1	0	1	1	1	1	0	4	1	0	0	0	0	0	0	3	1	0	0	0				3	0	4	5	9	2	0	24	6	0	0	0	0	0	0	9	4	0	0	0		14		0.214286	0	0.285714
SNLAGKPVICATQMLESMTYNPR	2	1	0	1	0	1	0	1	1	2	2	2	2	1	1	2	2	1	0	1				6	3	0	5	0	2	0	6	6	12	10	8	10	5	6	6	8	5	0	9		23		0.26087	0.130435	0
SNLAGKPVICATQMLESMTYNPR	2	1	0	1	0	1	0	1	1	2	2	2	2	1	1	2	2	1	0	1				6	3	0	5	0	2	0	6	6	12	10	8	10	5	6	6	8	5	0	9		23		0.26087	0.130435	0
SPNIVFADAELKK	2	0	1	1	1	0	0	1	2	1	0	1	1	0	0	1	0	1	0	0				6	0	4	5	9	0	0	6	12	6	0	4	5	0	0	3	0	5	0	0		13		0.461538	0	0.307692
SPNIVFADAELKK	2	0	1	1	1	0	0	1	2	1	0	1	1	0	0	1	0	1	0	0				6	0	4	5	9	0	0	6	12	6	0	4	5	0	0	3	0	5	0	0		13		0.461538	0	0.307692
SPNIVFADAELKK	2	0	1	1	1	0	0	1	2	1	0	1	1	0	0	1	0	1	0	0				6	0	4	5	9	0	0	6	12	6	0	4	5	0	0	3	0	5	0	0		13		0.461538	0	0.307692
SSAAGNTVIIGGGDTATVAK	4	0	1	0	0	4	0	2	1	0	0	1	0	0	0	2	3	2	0	0				12	0	4	0	0	8	0	12	6	0	0	4	0	0	0	6	12	10	0	0		20		0.6	0	0.2
SSAAGNTVIIGGGDTATVAK	4	0	1	0	0	4	0	2	1	0	0	1	0	0	0	2	3	2	0	0				12	0	4	0	0	8	0	12	6	0	0	4	0	0	0	6	12	10	0	0		20		0.6	0	0.2
SSAAGNTVIIGGGDTATVAK	4	0	1	0	0	4	0	2	1	0	0	1	0	0	0	2	3	2	0	0				12	0	4	0	0	8	0	12	6	0	0	4	0	0	0	6	12	10	0	0		20		0.6	0	0.2
TAGIQIVADDLTVTNPAR	3	0	2	0	0	1	0	2	0	1	0	1	1	1	1	0	3	2	0	0				9	0	8	0	0	2	0	12	0	6	0	4	5	5	6	0	12	10	0	0		18		0.5	0	0.444444
TAGIQIVADDLTVTNPAR	3	0	2	0	0	1	0	2	0	1	0	1	1	1	1	0	3	2	0	0				9	0	8	0	0	2	0	12	0	6	0	4	5	5	6	0	12	10	0	0		18		0.5	0	0.444444
TAGIQIVADDLTVTNPAR	3	0	2	0	0	1	0	2	0	1	0	1	1	1	1	0	3	2	0	0				9	0	8	0	0	2	0	12	0	6	0	4	5	5	6	0	12	10	0	0		18		0.5	0	0.444444
TAGIQIVADDLTVTNPK	2	0	2	0	0	1	0	2	1	1	0	1	1	1	0	0	3	2	0	0				6	0	8	0	0	2	0	12	6	6	0	4	5	5	0	0	12	10	0	0		17		0.352941	0	0.470588
TAGIQIVADDLTVTNPK	2	0	2	0	0	1	0	2	1	1	0	1	1	1	0	0	3	2	0	0				6	0	8	0	0	2	0	12	6	6	0	4	5	5	0	0	12	10	0	0		17		0.352941	0	0.470588
TGHIAADGSVYNK	2	0	1	0	0	2	1	1	1	0	0	1	0	0	0	1	1	1	0	1				6	0	4	0	0	4	6	6	6	0	0	4	0	0	0	3	4	5	0	9		13		0.461538	0	0.307692
TNEAAGDGTTSATVLGR	3	0	1	1	0	3	0	0	0	1	0	1	0	0	1	1	4	1	0	0				9	0	4	5	0	6	0	0	0	6	0	4	0	0	6	3	16	5	0	0		17		0.529412	0	0.235294
TPANAAVPASTPLK	4	0	0	0	0	0	0	0	1	1	0	1	3	0	0	1	2	1	0	0				12	0	0	0	0	0	0	0	6	6	0	4	15	0	0	3	8	5	0	0		14		0.857143	0	0
TPANAAVPASTPLK	4	0	0	0	0	0	0	0	1	1	0	1	3	0	0	1	2	1	0	0				12	0	0	0	0	0	0	0	6	6	0	4	15	0	0	3	8	5	0	0		14		0.857143	0	0
TPANAAVPASTPLK	4	0	0	0	0	0	0	0	1	1	0	1	3	0	0	1	2	1	0	0				12	0	0	0	0	0	0	0	6	6	0	4	15	0	0	3	8	5	0	0		14		0.857143	0	0
TTPSFVGFTDTER	0	0	1	1	2	1	0	0	0	0	0	0	1	0	1	1	4	1	0	0				0	0	4	5	18	2	0	0	0	0	0	0	5	0	6	3	16	5	0	0		13		0	0	0.307692
TVFIQELINNIAK	1	0	0	1	1	0	0	3	1	1	0	2	0	1	0	0	1	1	0	0				3	0	0	5	9	0	0	18	6	6	0	8	0	5	0	0	4	5	0	0		13		0.230769	0	0
TWETYEMR	0	0	0	2	0	0	0	0	0	0	1	0	0	0	1	0	2	0	1	1				0	0	0	10	0	0	0	0	0	0	5	0	0	0	6	0	8	0	11	9		8		0	0	0
TWETYEMR	0	0	0	2	0	0	0	0	0	0	1	0	0	0	1	0	2	0	1	1				0	0	0	10	0	0	0	0	0	0	5	0	0	0	6	0	8	0	11	9		8		0	0	0
VAFTGSTATGR	2	0	0	0	1	2	0	0	0	0	0	0	0	0	1	1	3	1	0	0				6	0	0	0	9	4	0	0	0	0	0	0	0	0	6	3	12	5	0	0		11		0.545455	0	0
VDFNVPLDGK	0	0	2	0	1	1	0	0	1	1	0	1	1	0	0	0	0	2	0	0				0	0	8	0	9	2	0	0	6	6	0	4	5	0	0	0	0	10	0	0		10		0	0	0.8
VDFNVPLDGK	0	0	2	0	1	1	0	0	1	1	0	1	1	0	0	0	0	2	0	0				0	0	8	0	9	2	0	0	6	6	0	4	5	0	0	0	0	10	0	0		10		0	0	0.8
VDFNVPLDGK	0	0	2	0	1	1	0	0	1	1	0	1	1	0	0	0	0	2	0	0				0	0	8	0	9	2	0	0	6	6	0	4	5	0	0	0	0	10	0	0		10		0	0	0.8
VDFNVPLDGKK	0	0	2	0	1	1	0	0	2	1	0	1	1	0	0	0	0	2	0	0				0	0	8	0	9	2	0	0	12	6	0	4	5	0	0	0	0	10	0	0		11		0	0	0.727273
VDFNVPLDGKK	0	0	2	0	1	1	0	0	2	1	0	1	1	0	0	0	0	2	0	0				0	0	8	0	9	2	0	0	12	6	0	4	5	0	0	0	0	10	0	0		11		0	0	0.727273
VLENTEIGDSIFDK	0	0	2	2	1	1	0	2	1	1	0	1	0	0	0	1	1	1	0	0				0	0	8	10	9	2	0	12	6	6	0	4	0	0	0	3	4	5	0	0		14		0	0	0.571429
VLENTEIGDSIFDK	0	0	2	2	1	1	0	2	1	1	0	1	0	0	0	1	1	1	0	0				0	0	8	10	9	2	0	12	6	6	0	4	0	0	0	3	4	5	0	0		14		0	0	0.571429
VVDPETTLFLIASK	1	0	1	1	1	0	0	1	1	2	0	0	1	0	0	1	2	2	0	0				3	0	4	5	9	0	0	6	6	12	0	0	5	0	0	3	8	10	0	0		14		0.214286	0	0.285714
VVGLSSLPEIYEK	0	0	0	2	0	1	0	1	1	2	0	0	1	0	0	2	0	2	0	1				0	0	0	10	0	2	0	6	6	12	0	0	5	0	0	6	0	10	0	9		13		0	0	0
VVNEPTAAALAYGLEK	4	0	0	2	0	1	0	0	1	2	0	1	1	0	0	0	1	2	0	1				12	0	0	10	0	2	0	0	6	12	0	4	5	0	0	0	4	10	0	9		16		0.75	0	0
YDLDFKNPESDK	0	0	3	1	1	0	0	0	2	1	0	1	1	0	0	1	0	0	0	1				0	0	12	5	9	0	0	0	12	6	0	4	5	0	0	3	0	0	0	9		12		0	0	1
YDLDFKNPESDK	0	0	3	1	1	0	0	0	2	1	0	1	1	0	0	1	0	0	0	1				0	0	12	5	9	0	0	0	12	6	0	4	5	0	0	3	0	0	0	9		12		0	0	1
YIDLEAPVQIVK	1	0	1	1	0	0	0	2	1	1	0	0	1	1	0	0	0	2	0	1				3	0	4	5	0	0	0	12	6	6	0	0	5	5	0	0	0	10	0	9		12		0.25	0	0.333333
YIDLEAPVQIVK	1	0	1	1	0	0	0	2	1	1	0	0	1	1	0	0	0	2	0	1				3	0	4	5	0	0	0	12	6	6	0	0	5	5	0	0	0	10	0	9		12		0.25	0	0.333333
YVDPNVLPETESLALVIDR	1	0	2	2	0	0	0	1	0	3	0	1	2	0	1	1	1	3	0	1				3	0	8	10	0	0	0	6	0	18	0	4	10	0	6	3	4	15	0	9		19		0.157895	0	0.421053
YYNAVNPFEFMEDVATAGK	3	0	1	2	2	1	0	0	1	0	1	2	1	0	0	0	1	2	0	2				9	0	4	10	18	2	0	0	6	0	5	8	5	0	0	0	4	10	0	18		19		0.473684	0	0.210526
YYNAVNPFEFMEDVATAGK	3	0	1	2	2	1	0	0	1	0	1	2	1	0	0	0	1	2	0	2				9	0	4	10	18	2	0	0	6	0	5	8	5	0	0	0	4	10	0	18		19		0.473684	0	0.210526
Total number of the same amino acid present in a peptide
Total number of carbons in each amino acid
Normalized values
[truncated: 19 more columns]

## Sheet: yeast_glucose
Peptide	Alanine	Cysteine	Aspartate	Glutamate	Phenylanine	Glycine	Histidine	Isoleucine	Lysine	Leucine	Methionine	Asparagine	Proline	Glutamine	Arginine	Serine	Threonine	Valine	Tryptophan	Tyrosine		num of carbons in each aa		Alanine	Cysteine	Aspartate	Glutamate	Phenylanine	Glycine	Histidine	Isoleucine	Lysine	Leucine	Methionine	Asparagine	Proline	Glutamine	Arginine	Serine	Threonine	Valine	Tryptophan	Tyrosine		Peptide length		Alanine	Cysteine	Aspartate
AAADALSDLEIK	4	0	2	1	0	0	0	1	1	2	0	0	0	0	0	1	0	0	0	0	Alanine	3		12	0	8	5	0	0	0	6	6	12	0	0	0	0	0	3	0	0	0	0		12		1	0	0.666667
AAADALSDLEIK	4	0	2	1	0	0	0	1	1	2	0	0	0	0	0	1	0	0	0	0	Cysteine	3		12	0	8	5	0	0	0	6	6	12	0	0	0	0	0	3	0	0	0	0		12		1	0	0.666667
AAEAATTDLTYR	4	0	1	1	0	0	0	0	0	1	0	0	0	0	1	0	3	0	0	1	Aspartic Acid	4		12	0	4	5	0	0	0	0	0	6	0	0	0	0	6	0	12	0	0	9		12		1	0	0.333333
AAEAATTDLTYR	4	0	1	1	0	0	0	0	0	1	0	0	0	0	1	0	3	0	0	1	Glutamic Acid	5		12	0	4	5	0	0	0	0	0	6	0	0	0	0	6	0	12	0	0	9		12		1	0	0.333333
AAEAATTDLTYR	4	0	1	1	0	0	0	0	0	1	0	0	0	0	1	0	3	0	0	1	Phenylalanine	9		12	0	4	5	0	0	0	0	0	6	0	0	0	0	6	0	12	0	0	9		12		1	0	0.333333
AAEENFNADDK	3	0	2	2	1	0	0	0	1	0	0	2	0	0	0	0	0	0	0	0	Glycine	2		9	0	8	10	9	0	0	0	6	0	0	8	0	0	0	0	0	0	0	0		11		0.818182	0	0.727273
AAEENFNADDK	3	0	2	2	1	0	0	0	1	0	0	2	0	0	0	0	0	0	0	0	Histidine	6		9	0	8	10	9	0	0	0	6	0	0	8	0	0	0	0	0	0	0	0		11		0.818182	0	0.727273
AAEPHAVSLAWSADGQTLFAGYTDNVIR	6	0	2	1	1	2	1	1	0	2	0	1	1	1	1	2	2	2	1	1	Isoleucine	6		18	0	8	5	9	4	6	6	0	12	0	4	5	5	6	6	8	10	11	9		28		0.642857	0	0.285714
AAFLGSEVR	2	0	0	1	1	1	0	0	0	1	0	0	0	0	1	1	0	1	0	0	Lysine	6		6	0	0	5	9	2	0	0	0	6	0	0	0	0	6	3	0	5	0	0		9		0.666667	0	0
AAFNGVTFK	2	0	0	0	2	1	0	0	1	0	0	1	0	0	0	0	1	1	0	0	Leucine	6		6	0	0	0	18	2	0	0	6	0	0	4	0	0	0	0	4	5	0	0		9		0.666667	0	0
AAFNGVTFK	2	0	0	0	2	1	0	0	1	0	0	1	0	0	0	0	1	1	0	0	Methionine	5		6	0	0	0	18	2	0	0	6	0	0	4	0	0	0	0	4	5	0	0		9		0.666667	0	0
AAFNGVTFK	2	0	0	0	2	1	0	0	1	0	0	1	0	0	0	0	1	1	0	0	Asparagine	4		6	0	0	0	18	2	0	0	6	0	0	4	0	0	0	0	4	5	0	0		9		0.666667	0	0
AAGDTNNSWDR	2	0	2	0	0	1	0	0	0	0	0	2	0	0	1	1	1	0	1	0	Proline	5		6	0	8	0	0	2	0	0	0	0	0	8	0	0	6	3	4	0	11	0		11		0.545455	0	0.727273
AAGFLLEK	2	0	0	1	1	1	0	0	1	2	0	0	0	0	0	0	0	0	0	0	Glutamine	5		6	0	0	5	9	2	0	0	6	12	0	0	0	0	0	0	0	0	0	0		8		0.75	0	0
AAGFLLEK	2	0	0	1	1	1	0	0	1	2	0	0	0	0	0	0	0	0	0	0	Arginine	6		6	0	0	5	9	2	0	0	6	12	0	0	0	0	0	0	0	0	0	0		8		0.75	0	0
AAGFLLEK	2	0	0	1	1	1	0	0	1	2	0	0	0	0	0	0	0	0	0	0	Serine	3		6	0	0	5	9	2	0	0	6	12	0	0	0	0	0	0	0	0	0	0		8		0.75	0	0
AAQDSFAAGWGVMVSHR	4	0	1	0	1	2	1	0	0	0	1	0	0	1	1	2	0	2	1	0	Threonine	4		12	0	4	0	9	4	6	0	0	0	5	0	0	5	6	6	0	10	11	0		17		0.705882	0	0.235294
AAQDSFAAGWGVMVSHR	4	0	1	0	1	2	1	0	0	0	1	0	0	1	1	2	0	2	1	0	Valine	5		12	0	4	0	9	4	6	0	0	0	5	0	0	5	6	6	0	10	11	0		17		0.705882	0	0.235294
AAQDSFAAGWGVMVSHR	4	0	1	0	1	2	1	0	0	0	1	0	0	1	1	2	0	2	1	0	Tryptophan	11		12	0	4	0	9	4	6	0	0	0	5	0	0	5	6	6	0	10	11	0		17		0.705882	0	0.235294
AAQDSFAANWGVMVSHR	4	0	1	0	1	1	1	0	0	0	1	1	0	1	1	2	0	2	1	0	Tyrosine	9		12	0	4	0	9	2	6	0	0	0	5	4	0	5	6	6	0	10	11	0		17		0.705882	0	0.235294
AAQDSFAANWGVMVSHR	4	0	1	0	1	1	1	0	0	0	1	1	0	1	1	2	0	2	1	0				12	0	4	0	9	2	6	0	0	0	5	4	0	5	6	6	0	10	11	0		17		0.705882	0	0.235294
AAQDSFAANWGVMVSHR	4	0	1	0	1	1	1	0	0	0	1	1	0	1	1	2	0	2	1	0				12	0	4	0	9	2	6	0	0	0	5	4	0	5	6	6	0	10	11	0		17		0.705882	0	0.235294
AAQDVWNR	2	0	1	0	0	0	0	0	0	0	0	1	0	1	1	0	0	1	1	0				6	0	4	0	0	0	0	0	0	0	0	4	0	5	6	0	0	5	11	0		8		0.75	0	0.5
AAYGVVR	2	0	0	0	0	1	0	0	0	0	0	0	0	0	1	0	0	2	0	1				6	0	0	0	0	2	0	0	0	0	0	0	0	0	6	0	0	10	0	9		7		0.857143	0	0
AAYSYMFDSLR	2	0	1	0	1	0	0	0	0	1	1	0	0	0	1	2	0	0	0	2				6	0	4	0	9	0	0	0	0	6	5	0	0	0	6	6	0	0	0	18		11		0.545455	0	0.363636
AAYSYMFDSLR	2	0	1	0	1	0	0	0	0	1	1	0	0	0	1	2	0	0	0	2				6	0	4	0	9	0	0	0	0	6	5	0	0	0	6	6	0	0	0	18		11		0.545455	0	0.363636
AAYSYMFDSLR	2	0	1	0	1	0	0	0	0	1	1	0	0	0	1	2	0	0	0	2				6	0	4	0	9	0	0	0	0	6	5	0	0	0	6	6	0	0	0	18		11		0.545455	0	0.363636
ADDDSVTIISAGNDK	2	0	4	0	0	1	0	2	1	0	0	1	0	0	0	2	1	1	0	0				6	0	16	0	0	2	0	12	6	0	0	4	0	0	0	6	4	5	0	0		15		0.4	0	1.06667
ADIMELLNHSDSR	1	0	2	1	0	0	1	1	0	2	1	1	0	0	1	2	0	0	0	0				3	0	8	5	0	0	6	6	0	12	5	4	0	0	6	6	0	0	0	0		13		0.230769	0	0.615385
ADLMLYVSK	1	0	1	0	0	0	0	0	1	2	1	0	0	0	0	1	0	1	0	1				3	0	4	0	0	0	0	0	6	12	5	0	0	0	0	3	0	5	0	9		9		0.333333	0	0.444444
ADNWWFR	1	0	1	0	1	0	0	0	0	0	0	1	0	0	1	0	0	0	2	0				3	0	4	0	9	0	0	0	0	0	0	4	0	0	6	0	0	0	22	0		7		0.428571	0	0.571429
ADNWWFR	1	0	1	0	1	0	0	0	0	0	0	1	0	0	1	0	0	0	2	0				3	0	4	0	9	0	0	0	0	0	0	4	0	0	6	0	0	0	22	0		7		0.428571	0	0.571429
ADPVALYLGLK	2	0	1	0	0	1	0	0	1	3	0	0	1	0	0	0	0	1	0	1				6	0	4	0	0	2	0	0	6	18	0	0	5	0	0	0	0	5	0	9		11		0.545455	0	0.363636
ADQEYEIEK	1	0	1	3	0	0	0	1	1	0	0	0	0	1	0	0	0	0	0	1				3	0	4	15	0	0	0	6	6	0	0	0	0	5	0	0	0	0	0	9		9		0.333333	0	0.444444
ADVDGFLVGGASLKPEFVDIINSR	2	0	3	1	2	3	0	2	1	2	0	1	1	0	1	2	0	3	0	0				6	0	12	5	18	6	0	12	6	12	0	4	5	0	6	6	0	15	0	0		24		0.25	0	0.5
ADVLTAFLNK	2	0	1	0	1	0	0	0	1	2	0	1	0	0	0	0	1	1	0	0				6	0	4	0	9	0	0	0	6	12	0	4	0	0	0	0	4	5	0	0		10		0.6	0	0.4
ADYANGVLTLTVPK	2	0	1	0	0	1	0	0	1	2	0	1	1	0	0	0	2	2	0	1				6	0	4	0	0	2	0	0	6	12	0	4	5	0	0	0	8	10	0	9		14		0.428571	0	0.285714
ADYANGVLTLTVPK	2	0	1	0	0	1	0	0	1	2	0	1	1	0	0	0	2	2	0	1				6	0	4	0	0	2	0	0	6	12	0	4	5	0	0	0	8	10	0	9		14		0.428571	0	0.285714
AEALNISGEFFR	2	0	0	2	2	1	0	1	0	1	0	1	0	0	1	1	0	0	0	0				6	0	0	10	18	2	0	6	0	6	0	4	0	0	6	3	0	0	0	0		12		0.5	0	0
AEELNISGEFFR	1	0	0	3	2	1	0	1	0	1	0	1	0	0	1	1	0	0	0	0				3	0	0	15	18	2	0	6	0	6	0	4	0	0	6	3	0	0	0	0		12		0.25	0	0
AEEWLYDEGFDSIK	1	0	2	3	1	1	0	1	1	1	0	0	0	0	0	1	0	0	1	1				3	0	8	15	9	2	0	6	6	6	0	0	0	0	0	3	0	0	11	9		14		0.214286	0	0.571429
AEEWLYDEGFDSIK	1	0	2	3	1	1	0	1	1	1	0	0	0	0	0	1	0	0	1	1				3	0	8	15	9	2	0	6	6	6	0	0	0	0	0	3	0	0	11	9		14		0.214286	0	0.571429
AEGATGGLVPHK	2	0	0	1	0	3	1	0	1	1	0	0	1	0	0	0	1	1	0	0				6	0	0	5	0	6	6	0	6	6	0	0	5	0	0	0	4	5	0	0		12		0.5	0	0
AEPIDEEVSLAIENGIINPR	2	0	1	4	0	1	0	4	0	1	0	2	2	0	1	1	0	1	0	0				6	0	4	20	0	2	0	24	0	6	0	8	10	0	6	3	0	5	0	0		20		0.3	0	0.2
AEPIDEEVSLAIENGIINPR	2	0	1	4	0	1	0	4	0	1	0	2	2	0	1	1	0	1	0	0				6	0	4	20	0	2	0	24	0	6	0	8	10	0	6	3	0	5	0	0		20		0.3	0	0.2
AESTDDVDYIMR	1	0	3	1	0	0	0	1	0	0	1	0	0	0	1	1	1	1	0	1				3	0	12	5	0	0	0	6	0	0	5	0	0	0	6	3	4	5	0	9		12		0.25	0	1
AESTDDVDYIMR	1	0	3	1	0	0	0	1	0	0	1	0	0	0	1	1	1	1	0	1				3	0	12	5	0	0	0	6	0	0	5	0	0	0	6	3	4	5	0	9		12		0.25	0	1
AESTDDVDYIMR	1	0	3	1	0	0	0	1	0	0	1	0	0	0	1	1	1	1	0	1				3	0	12	5	0	0	0	6	0	0	5	0	0	0	6	3	4	5	0	9		12		0.25	0	1
AEVAALAAENK	5	0	0	2	0	0	0	0	1	1	0	1	0	0	0	0	0	1	0	0				15	0	0	10	0	0	0	0	6	6	0	4	0	0	0	0	0	5	0	0		11		1.36364	0	0
AEVAALAAENK	5	0	0	2	0	0	0	0	1	1	0	1	0	0	0	0	0	1	0	0				15	0	0	10	0	0	0	0	6	6	0	4	0	0	0	0	0	5	0	0		11		1.36364	0	0
AFLDSMAQK	2	0	1	0	1	0	0	0	1	1	1	0	0	1	0	1	0	0	0	0				6	0	4	0	9	0	0	0	6	6	5	0	0	5	0	3	0	0	0	0		9		0.666667	0	0.444444
AFLDSMAQK	2	0	1	0	1	0	0	0	1	1	1	0	0	1	0	1	0	0	0	0				6	0	4	0	9	0	0	0	6	6	5	0	0	5	0	3	0	0	0	0		9		0.666667	0	0.444444
AFNMFILDPIFR	1	0	1	0	3	0	0	2	0	1	1	1	1	0	1	0	0	0	0	0				3	0	4	0	27	0	0	12	0	6	5	4	5	0	6	0	0	0	0	0		12		0.25	0	0.333333
AFSNGSWNGIDPIDR	1	0	2	0	1	2	0	2	0	0	0	2	1	0	1	2	0	0	1	0				3	0	8	0	9	4	0	12	0	0	0	8	5	0	6	6	0	0	11	0		15		0.2	0	0.533333
AFSNGSWNGIDPIDR	1	0	2	0	1	2	0	2	0	0	0	2	1	0	1	2	0	0	1	0				3	0	8	0	9	4	0	12	0	0	0	8	5	0	6	6	0	0	11	0		15		0.2	0	0.533333
AFSNGSWNGIDPIDR	1	0	2	0	1	2	0	2	0	0	0	2	1	0	1	2	0	0	1	0				3	0	8	0	9	4	0	12	0	0	0	8	5	0	6	6	0	0	11	0		15		0.2	0	0.533333
AGANSMIQNVVDSDTISETAAR	4	0	2	1	0	1	0	2	0	0	1	2	0	1	1	3	2	2	0	0				12	0	8	5	0	2	0	12	0	0	5	8	0	5	6	9	8	10	0	0		22		0.545455	0	0.363636
AGANSMIQNVVDSDTISETAAR	4	0	2	1	0	1	0	2	0	0	1	2	0	1	1	3	2	2	0	0				12	0	8	5	0	2	0	12	0	0	5	8	0	5	6	9	8	10	0	0		22		0.545455	0	0.363636
AGANSMIQNVVDSDTISETAAR	4	0	2	1	0	1	0	2	0	0	1	2	0	1	1	3	2	2	0	0				12	0	8	5	0	2	0	12	0	0	5	8	0	5	6	9	8	10	0	0		22		0.545455	0	0.363636
AGAPVDALINQIVPLLEK	3	0	1	1	0	1	0	2	1	3	0	1	2	1	0	0	0	2	0	0				9	0	4	5	0	2	0	12	6	18	0	4	10	5	0	0	0	10	0	0		18		0.5	0	0.222222
AGAVAPEDIWVR	3	0	1	1	0	1	0	1	0	0	0	0	1	0	1	0	0	2	1	0				9	0	4	5	0	2	0	6	0	0	0	0	5	0	6	0	0	10	11	0		12		0.75	0	0.333333
AGAVAPEDIWVR	3	0	1	1	0	1	0	1	0	0	0	0	1	0	1	0	0	2	1	0				9	0	4	5	0	2	0	6	0	0	0	0	5	0	6	0	0	10	11	0		12		0.75	0	0.333333
AGAVAPEDIWVR	3	0	1	1	0	1	0	1	0	0	0	0	1	0	1	0	0	2	1	0				9	0	4	5	0	2	0	6	0	0	0	0	5	0	6	0	0	10	11	0		12		0.75	0	0.333333
AGEIVNNWFQELK	1	0	0	2	1	1	0	1	1	1	0	2	0	1	0	0	0	1	1	0				3	0	0	10	9	2	0	6	6	6	0	8	0	5	0	0	0	5	11	0		13		0.230769	0	0
AGITYGTWNEK	1	0	0	1	0	2	0	1	1	0	0	1	0	0	0	0	2	0	1	1				3	0	0	5	0	4	0	6	6	0	0	4	0	0	0	0	8	0	11	9		11		0.272727	0	0
AGIVGLANVGK	2	0	0	0	0	3	0	1	1	1	0	1	0	0	0	0	0	2	0	0				6	0	0	0	0	6	0	6	6	6	0	4	0	0	0	0	0	10	0	0		11		0.545455	0	0
AGIVGLANVGK	2	0	0	0	0	3	0	1	1	1	0	1	0	0	0	0	0	2	0	0				6	0	0	0	0	6	0	6	6	6	0	4	0	0	0	0	0	10	0	0		11		0.545455	0	0
AGIVGLANVGK	2	0	0	0	0	3	0	1	1	1	0	1	0	0	0	0	0	2	0	0				6	0	0	0	0	6	0	6	6	6	0	4	0	0	0	0	0	10	0	0		11		0.545455	0	0
AGLNIVR	1	0	0	0	0	1	0	1	0	1	0	1	0	0	1	0	0	1	0	0				3	0	0	0	0	2	0	6	0	6	0	4	0	0	6	0	0	5	0	0		7		0.428571	0	0
AGLNIVR	1	0	0	0	0	1	0	1	0	1	0	1	0	0	1	0	0	1	0	0				3	0	0	0	0	2	0	6	0	6	0	4	0	0	6	0	0	5	0	0		7		0.428571	0	0
AGLNIVR	1	0	0	0	0	1	0	1	0	1	0	1	0	0	1	0	0	1	0	0				3	0	0	0	0	2	0	6	0	6	0	4	0	0	6	0	0	5	0	0		7		0.428571	0	0
AGMTTIVR	1	0	0	0	0	1	0	1	0	0	1	0	0	0	1	0	2	1	0	0				3	0	0	0	0	2	0	6	0	0	5	0	0	0	6	0	8	5	0	0		8		0.375	0	0
AGMTTIVR	1	0	0	0	0	1	0	1	0	0	1	0	0	0	1	0	2	1	0	0				3	0	0	0	0	2	0	6	0	0	5	0	0	0	6	0	8	5	0	0		8		0.375	0	0
AGNFALHPEVVR	2	0	0	1	1	1	1	0	0	1	0	1	1	0	1	0	0	2	0	0				6	0	0	5	9	2	6	0	0	6	0	4	5	0	6	0	0	10	0	0		12		0.5	0	0
AGNRPTSAATSLVNR	3	0	0	0	0	1	0	0	0	1	0	2	1	0	2	2	2	1	0	0				9	0	0	0	0	2	0	0	0	6	0	8	5	0	12	6	8	5	0	0		15		0.6	0	0
AGSAINYIGNIR	2	0	0	0	0	2	0	3	0	0	0	2	0	0	1	1	0	0	0	1				6	0	0	0	0	4	0	18	0	0	0	8	0	0	6	3	0	0	0	9		12		0.5	0	0
AGTVWINTYNDFDSR	1	0	2	0	1	1	0	1	0	0	0	2	0	0	1	1	2	1	1	1				3	0	8	0	9	2	0	6	0	0	0	8	0	0	6	3	8	5	11	9		15		0.2	0	0.533333
AGTVWINTYNDFDSR	1	0	2	0	1	1	0	1	0	0	0	2	0	0	1	1	2	1	1	1				3	0	8	0	9	2	0	6	0	0	0	8	0	0	6	3	8	5	11	9		15		0.2	0	0.533333
AGTVWINTYNDFDSR	1	0	2	0	1	1	0	1	0	0	0	2	0	0	1	1	2	1	1	1				3	0	8	0	9	2	0	6	0	0	0	8	0	0	6	3	8	5	11	9		15		0.2	0	0.533333
AGTYHIVLNSDR	1	0	1	0	0	1	1	1	0	1	0	1	0	0	1	1	1	1	0	1				3	0	4	0	0	2	6	6	0	6	0	4	0	0	6	3	4	5	0	9		12		0.25	0	0.333333
AGTYHIVLNSDR	1	0	1	0	0	1	1	1	0	1	0	1	0	0	1	1	1	1	0	1				3	0	4	0	0	2	6	6	0	6	0	4	0	0	6	3	4	5	0	9		12		0.25	0	0.333333
AHGGFSVFTGVGER	1	0	0	1	2	4	1	0	0	0	0	0	0	0	1	1	1	2	0	0				3	0	0	5	18	8	6	0	0	0	0	0	0	0	6	3	4	10	0	0		14		0.214286	0	0
AHGGFSVFTGVGER	1	0	0	1	2	4	1	0	0	0	0	0	0	0	1	1	1	2	0	0				3	0	0	5	18	8	6	0	0	0	0	0	0	0	6	3	4	10	0	0		14		0.214286	0	0
AHGGFSVFTGVGER	1	0	0	1	2	4	1	0	0	0	0	0	0	0	1	1	1	2	0	0				3	0	0	5	18	8	6	0	0	0	0	0	0	0	6	3	4	10	0	0		14		0.214286	0	0
AHLAEIQLNGGSISEK	2	0	0	2	0	2	1	2	1	2	0	1	0	1	0	2	0	0	0	0				6	0	0	10	0	4	6	12	6	12	0	4	0	5	0	6	0	0	0	0		16		0.375	0	0
AHLAEIQLNGGSISEK	2	0	0	2	0	2	1	2	1	2	0	1	0	1	0	2	0	0	0	0				6	0	0	10	0	4	6	12	6	12	0	4	0	5	0	6	0	0	0	0		16		0.375	0	0
AHLAEIQLNGGSISEK	2	0	0	2	0	2	1	2	1	2	0	1	0	1	0	2	0	0	0	0				6	0	0	10	0	4	6	12	6	12	0	4	0	5	0	6	0	0	0	0		16		0.375	0	0
AHLMGTTYVYDFPELFR	1	0	1	1	2	1	1	0	0	2	1	0	1	0	1	0	2	1	0	2				3	0	4	5	18	2	6	0	0	12	5	0	5	0	6	0	8	5	0	18		17		0.176471	0	0.235294
AHNGDLVNAIMSLSK	2	0	1	0	0	1	1	1	1	2	1	2	0	0	0	2	0	1	0	0				6	0	4	0	0	2	6	6	6	12	5	8	0	0	0	6	0	5	0	0		15		0.4	0	0.266667
AHNGDLVNAIMSLSK	2	0	1	0	0	1	1	1	1	2	1	2	0	0	0	2	0	1	0	0				6	0	4	0	0	2	6	6	6	12	5	8	0	0	0	6	0	5	0	0		15		0.4	0	0.266667
AHNGDLVNAIMSLSK	2	0	1	0	0	1	1	1	1	2	1	2	0	0	0	2	0	1	0	0				6	0	4	0	0	2	6	6	6	12	5	8	0	0	0	6	0	5	0	0		15		0.4	0	0.266667
AHPDVLTVMLQMLDDGR	1	0	3	0	0	1	1	0	0	3	2	0	1	1	1	0	1	2	0	0				3	0	12	0	0	2	6	0	0	18	10	0	5	5	6	0	4	10	0	0		17		0.176471	0	0.705882
AHPDVLTVMLQMLDDGR	1	0	3	0	0	1	1	0	0	3	2	0	1	1	1	0	1	2	0	0				3	0	12	0	0	2	6	0	0	18	10	0	5	5	6	0	4	10	0	0		17		0.176471	0	0.705882
AHPNFPIALQWTGGR	2	0	0	0	1	2	1	1	0	1	0	1	2	1	1	0	1	0	1	0				6	0	0	0	9	4	6	6	0	6	0	4	10	5	6	0	4	0	11	0		15		0.4	0	0
AHPNFPIALQWTGGR	2	0	0	0	1	2	1	1	0	1	0	1	2	1	1	0	1	0	1	0				6	0	0	0	9	4	6	6	0	6	0	4	10	5	6	0	4	0	11	0		15		0.4	0	0
AHPNFPIALQWTGGR	2	0	0	0	1	2	1	1	0	1	0	1	2	1	1	0	1	0	1	0				6	0	0	0	9	4	6	6	0	6	0	4	10	5	6	0	4	0	11	0		15		0.4	0	0
AHSSMVGFDLPQR	1	0	1	0	1	1	1	0	0	1	1	0	1	1	1	2	0	1	0	0				3	0	4	0	9	2	6	0	0	6	5	0	5	5	6	6	0	5	0	0		13		0.230769	0	0.307692
AHSSMVGFDLPQR	1	0	1	0	1	1	1	0	0	1	1	0	1	1	1	2	0	1	0	0				3	0	4	0	9	2	6	0	0	6	5	0	5	5	6	6	0	5	0	0		13		0.230769	0	0.307692
AHSSMVGFDLPQR	1	0	1	0	1	1	1	0	0	1	1	0	1	1	1	2	0	1	0	0				3	0	4	0	9	2	6	0	0	6	5	0	5	5	6	6	0	5	0	0		13		0.230769	0	0.307692
AIAIGEFDTAK	3	0	1	1	1	1	0	2	1	0	0	0	0	0	0	0	1	0	0	0				9	0	4	5	9	2	0	12	6	0	0	0	0	0	0	0	4	0	0	0		11		0.818182	0	0.363636
AIAIGEFDTAK	3	0	1	1	1	1	0	2	1	0	0	0	0	0	0	0	1	0	0	0				9	0	4	5	9	2	0	12	6	0	0	0	0	0	0	0	4	0	0	0		11		0.818182	0	0.363636
AIAVMTSGGDAPGMNSNVR	3	0	1	0	0	3	0	1	0	0	2	2	1	0	1	2	1	2	0	0				9	0	4	0	0	6	0	6	0	0	10	8	5	0	6	6	4	10	0	0		19		0.473684	0	0.210526
AIAVMTSGGDAPGMNSNVR	3	0	1	0	0	3	0	1	0	0	2	2	1	0	1	2	1	2	0	0				9	0	4	0	0	6	0	6	0	0	10	8	5	0	6	6	4	10	0	0		19		0.473684	0	0.210526
AIAVMTSGGDAPGMNSNVR	3	0	1	0	0	3	0	1	0	0	2	2	1	0	1	2	1	2	0	0				9	0	4	0	0	6	0	6	0	0	10	8	5	0	6	6	4	10	0	0		19		0.473684	0	0.210526
AIDEVVR	1	0	1	1	0	0	0	1	0	0	0	0	0	0	1	0	0	2	0	0				3	0	4	5	0	0	0	6	0	0	0	0	0	0	6	0	0	10	0	0		7		0.428571	0	0.571429
AIDEVVR	1	0	1	1	0	0	0	1	0	0	0	0	0	0	1	0	0	2	0	0				3	0	4	5	0	0	0	6	0	0	0	0	0	0	6	0	0	10	0	0		7		0.428571	0	0.571429
AIDLVDEACAVLR	3	1	2	1	0	0	0	1	0	2	0	0	0	0	1	0	0	2	0	0				9	3	8	5	0	0	0	6	0	12	0	0	0	0	6	0	0	10	0	0		13		0.692308	0.230769	0.615385
AIDYVEATANSHSR	3	0	1	1	0	0	1	1	0	0	0	1	0	0	1	2	1	1	0	1				9	0	4	5	0	0	6	6	0	0	0	4	0	0	6	6	4	5	0	9		14		0.642857	0	0.285714
AIDYVEATANSHSR	3	0	1	1	0	0	1	1	0	0	0	1	0	0	1	2	1	1	0	1				9	0	4	5	0	0	6	6	0	0	0	4	0	0	6	6	4	5	0	9		14		0.642857	0	0.285714
AIEQLNYTPIK	1	0	0	1	0	0	0	2	1	1	0	1	1	1	0	0	1	0	0	1				3	0	0	5	0	0	0	12	6	6	0	4	5	5	0	0	4	0	0	9		11		0.272727	0	0
AIEQLNYTPIK	1	0	0	1	0	0	0	2	1	1	0	1	1	1	0	0	1	0	0	1				3	0	0	5	0	0	0	12	6	6	0	4	5	5	0	0	4	0	0	9		11		0.272727	0	0
AIEVSETPNHVLYSNR	1	0	0	2	0	0	1	1	0	1	0	2	1	0	1	2	1	2	0	1				3	0	0	10	0	0	6	6	0	6	0	8	5	0	6	6	4	10	0	9		16		0.1875	0	0
AIEVSETPNHVLYSNR	1	0	0	2	0	0	1	1	0	1	0	2	1	0	1	2	1	2	0	1				3	0	0	10	0	0	6	6	0	6	0	8	5	0	6	6	4	10	0	9		16		0.1875	0	0
AIFQGQEPLLQLR	1	0	0	1	1	1	0	1	0	3	0	0	1	3	1	0	0	0	0	0				3	0	0	5	9	2	0	6	0	18	0	0	5	15	6	0	0	0	0	0		13		0.230769	0	0
AIGAPAGLSISLCSSR	3	1	0	0	0	2	0	2	0	2	0	0	1	0	1	4	0	0	0	0				9	3	0	0	0	4	0	12	0	12	0	0	5	0	6	12	0	0	0	0		16		0.5625	0.1875	0
AIGVLPQLIIDR	1	0	1	0	0	1	0	3	0	2	0	0	1	1	1	0	0	1	0	0				3	0	4	0	0	2	0	18	0	12	0	0	5	5	6	0	0	5	0	0		12		0.25	0	0.333333
AIGVLPQLIIDR	1	0	1	0	0	1	0	3	0	2	0	0	1	1	1	0	0	1	0	0				3	0	4	0	0	2	0	18	0	12	0	0	5	5	6	0	0	5	0	0		12		0.25	0	0.333333
AIGVLPQLIIDR	1	0	1	0	0	1	0	3	0	2	0	0	1	1	1	0	0	1	0	0				3	0	4	0	0	2	0	18	0	12	0	0	5	5	6	0	0	5	0	0		12		0.25	0	0.333333
AIGVSNFSIEYLER	1	0	0	2	1	1	0	2	0	1	0	1	0	0	1	2	0	1	0	1				3	0	0	10	9	2	0	12	0	6	0	4	0	0	6	6	0	5	0	9		14		0.214286	0	0
AIGVSNFSIEYLER	1	0	0	2	1	1	0	2	0	1	0	1	0	0	1	2	0	1	0	1				3	0	0	10	9	2	0	12	0	6	0	4	0	0	6	6	0	5	0	9		14		0.214286	0	0
AIGVSNFSIEYLER	1	0	0	2	1	1	0	2	0	1	0	1	0	0	1	2	0	1	0	1				3	0	0	10	9	2	0	12	0	6	0	4	0	0	6	6	0	5	0	9		14		0.214286	0	0
AIHNGDIAMEDCK	2	1	2	1	0	1	1	2	1	0	1	1	0	0	0	0	0	0	0	0				6	3	8	5	0	2	6	12	6	0	5	4	0	0	0	0	0	0	0	0		13		0.461538	0.230769	0.615385
AIHNGDIAMEDCK	2	1	2	1	0	1	1	2	1	0	1	1	0	0	0	0	0	0	0	0				6	3	8	5	0	2	6	12	6	0	5	4	0	0	0	0	0	0	0	0		13		0.461538	0.230769	0.615385
AIIVLSTSGTTPR	1	0	0	0	0	1	0	2	0	1	0	0	1	0	1	2	3	1	0	0				3	0	0	0	0	2	0	12	0	6	0	0	5	0	6	6	12	5	0	0		13		0.230769	0	0
AIIVLSTSGTTPR	1	0	0	0	0	1	0	2	0	1	0	0	1	0	1	2	3	1	0	0				3	0	0	0	0	2	0	12	0	6	0	0	5	0	6	6	12	5	0	0		13		0.230769	0	0
AIIVLSTSGTTPR	1	0	0	0	0	1	0	2	0	1	0	0	1	0	1	2	3	1	0	0				3	0	0	0	0	2	0	12	0	6	0	0	5	0	6	6	12	5	0	0		13		0.230769	0	0
AILYNIYYTALNK	2	0	0	0	0	0	0	2	1	2	0	2	0	0	0	0	1	0	0	3				6	0	0	0	0	0	0	12	6	12	0	8	0	0	0	0	4	0	0	27		13		0.461538	0	0
AIPSALSYVGEDEYHGGQALQQLIR	3	0	1	2	0	3	1	2	0	3	0	0	1	3	1	2	0	1	0	2				9	0	4	10	0	6	6	12	0	18	0	0	5	15	6	6	0	5	0	18		25		0.36	0	0.16
AIQQAADEVASGK	4	0	1	1	0	1	0	1	1	0	0	0	0	2	0	1	0	1	0	0				12	0	4	5	0	2	0	6	6	0	0	0	0	10	0	3	0	5	0	0		13		0.923077	0	0.307692
AIQQAADEVASGK	4	0	1	1	0	1	0	1	1	0	0	0	0	2	0	1	0	1	0	0				12	0	4	5	0	2	0	6	6	0	0	0	0	10	0	3	0	5	0	0		13		0.923077	0	0.307692
AIQTANIALEK	3	0	0	1	0	0	0	2	1	1	0	1	0	1	0	0	1	0	0	0				9	0	0	5	0	0	0	12	6	6	0	4	0	5	0	0	4	0	0	0		11		0.818182	0	0
AIQTANIALEK	3	0	0	1	0	0	0	2	1	1	0	1	0	1	0	0	1	0	0	0				9	0	0	5	0	0	0	12	6	6	0	4	0	5	0	0	4	0	0	0		11		0.818182	0	0
AISAQADKQDISSSTR	3	0	2	0	0	0	0	2	1	0	0	0	0	2	1	4	1	0	0	0				9	0	8	0	0	0	0	12	6	0	0	0	0	10	6	12	4	0	0	0		16		0.5625	0	0.5
AITIADEVLR	2	0	1	1	0	0	0	2	0	1	0	0	0	0	1	0	1	1	0	0				6	0	4	5	0	0	0	12	0	6	0	0	0	0	6	0	4	5	0	0		10		0.6	0	0.4
AITVGASTLSDDR	2	0	2	0	0	1	0	1	0	1	0	0	0	0	1	2	2	1	0	0				6	0	8	0	0	2	0	6	0	6	0	0	0	0	6	6	8	5	0	0		13		0.461538	0	0.615385
AIWNVVNWK	1	0	0	0	0	0	0	1	1	0	0	2	0	0	0	0	0	2	2	0				3	0	0	0	0	0	0	6	6	0	0	8	0	0	0	0	0	10	22	0		9		0.333333	0	0
ALAAEDDEATR	4	0	2	2	0	0	0	0	0	1	0	0	0	0	1	0	1	0	0	0				12	0	8	10	0	0	0	0	0	6	0	0	0	0	6	0	4	0	0	0		11		1.09091	0	0.727273
ALAEFLFDDESNVIR	2	0	2	2	2	0	0	1	0	2	0	1	0	0	1	1	0	1	0	0				6	0	8	10	18	0	0	6	0	12	0	4	0	0	6	3	0	5	0	0		15		0.4	0	0.533333
ALAGSEINWR	2	0	0	1	0	1	0	1	0	1	0	1	0	0	1	1	0	0	1	0				6	0	0	5	0	2	0	6	0	6	0	4	0	0	6	3	0	0	11	0		10		0.6	0	0
ALAGSEINWR	2	0	0	1	0	1	0	1	0	1	0	1	0	0	1	1	0	0	1	0				6	0	0	5	0	2	0	6	0	6	0	4	0	0	6	3	0	0	11	0		10		0.6	0	0
ALAGSEINWR	2	0	0	1	0	1	0	1	0	1	0	1	0	0	1	1	0	0	1	0				6	0	0	5	0	2	0	6	0	6	0	4	0	0	6	3	0	0	11	0		10		0.6	0	0
ALDNALINMK	2	0	1	0	0	0	0	1	1	2	1	2	0	0	0	0	0	0	0	0				6	0	4	0	0	0	0	6	6	12	5	8	0	0	0	0	0	0	0	0		10		0.6	0	0.4
ALDNALINMK	2	0	1	0	0	0	0	1	1	2	1	2	0	0	0	0	0	0	0	0				6	0	4	0	0	0	0	6	6	12	5	8	0	0	0	0	0	0	0	0		10		0.6	0	0.4
ALDNALINMK	2	0	1	0	0	0	0	1	1	2	1	2	0	0	0	0	0	0	0	0				6	0	4	0	0	0	0	6	6	12	5	8	0	0	0	0	0	0	0	0		10		0.6	0	0.4
ALEEGVTPR	1	0	0	2	0	1	0	0	0	1	0	0	1	0	1	0	1	1	0	0				3	0	0	10	0	2	0	0	0	6	0	0	5	0	6	0	4	5	0	0		9		0.333333	0	0
ALEEGVTPR	1	0	0	2	0	1	0	0	0	1	0	0	1	0	1	0	1	1	0	0				3	0	0	10	0	2	0	0	0	6	0	0	5	0	6	0	4	5	0	0		9		0.333333	0	0
ALELASAEQR	3	0	0	2	0	0	0	0	0	2	0	0	0	1	1	1	0	0	0	0				9	0	0	10	0	0	0	0	0	12	0	0	0	5	6	3	0	0	0	0		10		0.9	0	0
ALENPTRPFLAILGGAK	3	0	0	1	1	2	0	1	1	3	0	1	2	0	1	0	1	0	0	0				9	0	0	5	9	4	0	6	6	18	0	4	10	0	6	0	4	0	0	0		17		0.529412	0	0
ALENPTRPFLAILGGAK	3	0	0	1	1	2	0	1	1	3	0	1	2	0	1	0	1	0	0	0				9	0	0	5	9	4	0	6	6	18	0	4	10	0	6	0	4	0	0	0		17		0.529412	0	0
ALENTNYAVDLGR	2	0	1	1	0	1	0	0	0	2	0	2	0	0	1	0	1	1	0	1				6	0	4	5	0	2	0	0	0	12	0	8	0	0	6	0	4	5	0	9		13		0.461538	0	0.307692
ALENTNYAVDLGR	2	0	1	1	0	1	0	0	0	2	0	2	0	0	1	0	1	1	0	1				6	0	4	5	0	2	0	0	0	12	0	8	0	0	6	0	4	5	0	9		13		0.461538	0	0.307692
ALENTNYAVDLGR	2	0	1	1	0	1	0	0	0	2	0	2	0	0	1	0	1	1	0	1				6	0	4	5	0	2	0	0	0	12	0	8	0	0	6	0	4	5	0	9		13		0.461538	0	0.307692
ALESNIAPVVVLASNR	3	0	0	1	0	0	0	1	0	2	0	2	1	0	1	2	0	3	0	0				9	0	0	5	0	0	0	6	0	12	0	8	5	0	6	6	0	15	0	0		16		0.5625	0	0
ALFVTVDAPSLGQR	2	0	1	0	1	1	0	0	0	2	0	0	1	1	1	1	1	2	0	0				6	0	4	0	9	2	0	0	0	12	0	0	5	5	6	3	4	10	0	0		14		0.428571	0	0.285714
ALFVTVDAPSLGQR	2	0	1	0	1	1	0	0	0	2	0	0	1	1	1	1	1	2	0	0				6	0	4	0	9	2	0	0	0	12	0	0	5	5	6	3	4	10	0	0		14		0.428571	0	0.285714
ALFVTVDAPSLGQR	2	0	1	0	1	1	0	0	0	2	0	0	1	1	1	1	1	2	0	0				6	0	4	0	9	2	0	0	0	12	0	0	5	5	6	3	4	10	0	0		14		0.428571	0	0.285714
ALIENWAADSVSSR	3	0	1	1	0	0	0	1	0	1	0	1	0	0	1	3	0	1	1	0				9	0	4	5	0	0	0	6	0	6	0	4	0	0	6	9	0	5	11	0		14		0.642857	0	0.285714
ALLELLDDSPVTPGEAR	2	0	2	2	0	1	0	0	0	4	0	0	2	0	1	1	1	1	0	0				6	0	8	10	0	2	0	0	0	24	0	0	10	0	6	3	4	5	0	0		17		0.352941	0	0.470588
ALLELLDDSPVTPGEAR	2	0	2	2	0	1	0	0	0	4	0	0	2	0	1	1	1	1	0	0				6	0	8	10	0	2	0	0	0	24	0	0	10	0	6	3	4	5	0	0		17		0.352941	0	0.470588
ALLELLDDSPVTPGEAR	2	0	2	2	0	1	0	0	0	4	0	0	2	0	1	1	1	1	0	0				6	0	8	10	0	2	0	0	0	24	0	0	10	0	6	3	4	5	0	0		17		0.352941	0	0.470588
ALLELQVSK	1	0	0	1	0	0	0	0	1	3	0	0	0	1	0	1	0	1	0	0				3	0	0	5	0	0	0	0	6	18	0	0	0	5	0	3	0	5	0	0		9		0.333333	0	0
ALLELQVSK	1	0	0	1	0	0	0	0	1	3	0	0	0	1	0	1	0	1	0	0				3	0	0	5	0	0	0	0	6	18	0	0	0	5	0	3	0	5	0	0		9		0.333333	0	0
ALLELQVSK	1	0	0	1	0	0	0	0	1	3	0	0	0	1	0	1	0	1	0	0				3	0	0	5	0	0	0	0	6	18	0	0	0	5	0	3	0	5	0	0		9		0.333333	0	0
ALNDADIYVIADLAAPATSINR	6	0	3	0	0	0	0	3	0	2	0	2	1	0	1	1	1	1	0	1				18	0	12	0	0	0	0	18	0	12	0	8	5	0	6	3	4	5	0	9		22		0.818182	0	0.545455
ALPDAVTIIEPK	2	0	1	1	0	0	0	2	1	1	0	0	2	0	0	0	1	1	0	0				6	0	4	5	0	0	0	12	6	6	0	0	10	0	0	0	4	5	0	0		12		0.5	0	0.333333
ALPDAVTIIEPK	2	0	1	1	0	0	0	2	1	1	0	0	2	0	0	0	1	1	0	0				6	0	4	5	0	0	0	12	6	6	0	0	10	0	0	0	4	5	0	0		12		0.5	0	0.333333
ALQLEAER	2	0	0	2	0	0	0	0	0	2	0	0	0	1	1	0	0	0	0	0				6	0	0	10	0	0	0	0	0	12	0	0	0	5	6	0	0	0	0	0		8		0.75	0	0
ALSSQMSTR	1	0	0	0	0	0	0	0	0	1	1	0	0	1	1	3	1	0	0	0				3	0	0	0	0	0	0	0	0	6	5	0	0	5	6	9	4	0	0	0		9		0.333333	0	0
ALSSQMSTR	1	0	0	0	0	0	0	0	0	1	1	0	0	1	1	3	1	0	0	0				3	0	0	0	0	0	0	0	0	6	5	0	0	5	6	9	4	0	0	0		9		0.333333	0	0
ALSSQMSTR	1	0	0	0	0	0	0	0	0	1	1	0	0	1	1	3	1	0	0	0				3	0	0	0	0	0	0	0	0	6	5	0	0	5	6	9	4	0	0	0		9		0.333333	0	0
ALTILTLAQK	2	0	0	0	0	0	0	1	1	3	0	0	0	1	0	0	2	0	0	0				6	0	0	0	0	0	0	6	6	18	0	0	0	5	0	0	8	0	0	0		10		0.6	0	0
ALTILTLAQK	2	0	0	0	0	0	0	1	1	3	0	0	0	1	0	0	2	0	0	0				6	0	0	0	0	0	0	6	6	18	0	0	0	5	0	0	8	0	0	0		10		0.6	0	0
ALTTLVYSDNLNLQR	1	0	1	0	0	0	0	0	0	4	0	2	0	1	1	1	2	1	0	1				3	0	4	0	0	0	0	0	0	24	0	8	0	5	6	3	8	5	0	9		15		0.2	0	0.266667
ALTTLVYSDNLNLQR	1	0	1	0	0	0	0	0	0	4	0	2	0	1	1	1	2	1	0	1				3	0	4	0	0	0	0	0	0	24	0	8	0	5	6	3	8	5	0	9		15		0.2	0	0.266667
ALTTLVYSDNLNLQR	1	0	1	0	0	0	0	0	0	4	0	2	0	1	1	1	2	1	0	1				3	0	4	0	0	0	0	0	0	24	0	8	0	5	6	3	8	5	0	9		15		0.2	0	0.266667
ALVDMGMLK	1	0	1	0	0	1	0	0	1	2	2	0	0	0	0	0	0	1	0	0				3	0	4	0	0	2	0	0	6	12	10	0	0	0	0	0	0	5	0	0		9		0.333333	0	0.444444
ALYDTFSVFGDILSSK	1	0	2	0	2	1	0	1	1	2	0	0	0	0	0	3	1	1	0	1				3	0	8	0	18	2	0	6	6	12	0	0	0	0	0	9	4	5	0	9		16		0.1875	0	0.5
ALYDTFSVFGDILSSK	1	0	2	0	2	1	0	1	1	2	0	0	0	0	0	3	1	1	0	1				3	0	8	0	18	2	0	6	6	12	0	0	0	0	0	9	4	5	0	9		16		0.1875	0	0.5
ALYELLSAADQK	3	0	1	1	0	0	0	0	1	3	0	0	0	1	0	1	0	0	0	1				9	0	4	5	0	0	0	0	6	18	0	0	0	5	0	3	0	0	0	9		12		0.75	0	0.333333
AMEVVASER	2	0	0	2	0	0	0	0	0	0	1	0	0	0	1	1	0	2	0	0				6	0	0	10	0	0	0	0	0	0	5	0	0	0	6	3	0	10	0	0		9		0.666667	0	0
AMEVVASER	2	0	0	2	0	0	0	0	0	0	1	0	0	0	1	1	0	2	0	0				6	0	0	10	0	0	0	0	0	0	5	0	0	0	6	3	0	10	0	0		9		0.666667	0	0
AMEVVASER	2	0	0	2	0	0	0	0	0	0	1	0	0	0	1	1	0	2	0	0				6	0	0	10	0	0	0	0	0	0	5	0	0	0	6	3	0	10	0	0		9		0.666667	0	0
AMLNNSMSLYR	1	0	0	0	0	0	0	0	0	2	2	2	0	0	1	2	0	0	0	1				3	0	0	0	0	0	0	0	0	12	10	8	0	0	6	6	0	0	0	9		11		0.272727	0	0
AMLNNSMSLYR	1	0	0	0	0	0	0	0	0	2	2	2	0	0	1	2	0	0	0	1				3	0	0	0	0	0	0	0	0	12	10	8	0	0	6	6	0	0	0	9		11		0.272727	0	0
AMLNNSMSLYR	1	0	0	0	0	0	0	0	0	2	2	2	0	0	1	2	0	0	0	1				3	0	0	0	0	0	0	0	0	12	10	8	0	0	6	6	0	0	0	9		11		0.272727	0	0
ANADANEDNNVDEK	3	0	3	2	0	0	0	0	1	0	0	4	0	0	0	0	0	1	0	0				9	0	12	10	0	0	0	0	6	0	0	16	0	0	0	0	0	5	0	0		14		0.642857	0	0.857143
ANDKNESATINEMMK	2	0	1	2	0	0	0	1	2	0	2	3	0	0	0	1	1	0	0	0				6	0	4	10	0	0	0	6	12	0	10	12	0	0	0	3	4	0	0	0		15		0.4	0	0.266667
ANELVESYR	1	0	0	2	0	0	0	0	0	1	0	1	0	0	1	1	0	1	0	1				3	0	0	10	0	0	0	0	0	6	0	4	0	0	6	3	0	5	0	9		9		0.333333	0	0
ANFEIDLPDAK	2	0	2	1	1	0	0	1	1	1	0	1	1	0	0	0	0	0	0	0				6	0	8	5	9	0	0	6	6	6	0	4	5	0	0	0	0	0	0	0		11		0.545455	0	0.727273
ANFEIDLPDAK	2	0	2	1	1	0	0	1	1	1	0	1	1	0	0	0	0	0	0	0				6	0	8	5	9	0	0	6	6	6	0	4	5	0	0	0	0	0	0	0		11		0.545455	0	0.727273
ANFEIDLPDAK	2	0	2	1	1	0	0	1	1	1	0	1	1	0	0	0	0	0	0	0				6	0	8	5	9	0	0	6	6	6	0	4	5	0	0	0	0	0	0	0		11		0.545455	0	0.727273
ANFQGAITNR	2	0	0	0	1	1	0	1	0	0	0	2	0	1	1	0	1	0	0	0				6	0	0	0	9	2	0	6	0	0	0	8	0	5	6	0	4	0	0	0		10		0.6	0	0
ANGTTYLSDVR	1	0	1	0	0	1	0	0	0	1	0	1	0	0	1	1	2	1	0	1				3	0	4	0	0	2	0	0	0	6	0	4	0	0	6	3	8	5	0	9		11		0.272727	0	0.363636
ANQEVLEWLFK	1	0	0	2	1	0	0	0	1	2	0	1	0	1	0	0	0	1	1	0				3	0	0	10	9	0	0	0	6	12	0	4	0	5	0	0	0	5	11	0		11		0.272727	0	0
ANTFENISTMAR	2	0	0	1	1	0	0	1	0	0	1	2	0	0	1	1	2	0	0	0				6	0	0	5	9	0	0	6	0	0	5	8	0	0	6	3	8	0	0	0		12		0.5	0	0
ANVTIEGSR	1	0	0	1	0	1	0	1	0	0	0	1	0	0	1	1	1	1	0	0				3	0	0	5	0	2	0	6	0	0	0	4	0	0	6	3	4	5	0	0		9		0.333333	0	0
ANVTIEGSR	1	0	0	1	0	1	0	1	0	0	0	1	0	0	1	1	1	1	0	0				3	0	0	5	0	2	0	6	0	0	0	4	0	0	6	3	4	5	0	0		9		0.333333	0	0
ANVTIEGSR	1	0	0	1	0	1	0	1	0	0	0	1	0	0	1	1	1	1	0	0				3	0	0	5	0	2	0	6	0	0	0	4	0	0	6	3	4	5	0	0		9		0.333333	0	0
APGQSTVGLLAQLAK	3	0	0	0	0	2	0	0	1	3	0	0	1	2	0	1	1	1	0	0				9	0	0	0	0	4	0	0	6	18	0	0	5	10	0	3	4	5	0	0		15		0.6	0	0
APGQSTVGLLAQLAK	3	0	0	0	0	2	0	0	1	3	0	0	1	2	0	1	1	1	0	0				9	0	0	0	0	4	0	0	6	18	0	0	5	10	0	3	4	5	0	0		15		0.6	0	0
APILINNLLDSGIR	1	0	1	0	0	1	0	3	0	3	0	2	1	0	1	1	0	0	0	0				3	0	4	0	0	2	0	18	0	18	0	8	5	0	6	3	0	0	0	0		14		0.214286	0	0.285714
APILINNLLDSGIR	1	0	1	0	0	1	0	3	0	3	0	2	1	0	1	1	0	0	0	0				3	0	4	0	0	2	0	18	0	18	0	8	5	0	6	3	0	0	0	0		14		0.214286	0	0.285714
APITVAQYK	2	0	0	0	0	0	0	1	1	0	0	0	1	1	0	0	1	1	0	1				6	0	0	0	0	0	0	6	6	0	0	0	5	5	0	0	4	5	0	9		9		0.666667	0	0
APIVAYAELIAAR	5	0	0	1	0	0	0	2	0	1	0	0	1	0	1	0	0	1	0	1				15	0	0	5	0	0	0	12	0	6	0	0	5	0	6	0	0	5	0	9		13		1.15385	0	0
APIVAYAELIAAR	5	0	0	1	0	0	0	2	0	1	0	0	1	0	1	0	0	1	0	1				15	0	0	5	0	0	0	12	0	6	0	0	5	0	6	0	0	5	0	9		13		1.15385	0	0
APIVAYAELIAAR	5	0	0	1	0	0	0	2	0	1	0	0	1	0	1	0	0	1	0	1				15	0	0	5	0	0	0	12	0	6	0	0	5	0	6	0	0	5	0	9		13		1.15385	0	0
APLEEIVISNDYLNK	1	0	1	2	0	0	0	2	1	2	0	2	1	0	0	1	0	1	0	1				3	0	4	10	0	0	0	12	6	12	0	8	5	0	0	3	0	5	0	9		15		0.2	0	0.266667
APLEEIVISNDYLNK	1	0	1	2	0	0	0	2	1	2	0	2	1	0	0	1	0	1	0	1				3	0	4	10	0	0	0	12	6	12	0	8	5	0	0	3	0	5	0	9		15		0.2	0	0.266667
APLEVVNYR	1	0	0	1	0	0	0	0	0	1	0	1	1	0	1	0	0	2	0	1				3	0	0	5	0	0	0	0	0	6	0	4	5	0	6	0	0	10	0	9		9		0.333333	0	0
APMLTTDNLK	1	0	1	0	0	0	0	0	1	2	1	1	1	0	0	0	2	0	0	0				3	0	4	0	0	0	0	0	6	12	5	4	5	0	0	0	8	0	0	0		10		0.3	0	0.4
APMLTTDNLK	1	0	1	0	0	0	0	0	1	2	1	1	1	0	0	0	2	0	0	0				3	0	4	0	0	0	0	0	6	12	5	4	5	0	0	0	8	0	0	0		10		0.3	0	0.4
APMLTTDNLK	1	0	1	0	0	0	0	0	1	2	1	1	1	0	0	0	2	0	0	0				3	0	4	0	0	0	0	0	6	12	5	4	5	0	0	0	8	0	0	0		10		0.3	0	0.4
APQALMLAPTR	3	0	0	0	0	0	0	0	0	2	1	0	2	1	1	0	1	0	0	0				9	0	0	0	0	0	0	0	0	12	5	0	10	5	6	0	4	0	0	0		11		0.818182	0	0
APQALMLAPTR	3	0	0	0	0	0	0	0	0	2	1	0	2	1	1	0	1	0	0	0				9	0	0	0	0	0	0	0	0	12	5	0	10	5	6	0	4	0	0	0		11		0.818182	0	0
APQALMLAPTR	3	0	0	0	0	0	0	0	0	2	1	0	2	1	1	0	1	0	0	0				9	0	0	0	0	0	0	0	0	12	5	0	10	5	6	0	4	0	0	0		11		0.818182	0	0
AQAEYFETSAGLMK	3	0	0	2	1	1	0	0	1	1	1	0	0	1	0	1	1	0	0	1				9	0	0	10	9	2	0	0	6	6	5	0	0	5	0	3	4	0	0	9		14		0.642857	0	0
AQCPIIER	1	1	0	1	0	0	0	2	0	0	0	0	1	1	1	0	0	0	0	0				3	3	0	5	0	0	0	12	0	0	0	0	5	5	6	0	0	0	0	0		8		0.375	0.375	0
AQCPIIER	1	1	0	1	0	0	0	2	0	0	0	0	1	1	1	0	0	0	0	0				3	3	0	5	0	0	0	12	0	0	0	0	5	5	6	0	0	0	0	0		8		0.375	0.375	0
AQDEFVMQSINK	1	0	1	1	1	0	0	1	1	0	1	1	0	2	0	1	0	1	0	0				3	0	4	5	9	0	0	6	6	0	5	4	0	10	0	3	0	5	0	0		12		0.25	0	0.333333
AQLDLVIEALNER	2	0	1	2	0	0	0	1	0	3	0	1	0	1	1	0	0	1	0	0				6	0	4	10	0	0	0	6	0	18	0	4	0	5	6	0	0	5	0	0		13		0.461538	0	0.307692
AQLDLVIEALNER	2	0	1	2	0	0	0	1	0	3	0	1	0	1	1	0	0	1	0	0				6	0	4	10	0	0	0	6	0	18	0	4	0	5	6	0	0	5	0	0		13		0.461538	0	0.307692
AQLDLVIEALNER	2	0	1	2	0	0	0	1	0	3	0	1	0	1	1	0	0	1	0	0				6	0	4	10	0	0	0	6	0	18	0	4	0	5	6	0	0	5	0	0		13		0.461538	0	0.307692
AQLTSSSGGNIIVVSNR	1	0	0	0	0	2	0	2	0	1	0	2	0	1	1	4	1	2	0	0				3	0	0	0	0	4	0	12	0	6	0	8	0	5	6	12	4	10	0	0		17		0.176471	0	0
AQLTSSSGGNIIVVSNR	1	0	0	0	0	2	0	2	0	1	0	2	0	1	1	4	1	2	0	0				3	0	0	0	0	4	0	12	0	6	0	8	0	5	6	12	4	10	0	0		17		0.176471	0	0
AQLTSSSGGNIIVVSNR	1	0	0	0	0	2	0	2	0	1	0	2	0	1	1	4	1	2	0	0				3	0	0	0	0	4	0	12	0	6	0	8	0	5	6	12	4	10	0	0		17		0.176471	0	0
AQNYFIETADR	2	0	1	1	1	0	0	1	0	0	0	1	0	1	1	0	1	0	0	1				6	0	4	5	9	0	0	6	0	0	0	4	0	5	6	0	4	0	0	9		11		0.545455	0	0.363636
AQSTWGNSDFSR	1	0	1	0	1	1	0	0	0	0	0	1	0	1	1	3	1	0	1	0				3	0	4	0	9	2	0	0	0	0	0	4	0	5	6	9	4	0	11	0		12		0.25	0	0.333333
ARDDADEDEEDPDTR	2	0	6	3	0	0	0	0	0	0	0	0	1	0	2	0	1	0	0	0				6	0	24	15	0	0	0	0	0	0	0	0	5	0	12	0	4	0	0	0		15		0.4	0	1.6
ASAPGSVILLENLR	2	0	0	1	0	1	0	1	0	3	0	1	1	0	1	2	0	1	0	0				6	0	0	5	0	2	0	6	0	18	0	4	5	0	6	6	0	5	0	0		14		0.428571	0	0
ASAPGSVILLENLR	2	0	0	1	0	1	0	1	0	3	0	1	1	0	1	2	0	1	0	0				6	0	0	5	0	2	0	6	0	18	0	4	5	0	6	6	0	5	0	0		14		0.428571	0	0
ASAPGSVILLENLR	2	0	0	1	0	1	0	1	0	3	0	1	1	0	1	2	0	1	0	0				6	0	0	5	0	2	0	6	0	18	0	4	5	0	6	6	0	5	0	0		14		0.428571	0	0
ASEFYYGFAGPK	2	0	0	1	2	2	0	0	1	0	0	0	1	0	0	1	0	0	0	2				6	0	0	5	18	4	0	0	6	0	0	0	5	0	0	3	0	0	0	18		12		0.5	0	0
ASGAFTGENSVDQIK	2	0	1	1	1	2	0	1	1	0	0	1	0	1	0	2	1	1	0	0				6	0	4	5	9	4	0	6	6	0	0	4	0	5	0	6	4	5	0	0		15		0.4	0	0.266667
ASGAFTGENSVDQIK	2	0	1	1	1	2	0	1	1	0	0	1	0	1	0	2	1	1	0	0				6	0	4	5	9	4	0	6	6	0	0	4	0	5	0	6	4	5	0	0		15		0.4	0	0.266667
ASGAFTGENSVDQIK	2	0	1	1	1	2	0	1	1	0	0	1	0	1	0	2	1	1	0	0				6	0	4	5	9	4	0	6	6	0	0	4	0	5	0	6	4	5	0	0		15		0.4	0	0.266667
ASGIDLPYK	1	0	1	0	0	1	0	1	1	1	0	0	1	0	0	1	0	0	0	1				3	0	4	0	0	2	0	6	6	6	0	0	5	0	0	3	0	0	0	9		9		0.333333	0	0.444444
ASGIDLPYK	1	0	1	0	0	1	0	1	1	1	0	0	1	0	0	1	0	0	0	1				3	0	4	0	0	2	0	6	6	6	0	0	5	0	0	3	0	0	0	9		9		0.333333	0	0.444444
ASGIDLPYK	1	0	1	0	0	1	0	1	1	1	0	0	1	0	0	1	0	0	0	1				3	0	4	0	0	2	0	6	6	6	0	0	5	0	0	3	0	0	0	9		9		0.333333	0	0.444444
ASGTVVVADTGDFGSIAK	3	0	2	0	1	3	0	1	1	0	0	0	0	0	0	2	2	3	0	0				9	0	8	0	9	6	0	6	6	0	0	0	0	0	0	6	8	15	0	0		18		0.5	0	0.444444
ASGTVVVADTGDFGSIAK	3	0	2	0	1	3	0	1	1	0	0	0	0	0	0	2	2	3	0	0				9	0	8	0	9	6	0	6	6	0	0	0	0	0	0	6	8	15	0	0		18		0.5	0	0.444444
ASGTVVVADTGDFGSIAK	3	0	2	0	1	3	0	1	1	0	0	0	0	0	0	2	2	3	0	0				9	0	8	0	9	6	0	6	6	0	0	0	0	0	0	6	8	15	0	0		18		0.5	0	0.444444
ASIAGLNQGNVEYVAK	3	0	0	1	0	2	0	1	1	1	0	2	0	1	0	1	0	2	0	1				9	0	0	5	0	4	0	6	6	6	0	8	0	5	0	3	0	10	0	9		16		0.5625	0	0
ASIAGLNQGNVEYVAK	3	0	0	1	0	2	0	1	1	1	0	2	0	1	0	1	0	2	0	1				9	0	0	5	0	4	0	6	6	6	0	8	0	5	0	3	0	10	0	9		16		0.5625	0	0
ASIASSFR	2	0	0	0	1	0	0	1	0	0	0	0	0	0	1	3	0	0	0	0				6	0	0	0	9	0	0	6	0	0	0	0	0	0	6	9	0	0	0	0		8		0.75	0	0
ASIASSFR	2	0	0	0	1	0	0	1	0	0	0	0	0	0	1	3	0	0	0	0				6	0	0	0	9	0	0	6	0	0	0	0	0	0	6	9	0	0	0	0		8		0.75	0	0
ASIASSFR	2	0	0	0	1	0	0	1	0	0	0	0	0	0	1	3	0	0	0	0				6	0	0	0	9	0	0	6	0	0	0	0	0	0	6	9	0	0	0	0		8		0.75	0	0
ASIEYER	1	0	0	2	0	0	0	1	0	0	0	0	0	0	1	1	0	0	0	1				3	0	0	10	0	0	0	6	0	0	0	0	0	0	6	3	0	0	0	9		7		0.428571	0	0
ASIEYER	1	0	0	2	0	0	0	1	0	0	0	0	0	0	1	1	0	0	0	1				3	0	0	10	0	0	0	6	0	0	0	0	0	0	6	3	0	0	0	9		7		0.428571	0	0
ASIEYER	1	0	0	2	0	0	0	1	0	0	0	0	0	0	1	1	0	0	0	1				3	0	0	10	0	0	0	6	0	0	0	0	0	0	6	3	0	0	0	9		7		0.428571	0	0
ASLVYHDGSFNDSR	1	0	2	0	1	1	1	0	0	1	0	1	0	0	1	3	0	1	0	1				3	0	8	0	9	2	6	0	0	6	0	4	0	0	6	9	0	5	0	9		14		0.214286	0	0.571429
ASLVYHDGSFNDSR	1	0	2	0	1	1	1	0	0	1	0	1	0	0	1	3	0	1	0	1				3	0	8	0	9	2	6	0	0	6	0	4	0	0	6	9	0	5	0	9		14		0.214286	0	0.571429
ASLVYHDGSFNDSR	1	0	2	0	1	1	1	0	0	1	0	1	0	0	1	3	0	1	0	1				3	0	8	0	9	2	6	0	0	6	0	4	0	0	6	9	0	5	0	9		14		0.214286	0	0.571429
ASMIISGSR	1	0	0	0	0	1	0	2	0	0	1	0	0	0	1	3	0	0	0	0				3	0	0	0	0	2	0	12	0	0	5	0	0	0	6	9	0	0	0	0		9		0.333333	0	0
ASMIISGSR	1	0	0	0	0	1	0	2	0	0	1	0	0	0	1	3	0	0	0	0				3	0	0	0	0	2	0	12	0	0	5	0	0	0	6	9	0	0	0	0		9		0.333333	0	0
ASMIISGSR	1	0	0	0	0	1	0	2	0	0	1	0	0	0	1	3	0	0	0	0				3	0	0	0	0	2	0	12	0	0	5	0	0	0	6	9	0	0	0	0		9		0.333333	0	0
ASNDPTLLLNHTCLR	1	1	1	0	0	0	1	0	0	4	0	2	1	0	1	1	2	0	0	0				3	3	4	0	0	0	6	0	0	24	0	8	5	0	6	3	8	0	0	0		15		0.2	0.2	0.266667
ASNDPTLLLNHTCLR	1	1	1	0	0	0	1	0	0	4	0	2	1	0	1	1	2	0	0	0				3	3	4	0	0	0	6	0	0	24	0	8	5	0	6	3	8	0	0	0		15		0.2	0.2	0.266667
ASSGINGACTETQR	2	1	0	1	0	2	0	1	0	0	0	1	0	1	1	2	2	0	0	0				6	3	0	5	0	4	0	6	0	0	0	4	0	5	6	6	8	0	0	0		14		0.428571	0.214286	0
ASSGINGACTETQR	2	1	0	1	0	2	0	1	0	0	0	1	0	1	1	2	2	0	0	0				6	3	0	5	0	4	0	6	0	0	0	4	0	5	6	6	8	0	0	0		14		0.428571	0.214286	0
ASSGINGACTETQR	2	1	0	1	0	2	0	1	0	0	0	1	0	1	1	2	2	0	0	0				6	3	0	5	0	4	0	6	0	0	0	4	0	5	6	6	8	0	0	0		14		0.428571	0.214286	0
ASYPVYVSEYDDVK	1	0	2	1	0	0	0	0	1	0	0	0	1	0	0	2	0	3	0	3				3	0	8	5	0	0	0	0	6	0	0	0	5	0	0	6	0	15	0	27		14		0.214286	0	0.571429
ATAGDTHLGGEDFDSR	2	0	3	1	1	3	1	0	0	1	0	0	0	0	1	1	2	0	0	0				6	0	12	5	9	6	6	0	0	6	0	0	0	0	6	3	8	0	0	0		16		0.375	0	0.75
ATAGDTHLGGEDFDSR	2	0	3	1	1	3	1	0	0	1	0	0	0	0	1	1	2	0	0	0				6	0	12	5	9	6	6	0	0	6	0	0	0	0	6	3	8	0	0	0		16		0.375	0	0.75
ATDSIPIIFTVR	1	0	1	0	1	0	0	3	0	0	0	0	1	0	1	1	2	1	0	0				3	0	4	0	9	0	0	18	0	0	0	0	5	0	6	3	8	5	0	0		12		0.25	0	0.333333
ATDVMLAGK	2	0	1	0	0	1	0	0	1	1	1	0	0	0	0	0	1	1	0	0				6	0	4	0	0	2	0	0	6	6	5	0	0	0	0	0	4	5	0	0		9		0.666667	0	0.444444
ATEDFFVR	1	0	1	1	2	0	0	0	0	0	0	0	0	0	1	0	1	1	0	0				3	0	4	5	18	0	0	0	0	0	0	0	0	0	6	0	4	5	0	0		8		0.375	0	0.5
ATEDFFVR	1	0	1	1	2	0	0	0	0	0	0	0	0	0	1	0	1	1	0	0				3	0	4	5	18	0	0	0	0	0	0	0	0	0	6	0	4	5	0	0		8		0.375	0	0.5
ATEDFFVR	1	0	1	1	2	0	0	0	0	0	0	0	0	0	1	0	1	1	0	0				3	0	4	5	18	0	0	0	0	0	0	0	0	0	6	0	4	5	0	0		8		0.375	0	0.5
ATHILDFGPGGASGLGVLTHR	2	0	1	0	1	5	2	1	0	3	0	0	1	0	1	1	2	1	0	0				6	0	4	0	9	10	12	6	0	18	0	0	5	0	6	3	8	5	0	0		21		0.285714	0	0.190476
ATHILDFGPGGASGLGVLTHR	2	0	1	0	1	5	2	1	0	3	0	0	1	0	1	1	2	1	0	0				6	0	4	0	9	10	12	6	0	18	0	0	5	0	6	3	8	5	0	0		21		0.285714	0	0.190476
ATHILDFGPGGASGLGVLTHR	2	0	1	0	1	5	2	1	0	3	0	0	1	0	1	1	2	1	0	0				6	0	4	0	9	10	12	6	0	18	0	0	5	0	6	3	8	5	0	0		21		0.285714	0	0.190476
ATLLQMYK	1	0	0	0	0	0	0	0	1	2	1	0	0	1	0	0	1	0	0	1				3	0	0	0	0	0	0	0	6	12	5	0	0	5	0	0	4	0	0	9		8		0.375	0	0
ATLLQMYK	1	0	0	0	0	0	0	0	1	2	1	0	0	1	0	0	1	0	0	1				3	0	0	0	0	0	0	0	6	12	5	0	0	5	0	0	4	0	0	9		8		0.375	0	0
ATNASLEAYK	3	0	0	1	0	0	0	0	1	1	0	1	0	0	0	1	1	0	0	1				9	0	0	5	0	0	0	0	6	6	0	4	0	0	0	3	4	0	0	9		10		0.9	0	0
ATNASLEAYK	3	0	0	1	0	0	0	0	1	1	0	1	0	0	0	1	1	0	0	1				9	0	0	5	0	0	0	0	6	6	0	4	0	0	0	3	4	0	0	9		10		0.9	0	0
ATNASLEAYK	3	0	0	1	0	0	0	0	1	1	0	1	0	0	0	1	1	0	0	1				9	0	0	5	0	0	0	0	6	6	0	4	0	0	0	3	4	0	0	9		10		0.9	0	0
ATNDVEPSTYDSK	1	0	2	1	0	0	0	0	1	0	0	1	1	0	0	2	2	1	0	1				3	0	8	5	0	0	0	0	6	0	0	4	5	0	0	6	8	5	0	9		13		0.230769	0	0.615385
ATNEWFR	1	0	0	1	1	0	0	0	0	0	0	1	0	0	1	0	1	0	1	0				3	0	0	5	9	0	0	0	0	0	0	4	0	0	6	0	4	0	11	0		7		0.428571	0	0
ATNQTNINSLAVR	2	0	0	0	0	0	0	1	0	1	0	3	0	1	1	1	2	1	0	0				6	0	0	0	0	0	0	6	0	6	0	12	0	5	6	3	8	5	0	0		13		0.461538	0	0
ATNSSLEAYK	2	0	0	1	0	0	0	0	1	1	0	1	0	0	0	2	1	0	0	1				6	0	0	5	0	0	0	0	6	6	0	4	0	0	0	6	4	0	0	9		10		0.6	0	0
ATNSSLEAYK	2	0	0	1	0	0	0	0	1	1	0	1	0	0	0	2	1	0	0	1				6	0	0	5	0	0	0	0	6	6	0	4	0	0	0	6	4	0	0	9		10		0.6	0	0
ATQGFSGADLLYIVQR	2	0	1	0	1	2	0	1	0	2	0	0	0	2	1	1	1	1	0	1				6	0	4	0	9	4	0	6	0	12	0	0	0	10	6	3	4	5	0	9		16		0.375	0	0.25
ATQGFSGADLLYIVQR	2	0	1	0	1	2	0	1	0	2	0	0	0	2	1	1	1	1	0	1				6	0	4	0	9	4	0	6	0	12	0	0	0	10	6	3	4	5	0	9		16		0.375	0	0.25
ATSNTLEEFEHGR	1	0	0	3	1	1	1	0	0	1	0	1	0	0	1	1	2	0	0	0				3	0	0	15	9	2	6	0	0	6	0	4	0	0	6	3	8	0	0	0		13		0.230769	0	0
ATSNTLEEFEHGR	1	0	0	3	1	1	1	0	0	1	0	1	0	0	1	1	2	0	0	0				3	0	0	15	9	2	6	0	0	6	0	4	0	0	6	3	8	0	0	0		13		0.230769	0	0
ATYAGFLLADPK	3	0	1	0	1	1	0	0	1	2	0	0	1	0	0	0	1	0	0	1				9	0	4	0	9	2	0	0	6	12	0	0	5	0	0	0	4	0	0	9		12		0.75	0	0.333333
ATYAGFLLADPK	3	0	1	0	1	1	0	0	1	2	0	0	1	0	0	0	1	0	0	1				9	0	4	0	9	2	0	0	6	12	0	0	5	0	0	0	4	0	0	9		12		0.75	0	0.333333
ATYAGFLLADPK	3	0	1	0	1	1	0	0	1	2	0	0	1	0	0	0	1	0	0	1				9	0	4	0	9	2	0	0	6	12	0	0	5	0	0	0	4	0	0	9		12		0.75	0	0.333333
ATYANYNSAK	3	0	0	0	0	0	0	0	1	0	0	2	0	0	0	1	1	0	0	2				9	0	0	0	0	0	0	0	6	0	0	8	0	0	0	3	4	0	0	18		10		0.9	0	0
ATYANYNSAK	3	0	0	0	0	0	0	0	1	0	0	2	0	0	0	1	1	0	0	2				9	0	0	0	0	0	0	0	6	0	0	8	0	0	0	3	4	0	0	18		10		0.9	0	0
AVANGANWSK	3	0	0	0	0	1	0	0	1	0	0	2	0	0	0	1	0	1	1	0				9	0	0	0	0	2	0	0	6	0	0	8	0	0	0	3	0	5	11	0		10		0.9	0	0
AVAPIDTDDVLLGQYGK	2	0	3	0	0	2	0	1	1	2	0	0	1	1	0	0	1	2	0	1				6	0	12	0	0	4	0	6	6	12	0	0	5	5	0	0	4	10	0	9		17		0.352941	0	0.705882
AVASSGQELSVEER	2	0	0	3	0	1	0	0	0	1	0	0	0	1	1	3	0	2	0	0				6	0	0	15	0	2	0	0	0	6	0	0	0	5	6	9	0	10	0	0		14		0.428571	0	0
AVASSGQELSVEER	2	0	0	3	0	1	0	0	0	1	0	0	0	1	1	3	0	2	0	0				6	0	0	15	0	2	0	0	0	6	0	0	0	5	6	9	0	10	0	0		14		0.428571	0	0
AVATEVSANFISVK	3	0	0	1	1	0	0	1	1	0	0	1	0	0	0	2	1	3	0	0				9	0	0	5	9	0	0	6	6	0	0	4	0	0	0	6	4	15	0	0		14		0.642857	0	0
AVATEVSANFISVK	3	0	0	1	1	0	0	1	1	0	0	1	0	0	0	2	1	3	0	0				9	0	0	5	9	0	0	6	6	0	0	4	0	0	0	6	4	15	0	0		14		0.642857	0	0
AVDALVPIGR	2	0	1	0	0	1	0	1	0	1	0	0	1	0	1	0	0	2	0	0				6	0	4	0	0	2	0	6	0	6	0	0	5	0	6	0	0	10	0	0		10		0.6	0	0.4
AVDDFLISLDGTANK	2	0	3	0	1	1	0	1	1	2	0	1	0	0	0	1	1	1	0	0				6	0	12	0	9	2	0	6	6	12	0	4	0	0	0	3	4	5	0	0		15		0.4	0	0.8
AVDDFLISLDGTANK	2	0	3	0	1	1	0	1	1	2	0	1	0	0	0	1	1	1	0	0				6	0	12	0	9	2	0	6	6	12	0	4	0	0	0	3	4	5	0	0		15		0.4	0	0.8
AVDDFLLSLDGTANK	2	0	3	0	1	1	0	0	1	3	0	1	0	0	0	1	1	1	0	0				6	0	12	0	9	2	0	0	6	18	0	4	0	0	0	3	4	5	0	0		15		0.4	0	0.8
AVDDFLLSLDGTANK	2	0	3	0	1	1	0	0	1	3	0	1	0	0	0	1	1	1	0	0				6	0	12	0	9	2	0	0	6	18	0	4	0	0	0	3	4	5	0	0		15		0.4	0	0.8
AVDDFLLSLDGTANK	2	0	3	0	1	1	0	0	1	3	0	1	0	0	0	1	1	1	0	0				6	0	12	0	9	2	0	0	6	18	0	4	0	0	0	3	4	5	0	0		15		0.4	0	0.8
AVDITNWNFIK	1	0	1	0	1	0	0	2	1	0	0	2	0	0	0	0	1	1	1	0				3	0	4	0	9	0	0	12	6	0	0	8	0	0	0	0	4	5	11	0		11		0.272727	0	0.363636
AVEALNDSELNGEK	2	0	1	3	0	1	0	0	1	2	0	2	0	0	0	1	0	1	0	0				6	0	4	15	0	2	0	0	6	12	0	8	0	0	0	3	0	5	0	0		14		0.428571	0	0.285714
AVFPSIVGR	1	0	0	0	1	1	0	1	0	0	0	0	1	0	1	1	0	2	0	0				3	0	0	0	9	2	0	6	0	0	0	0	5	0	6	3	0	10	0	0		9		0.333333	0	0
AVFPSIVGR	1	0	0	0	1	1	0	1	0	0	0	0	1	0	1	1	0	2	0	0				3	0	0	0	9	2	0	6	0	0	0	0	5	0	6	3	0	10	0	0		9		0.333333	0	0
AVFPSIVGR	1	0	0	0	1	1	0	1	0	0	0	0	1	0	1	1	0	2	0	0				3	0	0	0	9	2	0	6	0	0	0	0	5	0	6	3	0	10	0	0		9		0.333333	0	0
AVFPSIVGRPR	1	0	0	0	1	1	0	1	0	0	0	0	2	0	2	1	0	2	0	0				3	0	0	0	9	2	0	6	0	0	0	0	10	0	12	3	0	10	0	0		11		0.272727	0	0
AVGESTQIPLR	1	0	0	1	0	1	0	1	0	1	0	0	1	1	1	1	1	1	0	0				3	0	0	5	0	2	0	6	0	6	0	0	5	5	6	3	4	5	0	0		11		0.272727	0	0
AVGESTQIPLR	1	0	0	1	0	1	0	1	0	1	0	0	1	1	1	1	1	1	0	0				3	0	0	5	0	2	0	6	0	6	0	0	5	5	6	3	4	5	0	0		11		0.272727	0	0
AVGESTQIPLR	1	0	0	1	0	1	0	1	0	1	0	0	1	1	1	1	1	1	0	0				3	0	0	5	0	2	0	6	0	6	0	0	5	5	6	3	4	5	0	0		11		0.272727	0	0
AVGVSNFSINNIK	1	0	0	0	1	1	0	2	1	0	0	3	0	0	0	2	0	2	0	0				3	0	0	0	9	2	0	12	6	0	0	12	0	0	0	6	0	10	0	0		13		0.230769	0	0
AVGVSNFSINNIK	1	0	0	0	1	1	0	2	1	0	0	3	0	0	0	2	0	2	0	0				3	0	0	0	9	2	0	12	6	0	0	12	0	0	0	6	0	10	0	0		13		0.230769	0	0
AVGVSNFSINNLK	1	0	0	0	1	1	0	1	1	1	0	3	0	0	0	2	0	2	0	0				3	0	0	0	9	2	0	6	6	6	0	12	0	0	0	6	0	10	0	0		13		0.230769	0	0
AVGVSNFSINNLK	1	0	0	0	1	1	0	1	1	1	0	3	0	0	0	2	0	2	0	0				3	0	0	0	9	2	0	6	6	6	0	12	0	0	0	6	0	10	0	0		13		0.230769	0	0
AVLAELMGR	2	0	0	1	0	1	0	0	0	2	1	0	0	0	1	0	0	1	0	0				6	0	0	5	0	2	0	0	0	12	5	0	0	0	6	0	0	5	0	0		9		0.666667	0	0
AVLDSWVR	1	0	1	0	0	0	0	0	0	1	0	0	0	0	1	1	0	2	1	0				3	0	4	0	0	0	0	0	0	6	0	0	0	0	6	3	0	10	11	0		8		0.375	0	0.5
AVNTGMEPGK	1	0	0	1	0	2	0	0	1	0	1	1	1	0	0	0	1	1	0	0				3	0	0	5	0	4	0	0	6	0	5	4	5	0	0	0	4	5	0	0		10		0.3	0	0
AVNTGMEPGK	1	0	0	1	0	2	0	0	1	0	1	1	1	0	0	0	1	1	0	0				3	0	0	5	0	4	0	0	6	0	5	4	5	0	0	0	4	5	0	0		10		0.3	0	0
AVNTGMEPGK	1	0	0	1	0	2	0	0	1	0	1	1	1	0	0	0	1	1	0	0				3	0	0	5	0	4	0	0	6	0	5	4	5	0	0	0	4	5	0	0		10		0.3	0	0
AVQYLHEIK	1	0	0	1	0	0	1	1	1	1	0	0	0	1	0	0	0	1	0	1				3	0	0	5	0	0	6	6	6	6	0	0	0	5	0	0	0	5	0	9		9		0.333333	0	0
AVSVSDLSYVANSQSSPLR	2	0	1	0	0	0	0	0	0	2	0	1	1	1	1	6	0	3	0	1				6	0	4	0	0	0	0	0	0	12	0	4	5	5	6	18	0	15	0	9		19		0.315789	0	0.210526
AVSVSDLSYVANSQSSPLR	2	0	1	0	0	0	0	0	0	2	0	1	1	1	1	6	0	3	0	1				6	0	4	0	0	0	0	0	0	12	0	4	5	5	6	18	0	15	0	9		19		0.315789	0	0.210526
AVSVSDLSYVANSQSSPLR	2	0	1	0	0	0	0	0	0	2	0	1	1	1	1	6	0	3	0	1				6	0	4	0	0	0	0	0	0	12	0	4	5	5	6	18	0	15	0	9		19		0.315789	0	0.210526
AVVAGAGTGGTISGISK	3	0	0	0	0	5	0	2	1	0	0	0	0	0	0	2	2	2	0	0				9	0	0	0	0	10	0	12	6	0	0	0	0	0	0	6	8	10	0	0		17		0.529412	0	0
AVVESVGAEVDEAR	3	0	1	3	0	1	0	0	0	0	0	0	0	0	1	1	0	4	0	0				9	0	4	15	0	2	0	0	0	0	0	0	0	0	6	3	0	20	0	0		14		0.642857	0	0.285714
AVVESVGAEVDEAR	3	0	1	3	0	1	0	0	0	0	0	0	0	0	1	1	0	4	0	0				9	0	4	15	0	2	0	0	0	0	0	0	0	0	6	3	0	20	0	0		14		0.642857	0	0.285714
AVVESVGAEVDEAR	3	0	1	3	0	1	0	0	0	0	0	0	0	0	1	1	0	4	0	0				9	0	4	15	0	2	0	0	0	0	0	0	0	0	6	3	0	20	0	0		14		0.642857	0	0.285714
AVVVVGDSNGHVGLGIK	1	0	1	0	0	4	1	1	1	1	0	1	0	0	0	1	0	5	0	0				3	0	4	0	0	8	6	6	6	6	0	4	0	0	0	3	0	25	0	0		17		0.176471	0	0.235294
AVYAGENFHHGDK	2	0	1	1	1	2	2	0	1	0	0	1	0	0	0	0	0	1	0	1				6	0	4	5	9	4	12	0	6	0	0	4	0	0	0	0	0	5	0	9		13		0.461538	0	0.307692
AVYAGENFHHGDKL	2	0	1	1	1	2	2	0	1	1	0	1	0	0	0	0	0	1	0	1				6	0	4	5	9	4	12	0	6	6	0	4	0	0	0	0	0	5	0	9		14		0.428571	0	0.285714
AVYAGENFHHGDKL	2	0	1	1	1	2	2	0	1	1	0	1	0	0	0	0	0	1	0	1				6	0	4	5	9	4	12	0	6	6	0	4	0	0	0	0	0	5	0	9		14		0.428571	0	0.285714
AVYAGENFHHGDKL	2	0	1	1	1	2	2	0	1	1	0	1	0	0	0	0	0	1	0	1				6	0	4	5	9	4	12	0	6	6	0	4	0	0	0	0	0	5	0	9		14		0.428571	0	0.285714
AVYHVALR	2	0	0	0	0	0	1	0	0	1	0	0	0	0	1	0	0	2	0	1				6	0	0	0	0	0	6	0	0	6	0	0	0	0	6	0	0	10	0	9		8		0.75	0	0
AVYHVALR	2	0	0	0	0	0	1	0	0	1	0	0	0	0	1	0	0	2	0	1				6	0	0	0	0	0	6	0	0	6	0	0	0	0	6	0	0	10	0	9		8		0.75	0	0
AVYHVALR	2	0	0	0	0	0	1	0	0	1	0	0	0	0	1	0	0	2	0	1				6	0	0	0	0	0	6	0	0	6	0	0	0	0	6	0	0	10	0	9		8		0.75	0	0
AYCDDTPTEK	1	1	2	1	0	0	0	0	1	0	0	0	1	0	0	0	2	0	0	1				3	3	8	5	0	0	0	0	6	0	0	0	5	0	0	0	8	0	0	9		10		0.3	0.3	0.8
AYCDDTPTEK	1	1	2	1	0	0	0	0	1	0	0	0	1	0	0	0	2	0	0	1				3	3	8	5	0	0	0	0	6	0	0	0	5	0	0	0	8	0	0	9		10		0.3	0.3	0.8
AYCDDTPTEK	1	1	2	1	0	0	0	0	1	0	0	0	1	0	0	0	2	0	0	1				3	3	8	5	0	0	0	0	6	0	0	0	5	0	0	0	8	0	0	9		10		0.3	0.3	0.8
AYDLDGTEYDIPGLMMK	1	0	3	1	0	2	0	1	1	2	2	0	1	0	0	0	1	0	0	2				3	0	12	5	0	4	0	6	6	12	10	0	5	0	0	0	4	0	0	18		17		0.176471	0	0.705882
AYDLDGTEYDIPGLMMK	1	0	3	1	0	2	0	1	1	2	2	0	1	0	0	0	1	0	0	2				3	0	12	5	0	4	0	6	6	12	10	0	5	0	0	0	4	0	0	18		17		0.176471	0	0.705882
AYDLDGTEYDIPGLMMK	1	0	3	1	0	2	0	1	1	2	2	0	1	0	0	0	1	0	0	2				3	0	12	5	0	4	0	6	6	12	10	0	5	0	0	0	4	0	0	18		17		0.176471	0	0.705882
AYGDVQPLK	1	0	1	0	0	1	0	0	1	1	0	0	1	1	0	0	0	1	0	1				3	0	4	0	0	2	0	0	6	6	0	0	5	5	0	0	0	5	0	9		9		0.333333	0	0.444444
AYLAQSPQFNK	2	0	0	0	1	0	0	0	1	1	0	1	1	2	0	1	0	0	0	1				6	0	0	0	9	0	0	0	6	6	0	4	5	10	0	3	0	0	0	9		11		0.545455	0	0
AYLPVNESFGFTGELR	1	0	0	2	2	2	0	0	0	2	0	1	1	0	1	1	1	1	0	1				3	0	0	10	18	4	0	0	0	12	0	4	5	0	6	3	4	5	0	9		16		0.1875	0	0
AYLPVNESFGFTGELR	1	0	0	2	2	2	0	0	0	2	0	1	1	0	1	1	1	1	0	1				3	0	0	10	18	4	0	0	0	12	0	4	5	0	6	3	4	5	0	9		16		0.1875	0	0
AYLPVNESFGFTGELR	1	0	0	2	2	2	0	0	0	2	0	1	1	0	1	1	1	1	0	1				3	0	0	10	18	4	0	0	0	12	0	4	5	0	6	3	4	5	0	9		16		0.1875	0	0
AYLVSCTNSR	1	1	0	0	0	0	0	0	0	1	0	1	0	0	1	2	1	1	0	1				3	3	0	0	0	0	0	0	0	6	0	4	0	0	6	6	4	5	0	9		10		0.3	0.3	0
AYLVSCTNSR	1	1	0	0	0	0	0	0	0	1	0	1	0	0	1	2	1	1	0	1				3	3	0	0	0	0	0	0	0	6	0	4	0	0	6	6	4	5	0	9		10		0.3	0.3	0
AYREEPDLENLLFNK	1	0	1	3	1	0	0	0	1	3	0	2	1	0	1	0	0	0	0	1				3	0	4	15	9	0	0	0	6	18	0	8	5	0	6	0	0	0	0	9		15		0.2	0	0.266667
AYREEPDLENLLFNK	1	0	1	3	1	0	0	0	1	3	0	2	1	0	1	0	0	0	0	1				3	0	4	15	9	0	0	0	6	18	0	8	5	0	6	0	0	0	0	9		15		0.2	0	0.266667
AYREEPDLENLLFNK	1	0	1	3	1	0	0	0	1	3	0	2	1	0	1	0	0	0	0	1				3	0	4	15	9	0	0	0	6	18	0	8	5	0	6	0	0	0	0	9		15		0.2	0	0.266667
AYTIGDIR	1	0	1	0	0	1	0	2	0	0	0	0	0	0	1	0	1	0	0	1				3	0	4	0	0	2	0	12	0	0	0	0	0	0	6	0	4	0	0	9		8		0.375	0	0.5
AYTYFGEQSNLPK	1	0	0	1	1	1	0	0	1	1	0	1	1	1	0	1	1	0	0	2				3	0	0	5	9	2	0	0	6	6	0	4	5	5	0	3	4	0	0	18		13		0.230769	0	0
AYTYFGEQSNLPK	1	0	0	1	1	1	0	0	1	1	0	1	1	1	0	1	1	0	0	2				3	0	0	5	9	2	0	0	6	6	0	4	5	5	0	3	4	0	0	18		13		0.230769	0	0
CQMVFR	0	1	0	0	1	0	0	0	0	0	1	0	0	1	1	0	0	1	0	0				0	3	0	0	9	0	0	0	0	0	5	0	0	5	6	0	0	5	0	0		6		0	0.5	0
CVVNATGPYSDAILQMDR	2	1	2	0	0	1	0	1	0	1	1	1	1	1	1	1	1	2	0	1				6	3	8	0	0	2	0	6	0	6	5	4	5	5	6	3	4	10	0	9		18		0.333333	0.166667	0.444444
DAGQIVGLNVLR	1	0	1	0	0	2	0	1	0	2	0	1	0	1	1	0	0	2	0	0				3	0	4	0	0	4	0	6	0	12	0	4	0	5	6	0	0	10	0	0		12		0.25	0	0.333333
DAQIVVGTPGR	1	0	1	0	0	2	0	1	0	0	0	0	1	1	1	0	1	2	0	0				3	0	4	0	0	4	0	6	0	0	0	0	5	5	6	0	4	10	0	0		11		0.272727	0	0.363636
DASLVDYVQVR	1	0	2	0	0	0	0	0	0	1	0	0	0	1	1	1	0	3	0	1				3	0	8	0	0	0	0	0	0	6	0	0	0	5	6	3	0	15	0	9		11		0.272727	0	0.727273
DASLVDYVQVR	1	0	2	0	0	0	0	0	0	1	0	0	0	1	1	1	0	3	0	1				3	0	8	0	0	0	0	0	0	6	0	0	0	5	6	3	0	15	0	9		11		0.272727	0	0.727273
DDGSELLPVSDR	0	0	3	1	0	1	0	0	0	2	0	0	1	0	1	2	0	1	0	0				0	0	12	5	0	2	0	0	0	12	0	0	5	0	6	6	0	5	0	0		12		0	0	1
DDIEGSGDVK	0	0	3	1	0	2	0	1	1	0	0	0	0	0	0	1	0	1	0	0				0	0	12	5	0	4	0	6	6	0	0	0	0	0	0	3	0	5	0	0		10		0	0	1.2
DDLINLAK	1	0	2	0	0	0	0	1	1	2	0	1	0	0	0	0	0	0	0	0				3	0	8	0	0	0	0	6	6	12	0	4	0	0	0	0	0	0	0	0		8		0.375	0	1
DDPTWTVDLFNSYK	0	0	3	0	1	0	0	0	1	1	0	1	1	0	0	1	2	1	1	1				0	0	12	0	9	0	0	0	6	6	0	4	5	0	0	3	8	5	11	9		14		0	0	0.857143
DDTAQTVSEAR	2	0	2	1	0	0	0	0	0	0	0	0	0	1	1	1	2	1	0	0				6	0	8	5	0	0	0	0	0	0	0	0	0	5	6	3	8	5	0	0		11		0.545455	0	0.727273
DFLSGTVLYLNSLAK	1	0	1	0	1	1	0	0	1	4	0	1	0	0	0	2	1	1	0	1				3	0	4	0	9	2	0	0	6	24	0	4	0	0	0	6	4	5	0	9		15		0.2	0	0.266667
DFPELDLGTIGK	0	0	2	1	1	2	0	1	1	2	0	0	1	0	0	0	1	0	0	0				0	0	8	5	9	4	0	6	6	12	0	0	5	0	0	0	4	0	0	0		12		0	0	0.666667
DGDYNLVGSK	0	0	2	0	0	2	0	0	1	1	0	1	0	0	0	1	0	1	0	1				0	0	8	0	0	4	0	0	6	6	0	4	0	0	0	3	0	5	0	9		10		0	0	0.8
DGEIMLWNLAAK	2	0	1	1	0	1	0	1	1	2	1	1	0	0	0	0	0	0	1	0				6	0	4	5	0	2	0	6	6	12	5	4	0	0	0	0	0	0	11	0		12		0.5	0	0.333333
DGEISQDLR	0	0	2	1	0	1	0	1	0	1	0	0	0	1	1	1	0	0	0	0				0	0	8	5	0	2	0	6	0	6	0	0	0	5	6	3	0	0	0	0		9		0	0	0.888889
DGTEVLQSIEDR	0	0	2	2	0	1	0	1	0	1	0	0	0	1	1	1	1	1	0	0				0	0	8	10	0	2	0	6	0	6	0	0	0	5	6	3	4	5	0	0		12		0	0	0.666667
DGTEVLQSIEDR	0	0	2	2	0	1	0	1	0	1	0	0	0	1	1	1	1	1	0	0				0	0	8	10	0	2	0	6	0	6	0	0	0	5	6	3	4	5	0	0		12		0	0	0.666667
DGVAHLLNR	1	0	1	0	0	1	1	0	0	2	0	1	0	0	1	0	0	1	0	0				3	0	4	0	0	2	6	0	0	12	0	4	0	0	6	0	0	5	0	0		9		0.333333	0	0.444444
DGVYENIPFK	0	0	1	1	1	1	0	1	1	0	0	1	1	0	0	0	0	1	0	1				0	0	4	5	9	2	0	6	6	0	0	4	5	0	0	0	0	5	0	9		10		0	0	0.4
DHGDVSNQLYAK	1	0	2	0	0	1	1	0	1	1	0	1	0	1	0	1	0	1	0	1				3	0	8	0	0	2	6	0	6	6	0	4	0	5	0	3	0	5	0	9		12		0.25	0	0.666667
DIEVVAVNDPFISNDYAAYMVK	3	0	3	1	1	0	0	2	1	0	1	2	1	0	0	1	0	4	0	2				9	0	12	5	9	0	0	12	6	0	5	8	5	0	0	3	0	20	0	18		22		0.409091	0	0.545455
DIGGSSSTTDFTNEIINK	0	0	2	1	1	2	0	3	1	0	0	2	0	0	0	3	3	0	0	0				0	0	8	5	9	4	0	18	6	0	0	8	0	0	0	9	12	0	0	0		18		0	0	0.444444
DIGGSSSTTDFTNEIINK	0	0	2	1	1	2	0	3	1	0	0	2	0	0	0	3	3	0	0	0				0	0	8	5	9	4	0	18	6	0	0	8	0	0	0	9	12	0	0	0		18		0	0	0.444444
DIGGSSSTTDFTNEIINK	0	0	2	1	1	2	0	3	1	0	0	2	0	0	0	3	3	0	0	0				0	0	8	5	9	4	0	18	6	0	0	8	0	0	0	9	12	0	0	0		18		0	0	0.444444
DIHDWNNR	0	0	2	0	0	0	1	1	0	0	0	2	0	0	1	0	0	0	1	0				0	0	8	0	0	0	6	6	0	0	0	8	0	0	6	0	0	0	11	0		8		0	0	1
DILGDQVEK	0	0	2	1	0	1	0	1	1	1	0	0	0	1	0	0	0	1	0	0				0	0	8	5	0	2	0	6	6	6	0	0	0	5	0	0	0	5	0	0		9		0	0	0.888889
DIMIGDEASEVR	1	0	2	2	0	1	0	2	0	0	1	0	0	0	1	1	0	1	0	0				3	0	8	10	0	2	0	12	0	0	5	0	0	0	6	3	0	5	0	0		12		0.25	0	0.666667
DINSYTNSTSVINELR	0	0	1	1	0	0	0	2	0	1	0	3	0	0	1	3	2	1	0	1				0	0	4	5	0	0	0	12	0	6	0	12	0	0	6	9	8	5	0	9		16		0	0	0.25
DINSYTNSTSVINELR	0	0	1	1	0	0	0	2	0	1	0	3	0	0	1	3	2	1	0	1				0	0	4	5	0	0	0	12	0	6	0	12	0	0	6	9	8	5	0	9		16		0	0	0.25
DIPAVNGAIEGDQIVYR	2	0	2	1	0	2	0	3	0	0	0	1	1	1	1	0	0	2	0	1				6	0	8	5	0	4	0	18	0	0	0	4	5	5	6	0	0	10	0	9		17		0.352941	0	0.470588
DIPAVNGAIEGDQIVYR	2	0	2	1	0	2	0	3	0	0	0	1	1	1	1	0	0	2	0	1				6	0	8	5	0	4	0	18	0	0	0	4	5	5	6	0	0	10	0	9		17		0.352941	0	0.470588
DIPAVNGAIEGDQIVYR	2	0	2	1	0	2	0	3	0	0	0	1	1	1	1	0	0	2	0	1				6	0	8	5	0	4	0	18	0	0	0	4	5	5	6	0	0	10	0	9		17		0.352941	0	0.470588
DIQIPVYDTFDGSDLR	0	0	4	0	1	1	0	2	0	1	0	0	1	1	1	1	1	1	0	1				0	0	16	0	9	2	0	12	0	6	0	0	5	5	6	3	4	5	0	9		16		0	0	1
DIQIPVYDTFDGSDLR	0	0	4	0	1	1	0	2	0	1	0	0	1	1	1	1	1	1	0	1				0	0	16	0	9	2	0	12	0	6	0	0	5	5	6	3	4	5	0	9		16		0	0	1
DIQIPVYDTFDGSDLR	0	0	4	0	1	1	0	2	0	1	0	0	1	1	1	1	1	1	0	1				0	0	16	0	9	2	0	12	0	6	0	0	5	5	6	3	4	5	0	9		16		0	0	1
DLEIINQELR	0	0	1	2	0	0	0	2	0	2	0	1	0	1	1	0	0	0	0	0				0	0	4	10	0	0	0	12	0	12	0	4	0	5	6	0	0	0	0	0		10		0	0	0.4
DLEIINQELR	0	0	1	2	0	0	0	2	0	2	0	1	0	1	1	0	0	0	0	0				0	0	4	10	0	0	0	12	0	12	0	4	0	5	6	0	0	0	0	0		10		0	0	0.4
DLETLTMHTK	0	0	1	1	0	0	1	0	1	2	1	0	0	0	0	0	3	0	0	0				0	0	4	5	0	0	6	0	6	12	5	0	0	0	0	0	12	0	0	0		10		0	0	0.4
DLQSTLDNIQSAR	1	0	2	0	0	0	0	1	0	2	0	1	0	2	1	2	1	0	0	0				3	0	8	0	0	0	0	6	0	12	0	4	0	10	6	6	4	0	0	0		13		0.230769	0	0.615385
DLSLLGSHVR	0	0	1	0	0	1	1	0	0	3	0	0	0	0	1	2	0	1	0	0				0	0	4	0	0	2	6	0	0	18	0	0	0	0	6	6	0	5	0	0		10		0	0	0.4
DLSPAINYTK	1	0	1	0	0	0	0	1	1	1	0	1	1	0	0	1	1	0	0	1				3	0	4	0	0	0	0	6	6	6	0	4	5	0	0	3	4	0	0	9		10		0.3	0	0.4
DLTDYLMK	0	0	2	0	0	0	0	0	1	2	1	0	0	0	0	0	1	0	0	1				0	0	8	0	0	0	0	0	6	12	5	0	0	0	0	0	4	0	0	9		8		0	0	1
DLTNLLFETALLTSGFSLEEPTSFASR	2	0	1	3	3	1	0	0	0	6	0	1	1	0	1	4	4	0	0	0				6	0	4	15	27	2	0	0	0	36	0	4	5	0	6	12	16	0	0	0		27		0.222222	0	0.148148
DLYHIPEAETVIR	1	0	1	2	0	0	1	2	0	1	0	0	1	0	1	0	1	1	0	1				3	0	4	10	0	0	6	12	0	6	0	0	5	0	6	0	4	5	0	9		13		0.230769	0	0.307692
DLYHIPEAETVIR	1	0	1	2	0	0	1	2	0	1	0	0	1	0	1	0	1	1	0	1				3	0	4	10	0	0	6	12	0	6	0	0	5	0	6	0	4	5	0	9		13		0.230769	0	0.307692
DLYHIPEAETVIR	1	0	1	2	0	0	1	2	0	1	0	0	1	0	1	0	1	1	0	1				3	0	4	10	0	0	6	12	0	6	0	0	5	0	6	0	4	5	0	9		13		0.230769	0	0.307692
DMGLLDVR	0	0	2	0	0	1	0	0	0	2	1	0	0	0	1	0	0	1	0	0				0	0	8	0	0	2	0	0	0	12	5	0	0	0	6	0	0	5	0	0		8		0	0	1
DMNDMAVSR	1	0	2	0	0	0	0	0	0	0	2	1	0	0	1	1	0	1	0	0				3	0	8	0	0	0	0	0	0	0	10	4	0	0	6	3	0	5	0	0		9		0.333333	0	0.888889
DNAEGQGESLADQAR	3	0	2	2	0	2	0	0	0	1	0	1	0	2	1	1	0	0	0	0				9	0	8	10	0	4	0	0	0	6	0	4	0	10	6	3	0	0	0	0		15		0.6	0	0.533333
DNAEGQGESLADQAR	3	0	2	2	0	2	0	0	0	1	0	1	0	2	1	1	0	0	0	0				9	0	8	10	0	4	0	0	0	6	0	4	0	10	6	3	0	0	0	0		15		0.6	0	0.533333
DNGFDQLPVLTEDGK	0	0	3	1	1	2	0	0	1	2	0	1	1	1	0	0	1	1	0	0				0	0	12	5	9	4	0	0	6	12	0	4	5	5	0	0	4	5	0	0		15		0	0	0.8
DNGLNVIIGVR	0	0	1	0	0	2	0	2	0	1	0	2	0	0	1	0	0	2	0	0				0	0	4	0	0	4	0	12	0	6	0	8	0	0	6	0	0	10	0	0		11		0	0	0.363636
DNNVYDPER	0	0	2	1	0	0	0	0	0	0	0	2	1	0	1	0	0	1	0	1				0	0	8	5	0	0	0	0	0	0	0	8	5	0	6	0	0	5	0	9		9		0	0	0.888889
DNSPFFVLNSDVICEYPFK	0	1	2	1	3	0	0	1	1	1	0	2	2	0	0	2	0	2	0	1				0	3	8	5	27	0	0	6	6	6	0	8	10	0	0	6	0	10	0	9		19		0	0.157895	0.421053
DPAAAIPSAR	4	0	1	0	0	0	0	1	0	0	0	0	2	0	1	1	0	0	0	0				12	0	4	0	0	0	0	6	0	0	0	0	10	0	6	3	0	0	0	0		10		1.2	0	0.4
DPDGYSIEVVPHGLIA	1	0	2	1	0	2	1	2	0	1	0	0	2	0	0	1	0	2	0	1				3	0	8	5	0	4	6	12	0	6	0	0	10	0	0	3	0	10	0	9		16		0.1875	0	0.5
DPDGYSIEVVPHGLIA	1	0	2	1	0	2	1	2	0	1	0	0	2	0	0	1	0	2	0	1				3	0	8	5	0	4	6	12	0	6	0	0	10	0	0	3	0	10	0	9		16		0.1875	0	0.5
DPIGITTLYMGR	0	0	1	0	0	2	0	2	0	1	1	0	1	0	1	0	2	0	0	1				0	0	4	0	0	4	0	12	0	6	5	0	5	0	6	0	8	0	0	9		12		0	0	0.333333
DPQTGAPVPLR	1	0	1	0	0	1	0	0	0	1	0	0	3	1	1	0	1	1	0	0				3	0	4	0	0	2	0	0	0	6	0	0	15	5	6	0	4	5	0	0		11		0.272727	0	0.363636
DPQTGAPVPLR	1	0	1	0	0	1	0	0	0	1	0	0	3	1	1	0	1	1	0	0				3	0	4	0	0	2	0	0	0	6	0	0	15	5	6	0	4	5	0	0		11		0.272727	0	0.363636
DQDSAVVSSNIK	1	0	2	0	0	0	0	1	1	0	0	1	0	1	0	3	0	2	0	0				3	0	8	0	0	0	0	6	6	0	0	4	0	5	0	9	0	10	0	0		12		0.25	0	0.666667
DQDSAVVSSNIK	1	0	2	0	0	0	0	1	1	0	0	1	0	1	0	3	0	2	0	0				3	0	8	0	0	0	0	6	6	0	0	4	0	5	0	9	0	10	0	0		12		0.25	0	0.666667
DQDSAVVSSNIK	1	0	2	0	0	0	0	1	1	0	0	1	0	1	0	3	0	2	0	0				3	0	8	0	0	0	0	6	6	0	0	4	0	5	0	9	0	10	0	0		12		0.25	0	0.666667
DQGMVINGK	0	0	1	0	0	2	0	1	1	0	1	1	0	1	0	0	0	1	0	0				0	0	4	0	0	4	0	6	6	0	5	4	0	5	0	0	0	5	0	0		9		0	0	0.444444
DREQFVDDLEQALYASK	2	0	3	2	1	0	0	0	1	2	0	0	0	2	1	1	0	1	0	1				6	0	12	10	9	0	0	0	6	12	0	0	0	10	6	3	0	5	0	9		17		0.352941	0	0.705882
DRYDDALNATR	2	0	3	0	0	0	0	0	0	1	0	1	0	0	2	0	1	0	0	1				6	0	12	0	0	0	0	0	0	6	0	4	0	0	12	0	4	0	0	9		11		0.545455	0	1.09091
DSFTSATER	1	0	1	1	1	0	0	0	0	0	0	0	0	0	1	2	2	0	0	0				3	0	4	5	9	0	0	0	0	0	0	0	0	0	6	6	8	0	0	0		9		0.333333	0	0.444444
DSGLWGFSTATR	1	0	1	0	1	2	0	0	0	1	0	0	0	0	1	2	2	0	1	0				3	0	4	0	9	4	0	0	0	6	0	0	0	0	6	6	8	0	11	0		12		0.25	0	0.333333
DSHPDVNIVDLMR	0	0	3	0	0	0	1	1	0	1	1	1	1	0	1	1	0	2	0	0				0	0	12	0	0	0	6	6	0	6	5	4	5	0	6	3	0	10	0	0		13		0	0	0.923077
DSHPDVNIVDLMR	0	0	3	0	0	0	1	1	0	1	1	1	1	0	1	1	0	2	0	0				0	0	12	0	0	0	6	6	0	6	5	4	5	0	6	3	0	10	0	0		13		0	0	0.923077
DSLVNGLQLTSVSR	0	0	1	0	0	1	0	0	0	3	0	1	0	1	1	3	1	2	0	0				0	0	4	0	0	2	0	0	0	18	0	4	0	5	6	9	4	10	0	0		14		0	0	0.285714
DSLVNGLQLTSVSR	0	0	1	0	0	1	0	0	0	3	0	1	0	1	1	3	1	2	0	0				0	0	4	0	0	2	0	0	0	18	0	4	0	5	6	9	4	10	0	0		14		0	0	0.285714
DSNKDVVVEGLR	0	0	2	1	0	1	0	0	1	1	0	1	0	0	1	1	0	3	0	0				0	0	8	5	0	2	0	0	6	6	0	4	0	0	6	3	0	15	0	0		12		0	0	0.666667
DSNKDVVVEGLR	0	0	2	1	0	1	0	0	1	1	0	1	0	0	1	1	0	3	0	0				0	0	8	5	0	2	0	0	6	6	0	4	0	0	6	3	0	15	0	0		12		0	0	0.666667
DSYSTSQYNR	0	0	1	0	0	0	0	0	0	0	0	1	0	1	1	3	1	0	0	2				0	0	4	0	0	0	0	0	0	0	0	4	0	5	6	9	4	0	0	18		10		0	0	0.4
DSYVGDEAQSK	1	0	2	1	0	1	0	0	1	0	0	0	0	1	0	2	0	1	0	1				3	0	8	5	0	2	0	0	6	0	0	0	0	5	0	6	0	5	0	9		11		0.272727	0	0.727273
DTWDRPVDFTPTNDETYDVR	0	0	5	1	1	0	0	0	0	0	0	1	2	0	2	0	4	2	1	1				0	0	20	5	9	0	0	0	0	0	0	4	10	0	12	0	16	10	11	9		20		0	0	1
DVDDIVLVGGSTR	0	0	3	0	0	2	0	1	0	1	0	0	0	0	1	1	1	3	0	0				0	0	12	0	0	4	0	6	0	6	0	0	0	0	6	3	4	15	0	0		13		0	0	0.923077
DVDLIESMKDDIMR	0	0	4	1	0	0	0	2	1	1	2	0	0	0	1	1	0	1	0	0				0	0	16	5	0	0	0	12	6	6	10	0	0	0	6	3	0	5	0	0		14		0	0	1.14286
DVDLIESMKDDIMR	0	0	4	1	0	0	0	2	1	1	2	0	0	0	1	1	0	1	0	0				0	0	16	5	0	0	0	12	6	6	10	0	0	0	6	3	0	5	0	0		14		0	0	1.14286
DVETNELVR	0	0	1	2	0	0	0	0	0	1	0	1	0	0	1	0	1	2	0	0				0	0	4	10	0	0	0	0	0	6	0	4	0	0	6	0	4	10	0	0		9		0	0	0.444444
DVIEPSFVDSPLFK	0	0	2	1	2	0	0	1	1	1	0	0	2	0	0	2	0	2	0	0				0	0	8	5	18	0	0	6	6	6	0	0	10	0	0	6	0	10	0	0		14		0	0	0.571429
DVPANASFNLEDPNIDFER	2	0	3	2	2	0	0	1	0	1	0	3	2	0	1	1	0	1	0	0				6	0	12	10	18	0	0	6	0	6	0	12	10	0	6	3	0	5	0	0		19		0.315789	0	0.631579
DYQLTVNNGVNANHSSIGSFHR	1	0	1	0	1	2	2	1	0	1	0	4	0	1	1	3	1	2	0	1				3	0	4	0	9	4	12	6	0	6	0	16	0	5	6	9	4	10	0	9		22		0.136364	0	0.181818
EAIDALNGMLLNGQEIYVAPHLSR	3	0	1	2	0	2	1	2	0	4	1	2	1	1	1	1	0	1	0	1				9	0	4	10	0	4	6	12	0	24	5	8	5	5	6	3	0	5	0	9		24		0.375	0	0.166667
EAIDALNGMLLNGQEIYVAPHLSR	3	0	1	2	0	2	1	2	0	4	1	2	1	1	1	1	0	1	0	1				9	0	4	10	0	4	6	12	0	24	5	8	5	5	6	3	0	5	0	9		24		0.375	0	0.166667
EANVTGLR	1	0	0	1	0	1	0	0	0	1	0	1	0	0	1	0	1	1	0	0				3	0	0	5	0	2	0	0	0	6	0	4	0	0	6	0	4	5	0	0		8		0.375	0	0
EDLYQTFAR	1	0	1	1	1	0	0	0	0	1	0	0	0	1	1	0	1	0	0	1				3	0	4	5	9	0	0	0	0	6	0	0	0	5	6	0	4	0	0	9		9		0.333333	0	0.444444
EDTVILNGSGPK	0	0	1	1	0	2	0	1	1	1	0	1	1	0	0	1	1	1	0	0				0	0	4	5	0	4	0	6	6	6	0	4	5	0	0	3	4	5	0	0		12		0	0	0.333333
EDTVILNGSGPK	0	0	1	1	0	2	0	1	1	1	0	1	1	0	0	1	1	1	0	0				0	0	4	5	0	4	0	6	6	6	0	4	5	0	0	3	4	5	0	0		12		0	0	0.333333
EEGGENDLIER	0	0	1	4	0	2	0	1	0	1	0	1	0	0	1	0	0	0	0	0				0	0	4	20	0	4	0	6	0	6	0	4	0	0	6	0	0	0	0	0		11		0	0	0.363636
EEGGENDLIER	0	0	1	4	0	2	0	1	0	1	0	1	0	0	1	0	0	0	0	0				0	0	4	20	0	4	0	6	0	6	0	4	0	0	6	0	0	0	0	0		11		0	0	0.363636
EEIFGPVVTVTK	0	0	0	2	1	1	0	1	1	0	0	0	1	0	0	0	2	3	0	0				0	0	0	10	9	2	0	6	6	0	0	0	5	0	0	0	8	15	0	0		12		0	0	0
EEIFGPVVTVTK	0	0	0	2	1	1	0	1	1	0	0	0	1	0	0	0	2	3	0	0				0	0	0	10	9	2	0	6	6	0	0	0	5	0	0	0	8	15	0	0		12		0	0	0
EEIFVTTK	0	0	0	2	1	0	0	1	1	0	0	0	0	0	0	0	2	1	0	0				0	0	0	10	9	0	0	6	6	0	0	0	0	0	0	0	8	5	0	0		8		0	0	0
EGGLGPINIPLLADTNHSLSR	1	0	1	1	0	3	1	2	0	4	0	2	2	0	1	2	1	0	0	0				3	0	4	5	0	6	6	12	0	24	0	8	10	0	6	6	4	0	0	0		21		0.142857	0	0.190476
EGLALSSNISR	1	0	0	1	0	1	0	1	0	2	0	1	0	0	1	3	0	0	0	0				3	0	0	5	0	2	0	6	0	12	0	4	0	0	6	9	0	0	0	0		11		0.272727	0	0
EGPIFGEEMR	0	0	0	3	1	2	0	1	0	0	1	0	1	0	1	0	0	0	0	0				0	0	0	15	9	4	0	6	0	0	5	0	5	0	6	0	0	0	0	0		10		0	0	0
EGTDISIVTYTR	0	0	1	1	0	1	0	2	0	0	0	0	0	0	1	1	3	1	0	1				0	0	4	5	0	2	0	12	0	0	0	0	0	0	6	3	12	5	0	9		12		0	0	0.333333
EIHNEAESQLR	1	0	0	3	0	0	1	1	0	1	0	1	0	1	1	1	0	0	0	0				3	0	0	15	0	0	6	6	0	6	0	4	0	5	6	3	0	0	0	0		11		0.272727	0	0
EIHNEAESQLR	1	0	0	3	0	0	1	1	0	1	0	1	0	1	1	1	0	0	0	0				3	0	0	15	0	0	6	6	0	6	0	4	0	5	6	3	0	0	0	0		11		0.272727	0	0
EINLGPGILPR	0	0	0	1	0	2	0	2	0	2	0	1	2	0	1	0	0	0	0	0				0	0	0	5	0	4	0	12	0	12	0	4	10	0	6	0	0	0	0	0		11		0	0	0
EITALAPSSMK	2	0	0	1	0	0	0	1	1	1	1	0	1	0	0	2	1	0	0	0				6	0	0	5	0	0	0	6	6	6	5	0	5	0	0	6	4	0	0	0		11		0.545455	0	0
EIYDQYGLEAAR	2	0	1	2	0	1	0	1	0	1	0	0	0	1	1	0	0	0	0	2				6	0	4	10	0	2	0	6	0	6	0	0	0	5	6	0	0	0	0	18		12		0.5	0	0.333333
ELEELTGVR	0	0	0	3	0	1	0	0	0	2	0	0	0	0	1	0	1	1	0	0				0	0	0	15	0	2	0	0	0	12	0	0	0	0	6	0	4	5	0	0		9		0	0	0
ELFTDSGAGTMIRR	1	0	1	1	1	2	0	1	0	1	1	0	0	0	2	1	2	0	0	0				3	0	4	5	9	4	0	6	0	6	5	0	0	0	12	3	8	0	0	0		14		0.214286	0	0.285714
ELLNGQSAQGLITCK	1	1	0	1	0	2	0	1	1	3	0	1	0	2	0	1	1	0	0	0				3	3	0	5	0	4	0	6	6	18	0	4	0	10	0	3	4	0	0	0		15		0.2	0.2	0
ELLNGQSAQGLITCK	1	1	0	1	0	2	0	1	1	3	0	1	0	2	0	1	1	0	0	0				3	3	0	5	0	4	0	6	6	18	0	4	0	10	0	3	4	0	0	0		15		0.2	0.2	0
ELLSTVMR	0	0	0	1	0	0	0	0	0	2	1	0	0	0	1	1	1	1	0	0				0	0	0	5	0	0	0	0	0	12	5	0	0	0	6	3	4	5	0	0		8		0	0	0
ELPGVAFLSEK	1	0	0	2	1	1	0	0	1	2	0	0	1	0	0	1	0	1	0	0				3	0	0	10	9	2	0	0	6	12	0	0	5	0	0	3	0	5	0	0		11		0.272727	0	0
ELPGVAFLSEK	1	0	0	2	1	1	0	0	1	2	0	0	1	0	0	1	0	1	0	0				3	0	0	10	9	2	0	0	6	12	0	0	5	0	0	3	0	5	0	0		11		0.272727	0	0
ELVSCSNCTDYQSR	0	2	1	1	0	0	0	0	0	1	0	1	0	1	1	3	1	1	0	1				0	6	4	5	0	0	0	0	0	6	0	4	0	5	6	9	4	5	0	9		14		0	0.428571	0.285714
ELYEVDVLK	0	0	1	2	0	0	0	0	1	2	0	0	0	0	0	0	0	2	0	1				0	0	4	10	0	0	0	0	6	12	0	0	0	0	0	0	0	10	0	9		9		0	0	0.444444
ELYGNIVMSGGTTMFPGIAER	1	0	0	2	1	4	0	2	0	1	2	1	1	0	1	1	2	1	0	1				3	0	0	10	9	8	0	12	0	6	10	4	5	0	6	3	8	5	0	9		21		0.142857	0	0
ELYGNIVMSGGTTMFPGIAER	1	0	0	2	1	4	0	2	0	1	2	1	1	0	1	1	2	1	0	1				3	0	0	10	9	8	0	12	0	6	10	4	5	0	6	3	8	5	0	9		21		0.142857	0	0
ENEMLAQDK	1	0	1	2	0	0	0	0	1	1	1	1	0	1	0	0	0	0	0	0				3	0	4	10	0	0	0	0	6	6	5	4	0	5	0	0	0	0	0	0		9		0.333333	0	0.444444
ENFRHDKGENRNGKLLVR	0	0	1	2	1	2	1	0	2	2	0	3	0	0	3	0	0	1	0	0				0	0	4	10	9	4	6	0	12	12	0	12	0	0	18	0	0	5	0	0		18		0	0	0.222222
ENIIQMEMIENR	0	0	0	3	0	0	0	3	0	0	2	2	0	1	1	0	0	0	0	0				0	0	0	15	0	0	0	18	0	0	10	8	0	5	6	0	0	0	0	0		12		0	0	0
ENIIQMEMIENR	0	0	0	3	0	0	0	3	0	0	2	2	0	1	1	0	0	0	0	0				0	0	0	15	0	0	0	18	0	0	10	8	0	5	6	0	0	0	0	0		12		0	0	0
ENIIQMEMIENR	0	0	0	3	0	0	0	3	0	0	2	2	0	1	1	0	0	0	0	0				0	0	0	15	0	0	0	18	0	0	10	8	0	5	6	0	0	0	0	0		12		0	0	0
ENPGVNSSNSGAVTR	1	0	0	1	0	2	0	0	0	0	0	3	1	0	1	3	1	2	0	0				3	0	0	5	0	4	0	0	0	0	0	12	5	0	6	9	4	10	0	0		15		0.2	0	0
ENPGVNSSNSGAVTR	1	0	0	1	0	2	0	0	0	0	0	3	1	0	1	3	1	2	0	0				3	0	0	5	0	4	0	0	0	0	0	12	5	0	6	9	4	10	0	0		15		0.2	0	0
EPVSDWTDDVEAR	1	0	3	2	0	0	0	0	0	0	0	0	1	0	1	1	1	2	1	0				3	0	12	10	0	0	0	0	0	0	0	0	5	0	6	3	4	10	11	0		13		0.230769	0	0.923077
EPVSDWTDDVEAR	1	0	3	2	0	0	0	0	0	0	0	0	1	0	1	1	1	2	1	0				3	0	12	10	0	0	0	0	0	0	0	0	5	0	6	3	4	10	11	0		13		0.230769	0	0.923077
ERPVTVNGQIVSR	0	0	0	1	0	1	0	1	0	0	0	1	1	1	2	1	1	3	0	0				0	0	0	5	0	2	0	6	0	0	0	4	5	5	12	3	4	15	0	0		13		0	0	0
ERPVTVNGQIVSR	0	0	0	1	0	1	0	1	0	0	0	1	1	1	2	1	1	3	0	0				0	0	0	5	0	2	0	6	0	0	0	4	5	5	12	3	4	15	0	0		13		0	0	0
ESDTGLAPSHLWDIMGDR	1	0	3	1	0	2	1	1	0	2	1	0	1	0	1	2	1	0	1	0				3	0	12	5	0	4	6	6	0	12	5	0	5	0	6	6	4	0	11	0		18		0.166667	0	0.666667
ESEGYSTVPLR	0	0	0	2	0	1	0	0	0	1	0	0	1	0	1	2	1	1	0	1				0	0	0	10	0	2	0	0	0	6	0	0	5	0	6	6	4	5	0	9		11		0	0	0
ESGDFLAIDLGGTNLR	1	0	2	1	1	3	0	1	0	3	0	1	0	0	1	1	1	0	0	0				3	0	8	5	9	6	0	6	0	18	0	4	0	0	6	3	4	0	0	0		16		0.1875	0	0.5
ESGDFLAIDLGGTNLR	1	0	2	1	1	3	0	1	0	3	0	1	0	0	1	1	1	0	0	0				3	0	8	5	9	6	0	6	0	18	0	4	0	0	6	3	4	0	0	0		16		0.1875	0	0.5
ESGNYLAIDLGGTNLR	1	0	1	1	0	3	0	1	0	3	0	2	0	0	1	1	1	0	0	1				3	0	4	5	0	6	0	6	0	18	0	8	0	0	6	3	4	0	0	9		16		0.1875	0	0.25
ESGNYLAIDLGGTNLR	1	0	1	1	0	3	0	1	0	3	0	2	0	0	1	1	1	0	0	1				3	0	4	5	0	6	0	6	0	18	0	8	0	0	6	3	4	0	0	9		16		0.1875	0	0.25
ESQPTIEEDLTR	0	0	1	3	0	0	0	1	0	1	0	0	1	1	1	1	2	0	0	0				0	0	4	15	0	0	0	6	0	6	0	0	5	5	6	3	8	0	0	0		12		0	0	0.333333
ETAPVIDTLAAGYGK	3	0	1	1	0	2	0	1	1	1	0	0	1	0	0	0	2	1	0	1				9	0	4	5	0	4	0	6	6	6	0	0	5	0	0	0	8	5	0	9		15		0.6	0	0.266667
ETAPVIDTLAAGYGK	3	0	1	1	0	2	0	1	1	1	0	0	1	0	0	0	2	1	0	1				9	0	4	5	0	4	0	6	6	6	0	0	5	0	0	0	8	5	0	9		15		0.6	0	0.266667
ETELSLLQSLR	0	0	0	2	0	0	0	0	0	4	0	0	0	1	1	2	1	0	0	0				0	0	0	10	0	0	0	0	0	24	0	0	0	5	6	6	4	0	0	0		11		0	0	0
ETELSLLQSLR	0	0	0	2	0	0	0	0	0	4	0	0	0	1	1	2	1	0	0	0				0	0	0	10	0	0	0	0	0	24	0	0	0	5	6	6	4	0	0	0		11		0	0	0
ETELSLLQSLR	0	0	0	2	0	0	0	0	0	4	0	0	0	1	1	2	1	0	0	0				0	0	0	10	0	0	0	0	0	24	0	0	0	5	6	6	4	0	0	0		11		0	0	0
ETESGFEYGLFDK	0	0	1	3	2	2	0	0	1	1	0	0	0	0	0	1	1	0	0	1				0	0	4	15	18	4	0	0	6	6	0	0	0	0	0	3	4	0	0	9		13		0	0	0.307692
ETGVINLEGESK	0	0	0	3	0	2	0	1	1	1	0	1	0	0	0	1	1	1	0	0				0	0	0	15	0	4	0	6	6	6	0	4	0	0	0	3	4	5	0	0		12		0	0	0
ETGVINLEGESK	0	0	0	3	0	2	0	1	1	1	0	1	0	0	0	1	1	1	0	0				0	0	0	15	0	4	0	6	6	6	0	4	0	0	0	3	4	5	0	0		12		0	0	0
ETNPGTDVTVSSVESVLAHL	1	0	1	2	0	1	1	0	0	2	0	1	1	0	0	3	3	4	0	0				3	0	4	10	0	2	6	0	0	12	0	4	5	0	0	9	12	20	0	0		20		0.15	0	0.2
ETTALVESYELPDGR	1	0	1	3	0	1	0	0	0	2	0	0	1	0	1	1	2	1	0	1				3	0	4	15	0	2	0	0	0	12	0	0	5	0	6	3	8	5	0	9		15		0.2	0	0.266667
EVARPNNYAGALYDPR	3	0	1	1	0	1	0	0	0	1	0	2	2	0	2	0	0	1	0	2				9	0	4	5	0	2	0	0	0	6	0	8	10	0	12	0	0	5	0	18		16		0.5625	0	0.25
EVARPNNYAGALYDPR	3	0	1	1	0	1	0	0	0	1	0	2	2	0	2	0	0	1	0	2				9	0	4	5	0	2	0	0	0	6	0	8	10	0	12	0	0	5	0	18		16		0.5625	0	0.25
EVARPNNYAGALYDPR	3	0	1	1	0	1	0	0	0	1	0	2	2	0	2	0	0	1	0	2				9	0	4	5	0	2	0	0	0	6	0	8	10	0	12	0	0	5	0	18		16		0.5625	0	0.25
EVASAALSELALGTK	4	0	0	2	0	1	0	0	1	3	0	0	0	0	0	2	1	1	0	0				12	0	0	10	0	2	0	0	6	18	0	0	0	0	0	6	4	5	0	0		15		0.8	0	0
EVAVANNWPLDVR	2	0	1	1	0	0	0	0	0	1	0	2	1	0	1	0	0	3	1	0				6	0	4	5	0	0	0	0	0	6	0	8	5	0	6	0	0	15	11	0		13		0.461538	0	0.307692
EVIDTILALVK	1	0	1	1	0	0	0	2	1	2	0	0	0	0	0	0	1	2	0	0				3	0	4	5	0	0	0	12	6	12	0	0	0	0	0	0	4	10	0	0		11		0.272727	0	0.363636
EVNSDLYGER	0	0	1	2	0	1	0	0	0	1	0	1	0	0	1	1	0	1	0	1				0	0	4	10	0	2	0	0	0	6	0	4	0	0	6	3	0	5	0	9		10		0	0	0.4
EVNSDLYGER	0	0	1	2	0	1	0	0	0	1	0	1	0	0	1	1	0	1	0	1				0	0	4	10	0	2	0	0	0	6	0	4	0	0	6	3	0	5	0	9		10		0	0	0.4
EVVSEAINIMNR	1	0	0	2	0	0	0	2	0	0	1	2	0	0	1	1	0	2	0	0				3	0	0	10	0	0	0	12	0	0	5	8	0	0	6	3	0	10	0	0		12		0.25	0	0
EVYDFLASATAK	3	0	1	1	1	0	0	0	1	1	0	0	0	0	0	1	1	1	0	1				9	0	4	5	9	0	0	0	6	6	0	0	0	0	0	3	4	5	0	9		12		0.75	0	0.333333
EYFQDVYDLTGSEPIK	0	0	2	2	1	1	0	1	1	1	0	0	1	1	0	1	1	1	0	2				0	0	8	10	9	2	0	6	6	6	0	0	5	5	0	3	4	5	0	18		16		0	0	0.5
EYVPSVIEPSFGIGR	0	0	0	2	1	2	0	2	0	0	0	0	2	0	1	2	0	2	0	1				0	0	0	10	9	4	0	12	0	0	0	0	10	0	6	6	0	10	0	9		15		0	0	0
FADDLSNSQLAK	2	0	2	0	1	0	0	0	1	2	0	1	0	1	0	2	0	0	0	0				6	0	8	0	9	0	0	0	6	12	0	4	0	5	0	6	0	0	0	0		12		0.5	0	0.666667
FADGFLIHSGQPVNDFIDTATR	2	0	3	0	3	2	1	2	0	1	0	1	1	1	1	1	2	1	0	0				6	0	12	0	27	4	6	12	0	6	0	4	5	5	6	3	8	5	0	0		22		0.272727	0	0.545455
FADGFLIHSGQPVNDFIDTATR	2	0	3	0	3	2	1	2	0	1	0	1	1	1	1	1	2	1	0	0				6	0	12	0	27	4	6	12	0	6	0	4	5	5	6	3	8	5	0	0		22		0.272727	0	0.545455
FADGFLIHSGQPVNDFIDTATR	2	0	3	0	3	2	1	2	0	1	0	1	1	1	1	1	2	1	0	0				6	0	12	0	27	4	6	12	0	6	0	4	5	5	6	3	8	5	0	0		22		0.272727	0	0.545455
FAFDFAK	2	0	1	0	3	0	0	0	1	0	0	0	0	0	0	0	0	0	0	0				6	0	4	0	27	0	0	0	6	0	0	0	0	0	0	0	0	0	0	0		7		0.857143	0	0.571429
FAFLDAK	2	0	1	0	2	0	0	0	1	1	0	0	0	0	0	0	0	0	0	0				6	0	4	0	18	0	0	0	6	6	0	0	0	0	0	0	0	0	0	0		7		0.857143	0	0.571429
FAHEIELVR	1	0	0	2	1	0	1	1	0	1	0	0	0	0	1	0	0	1	0	0				3	0	0	10	9	0	6	6	0	6	0	0	0	0	6	0	0	5	0	0		9		0.333333	0	0
FAHEIELVR	1	0	0	2	1	0	1	1	0	1	0	0	0	0	1	0	0	1	0	0				3	0	0	10	9	0	6	6	0	6	0	0	0	0	6	0	0	5	0	0		9		0.333333	0	0
FAIPAINVTSSSTAVAALEAAR	7	0	0	1	1	0	0	2	0	1	0	1	1	0	1	3	2	2	0	0				21	0	0	5	9	0	0	12	0	6	0	4	5	0	6	9	8	10	0	0		22		0.954545	0	0
FALAGAIGCGSTHSSMVPIDVVK	3	1	1	0	1	3	1	2	1	1	1	0	1	0	0	3	1	3	0	0				9	3	4	0	9	6	6	12	6	6	5	0	5	0	0	9	4	15	0	0		23		0.391304	0.130435	0.173913
FALAGAIGCGSTHSSMVPIDVVK	3	1	1	0	1	3	1	2	1	1	1	0	1	0	0	3	1	3	0	0				9	3	4	0	9	6	6	12	6	6	5	0	5	0	0	9	4	15	0	0		23		0.391304	0.130435	0.173913
FALGNSNPSALR	2	0	0	0	1	1	0	0	0	2	0	2	1	0	1	2	0	0	0	0				6	0	0	0	9	2	0	0	0	12	0	8	5	0	6	6	0	0	0	0		12		0.5	0	0
FANAVLSGFK	2	0	0	0	2	1	0	0	1	1	0	1	0	0	0	1	0	1	0	0				6	0	0	0	18	2	0	0	6	6	0	4	0	0	0	3	0	5	0	0		10		0.6	0	0
FANILESATLNTVQQDGIMTK	2	0	1	1	1	1	0	2	1	2	1	2	0	2	0	1	3	1	0	0				6	0	4	5	9	2	0	12	6	12	5	8	0	10	0	3	12	5	0	0		21		0.285714	0	0.190476
FASDPGCAFTK	2	1	1	0	2	1	0	0	1	0	0	0	1	0	0	1	1	0	0	0				6	3	4	0	18	2	0	0	6	0	0	0	5	0	0	3	4	0	0	0		11		0.545455	0.272727	0.363636
FAVGAFTDSLR	2	0	1	0	2	1	0	0	0	1	0	0	0	0	1	1	1	1	0	0				6	0	4	0	18	2	0	0	0	6	0	0	0	0	6	3	4	5	0	0		11		0.545455	0	0.363636
FAVGAFTDSLR	2	0	1	0	2	1	0	0	0	1	0	0	0	0	1	1	1	1	0	0				6	0	4	0	18	2	0	0	0	6	0	0	0	0	6	3	4	5	0	0		11		0.545455	0	0.363636
FAVGAFTDSLR	2	0	1	0	2	1	0	0	0	1	0	0	0	0	1	1	1	1	0	0				6	0	4	0	18	2	0	0	0	6	0	0	0	0	6	3	4	5	0	0		11		0.545455	0	0.363636
FCYGIDDTLK	0	1	2	0	1	1	0	1	1	1	0	0	0	0	0	0	1	0	0	1				0	3	8	0	9	2	0	6	6	6	0	0	0	0	0	0	4	0	0	9		10		0	0.3	0.8
FCYGIDDTLK	0	1	2	0	1	1	0	1	1	1	0	0	0	0	0	0	1	0	0	1				0	3	8	0	9	2	0	6	6	6	0	0	0	0	0	0	4	0	0	9		10		0	0.3	0.8
FCYGIDDTLK	0	1	2	0	1	1	0	1	1	1	0	0	0	0	0	0	1	0	0	1				0	3	8	0	9	2	0	6	6	6	0	0	0	0	0	0	4	0	0	9		10		0	0.3	0.8
FDDGAGGDNEVQR	1	0	3	1	1	3	0	0	0	0	0	1	0	1	1	0	0	1	0	0				3	0	12	5	9	6	0	0	0	0	0	4	0	5	6	0	0	5	0	0		13		0.230769	0	0.923077
FDDGAGGDNEVQR	1	0	3	1	1	3	0	0	0	0	0	1	0	1	1	0	0	1	0	0				3	0	12	5	9	6	0	0	0	0	0	4	0	5	6	0	0	5	0	0		13		0.230769	0	0.923077
FDDMELDENLLR	0	0	3	2	1	0	0	0	0	3	1	1	0	0	1	0	0	0	0	0				0	0	12	10	9	0	0	0	0	18	5	4	0	0	6	0	0	0	0	0		12		0	0	1
FDDMELDENLLR	0	0	3	2	1	0	0	0	0	3	1	1	0	0	1	0	0	0	0	0				0	0	12	10	9	0	0	0	0	18	5	4	0	0	6	0	0	0	0	0		12		0	0	1
FDDMELDENLLR	0	0	3	2	1	0	0	0	0	3	1	1	0	0	1	0	0	0	0	0				0	0	12	10	9	0	0	0	0	18	5	4	0	0	6	0	0	0	0	0		12		0	0	1
FDGILGLGYDTISVDK	0	0	3	0	1	3	0	2	1	2	0	0	0	0	0	1	1	1	0	1				0	0	12	0	9	6	0	12	6	12	0	0	0	0	0	3	4	5	0	9		16		0	0	0.75
FDGILGLGYDTISVDK	0	0	3	0	1	3	0	2	1	2	0	0	0	0	0	1	1	1	0	1				0	0	12	0	9	6	0	12	6	12	0	0	0	0	0	3	4	5	0	9		16		0	0	0.75
FDGILGLGYDTISVDK	0	0	3	0	1	3	0	2	1	2	0	0	0	0	0	1	1	1	0	1				0	0	12	0	9	6	0	12	6	12	0	0	0	0	0	3	4	5	0	9		16		0	0	0.75
FDKPFVMDTSYPAR	1	0	2	0	2	0	0	0	1	0	1	0	2	0	1	1	1	1	0	1				3	0	8	0	18	0	0	0	6	0	5	0	10	0	6	3	4	5	0	9		14		0.214286	0	0.571429
FDLNEDAMATEK	2	0	2	2	1	0	0	0	1	1	1	1	0	0	0	0	1	0	0	0				6	0	8	10	9	0	0	0	6	6	5	4	0	0	0	0	4	0	0	0		12		0.5	0	0.666667
FDNEIVPVTIK	0	0	1	1	1	0	0	2	1	0	0	1	1	0	0	0	1	2	0	0				0	0	4	5	9	0	0	12	6	0	0	4	5	0	0	0	4	10	0	0		11		0	0	0.363636
FDNLYGCR	0	1	1	0	1	1	0	0	0	1	0	1	0	0	1	0	0	0	0	1				0	3	4	0	9	2	0	0	0	6	0	4	0	0	6	0	0	0	0	9		8		0	0.375	0.5
FDNLYGCR	0	1	1	0	1	1	0	0	0	1	0	1	0	0	1	0	0	0	0	1				0	3	4	0	9	2	0	0	0	6	0	4	0	0	6	0	0	0	0	9		8		0	0.375	0.5
FDYPPMPFDGFLFGSR	0	0	2	0	4	2	0	0	0	1	1	0	3	0	1	1	0	0	0	1				0	0	8	0	36	4	0	0	0	6	5	0	15	0	6	3	0	0	0	9		16		0	0	0.5
FEDHEGPVR	0	0	1	2	1	1	1	0	0	0	0	0	1	0	1	0	0	1	0	0				0	0	4	10	9	2	6	0	0	0	0	0	5	0	6	0	0	5	0	0		9		0	0	0.444444
FEEASLFK	1	0	0	2	2	0	0	0	1	1	0	0	0	0	0	1	0	0	0	0				3	0	0	10	18	0	0	0	6	6	0	0	0	0	0	3	0	0	0	0		8		0.375	0	0
FEIDTDANVPR	1	0	2	1	1	0	0	1	0	0	0	1	1	0	1	0	1	1	0	0				3	0	8	5	9	0	0	6	0	0	0	4	5	0	6	0	4	5	0	0		11		0.272727	0	0.727273
FEIDTDANVPR	1	0	2	1	1	0	0	1	0	0	0	1	1	0	1	0	1	1	0	0				3	0	8	5	9	0	0	6	0	0	0	4	5	0	6	0	4	5	0	0		11		0.272727	0	0.727273
FEIDTDANVPR	1	0	2	1	1	0	0	1	0	0	0	1	1	0	1	0	1	1	0	0				3	0	8	5	9	0	0	6	0	0	0	4	5	0	6	0	4	5	0	0		11		0.272727	0	0.727273
FENELDSFFTLFR	0	0	1	2	4	0	0	0	0	2	0	1	0	0	1	1	1	0	0	0				0	0	4	10	36	0	0	0	0	12	0	4	0	0	6	3	4	0	0	0		13		0	0	0.307692
FENELDSFFTLFR	0	0	1	2	4	0	0	0	0	2	0	1	0	0	1	1	1	0	0	0				0	0	4	10	36	0	0	0	0	12	0	4	0	0	6	3	4	0	0	0		13		0	0	0.307692
FENELDSFFTLFR	0	0	1	2	4	0	0	0	0	2	0	1	0	0	1	1	1	0	0	0				0	0	4	10	36	0	0	0	0	12	0	4	0	0	6	3	4	0	0	0		13		0	0	0.307692
FFDNHIFASCSDDNILR	1	1	3	0	3	0	1	2	0	1	0	2	0	0	1	2	0	0	0	0				3	3	12	0	27	0	6	12	0	6	0	8	0	0	6	6	0	0	0	0		17		0.176471	0.176471	0.705882
FFGFTPEGVAER	1	0	0	2	3	2	0	0	0	0	0	0	1	0	1	0	1	1	0	0				3	0	0	10	27	4	0	0	0	0	0	0	5	0	6	0	4	5	0	0		12		0.25	0	0
FFGFTPEGVAER	1	0	0	2	3	2	0	0	0	0	0	0	1	0	1	0	1	1	0	0				3	0	0	10	27	4	0	0	0	0	0	0	5	0	6	0	4	5	0	0		12		0.25	0	0
FFGFTPEGVAER	1	0	0	2	3	2	0	0	0	0	0	0	1	0	1	0	1	1	0	0				3	0	0	10	27	4	0	0	0	0	0	0	5	0	6	0	4	5	0	0		12		0.25	0	0
FFHNGMIYNK	0	0	0	0	2	1	1	1	1	0	1	2	0	0	0	0	0	0	0	1				0	0	0	0	18	2	6	6	6	0	5	8	0	0	0	0	0	0	0	9		10		0	0	0
FFIDNLGYDTASR	1	0	2	0	2	1	0	1	0	1	0	1	0	0	1	1	1	0	0	1				3	0	8	0	18	2	0	6	0	6	0	4	0	0	6	3	4	0	0	9		13		0.230769	0	0.615385
FFIDNLGYDTASR	1	0	2	0	2	1	0	1	0	1	0	1	0	0	1	1	1	0	0	1				3	0	8	0	18	2	0	6	0	6	0	4	0	0	6	3	4	0	0	9		13		0.230769	0	0.615385
FFIDNLGYDTASR	1	0	2	0	2	1	0	1	0	1	0	1	0	0	1	1	1	0	0	1				3	0	8	0	18	2	0	6	0	6	0	4	0	0	6	3	4	0	0	9		13		0.230769	0	0.615385
FFISNPDLVDR	0	0	2	0	2	0	0	1	0	1	0	1	1	0	1	1	0	1	0	0				0	0	8	0	18	0	0	6	0	6	0	4	5	0	6	3	0	5	0	0		11		0	0	0.727273
FFISNPDLVDR	0	0	2	0	2	0	0	1	0	1	0	1	1	0	1	1	0	1	0	0				0	0	8	0	18	0	0	6	0	6	0	4	5	0	6	3	0	5	0	0		11		0	0	0.727273
FFLGEENR	0	0	0	2	2	1	0	0	0	1	0	1	0	0	1	0	0	0	0	0				0	0	0	10	18	2	0	0	0	6	0	4	0	0	6	0	0	0	0	0		8		0	0	0
FFLGEENR	0	0	0	2	2	1	0	0	0	1	0	1	0	0	1	0	0	0	0	0				0	0	0	10	18	2	0	0	0	6	0	4	0	0	6	0	0	0	0	0		8		0	0	0
FFLQHAQR	1	0	0	0	2	0	1	0	0	1	0	0	0	2	1	0	0	0	0	0				3	0	0	0	18	0	6	0	0	6	0	0	0	10	6	0	0	0	0	0		8		0.375	0	0
FFSPSSNIPTDR	0	0	1	0	2	0	0	1	0	0	0	1	2	0	1	3	1	0	0	0				0	0	4	0	18	0	0	6	0	0	0	4	10	0	6	9	4	0	0	0		12		0	0	0.333333
FGDFGGQYVPEALHACLR	2	1	1	1	2	3	1	0	0	2	0	0	1	1	1	0	0	1	0	1				6	3	4	5	18	6	6	0	0	12	0	0	5	5	6	0	0	5	0	9		18		0.333333	0.166667	0.222222
FGDFGGQYVPEALHACLR	2	1	1	1	2	3	1	0	0	2	0	0	1	1	1	0	0	1	0	1				6	3	4	5	18	6	6	0	0	12	0	0	5	5	6	0	0	5	0	9		18		0.333333	0.166667	0.222222
FGDFGGQYVPEALHACLR	2	1	1	1	2	3	1	0	0	2	0	0	1	1	1	0	0	1	0	1				6	3	4	5	18	6	6	0	0	12	0	0	5	5	6	0	0	5	0	9		18		0.333333	0.166667	0.222222
FGEGASGEER	1	0	0	3	1	3	0	0	0	0	0	0	0	0	1	1	0	0	0	0				3	0	0	15	9	6	0	0	0	0	0	0	0	0	6	3	0	0	0	0		10		0.3	0	0
FGEGASGEER	1	0	0	3	1	3	0	0	0	0	0	0	0	0	1	1	0	0	0	0				3	0	0	15	9	6	0	0	0	0	0	0	0	0	6	3	0	0	0	0		10		0.3	0	0
FGEGASGEER	1	0	0	3	1	3	0	0	0	0	0	0	0	0	1	1	0	0	0	0				3	0	0	15	9	6	0	0	0	0	0	0	0	0	6	3	0	0	0	0		10		0.3	0	0
FGFDDNASFR	1	0	2	0	3	1	0	0	0	0	0	1	0	0	1	1	0	0	0	0				3	0	8	0	27	2	0	0	0	0	0	4	0	0	6	3	0	0	0	0		10		0.3	0	0.8
FGFMGLFSK	0	0	0	0	3	2	0	0	1	1	1	0	0	0	0	1	0	0	0	0				0	0	0	0	27	4	0	0	6	6	5	0	0	0	0	3	0	0	0	0		9		0	0	0
FGFMGLFSK	0	0	0	0	3	2	0	0	1	1	1	0	0	0	0	1	0	0	0	0				0	0	0	0	27	4	0	0	6	6	5	0	0	0	0	3	0	0	0	0		9		0	0	0
FGFMGLFSK	0	0	0	0	3	2	0	0	1	1	1	0	0	0	0	1	0	0	0	0				0	0	0	0	27	4	0	0	6	6	5	0	0	0	0	3	0	0	0	0		9		0	0	0
FGGYEVFK	0	0	0	1	2	2	0	0	1	0	0	0	0	0	0	0	0	1	0	1				0	0	0	5	18	4	0	0	6	0	0	0	0	0	0	0	0	5	0	9		8		0	0	0
FGGYEVFK	0	0	0	1	2	2	0	0	1	0	0	0	0	0	0	0	0	1	0	1				0	0	0	5	18	4	0	0	6	0	0	0	0	0	0	0	0	5	0	9		8		0	0	0
FGGYEVFK	0	0	0	1	2	2	0	0	1	0	0	0	0	0	0	0	0	1	0	1				0	0	0	5	18	4	0	0	6	0	0	0	0	0	0	0	0	5	0	9		8		0	0	0
FGIEWADGTTETR	1	0	1	2	1	2	0	1	0	0	0	0	0	0	1	0	3	0	1	0				3	0	4	10	9	4	0	6	0	0	0	0	0	0	6	0	12	0	11	0		13		0.230769	0	0.307692
FGIEWADGTTETR	1	0	1	2	1	2	0	1	0	0	0	0	0	0	1	0	3	0	1	0				3	0	4	10	9	4	0	6	0	0	0	0	0	0	6	0	12	0	11	0		13		0.230769	0	0.307692
FGINTFINR	0	0	0	0	2	1	0	2	0	0	0	2	0	0	1	0	1	0	0	0				0	0	0	0	18	2	0	12	0	0	0	8	0	0	6	0	4	0	0	0		9		0	0	0
FGINTFINR	0	0	0	0	2	1	0	2	0	0	0	2	0	0	1	0	1	0	0	0				0	0	0	0	18	2	0	12	0	0	0	8	0	0	6	0	4	0	0	0		9		0	0	0
FGLEGLESVVPGIK	0	0	0	2	1	3	0	1	1	2	0	0	1	0	0	1	0	2	0	0				0	0	0	10	9	6	0	6	6	12	0	0	5	0	0	3	0	10	0	0		14		0	0	0
FGLEGLESVVPGIK	0	0	0	2	1	3	0	1	1	2	0	0	1	0	0	1	0	2	0	0				0	0	0	10	9	6	0	6	6	12	0	0	5	0	0	3	0	10	0	0		14		0	0	0
FGNFPAQWK	1	0	0	0	2	1	0	0	1	0	0	1	1	1	0	0	0	0	1	0				3	0	0	0	18	2	0	0	6	0	0	4	5	5	0	0	0	0	11	0		9		0.333333	0	0
FGNQFLNASWNR	1	0	0	0	2	1	0	0	0	1	0	3	0	1	1	1	0	0	1	0				3	0	0	0	18	2	0	0	0	6	0	12	0	5	6	3	0	0	11	0		12		0.25	0	0
FGQMFFPESR	0	0	0	1	3	1	0	0	0	0	1	0	1	1	1	1	0	0	0	0				0	0	0	5	27	2	0	0	0	0	5	0	5	5	6	3	0	0	0	0		10		0	0	0
FGQMFFPESR	0	0	0	1	3	1	0	0	0	0	1	0	1	1	1	1	0	0	0	0				0	0	0	5	27	2	0	0	0	0	5	0	5	5	6	3	0	0	0	0		10		0	0	0
FGQMFFPESR	0	0	0	1	3	1	0	0	0	0	1	0	1	1	1	1	0	0	0	0				0	0	0	5	27	2	0	0	0	0	5	0	5	5	6	3	0	0	0	0		10		0	0	0
FGSIGYR	0	0	0	0	1	2	0	1	0	0	0	0	0	0	1	1	0	0	0	1				0	0	0	0	9	4	0	6	0	0	0	0	0	0	6	3	0	0	0	9		7		0	0	0
FHAILVDNGVLR	1	0	1	0	1	1	1	1	0	2	0	1	0	0	1	0	0	2	0	0				3	0	4	0	9	2	6	6	0	12	0	4	0	0	6	0	0	10	0	0		12		0.25	0	0.333333
FHSATLTAGR	2	0	0	0	1	1	1	0	0	1	0	0	0	0	1	1	2	0	0	0				6	0	0	0	9	2	6	0	0	6	0	0	0	0	6	3	8	0	0	0		10		0.6	0	0
FHTDAIIDVVGWR	1	0	2	0	1	1	1	2	0	0	0	0	0	0	1	0	1	2	1	0				3	0	8	0	9	2	6	12	0	0	0	0	0	0	6	0	4	10	11	0		13		0.230769	0	0.615385
FHTENAEDQDR	1	0	2	2	1	0	1	0	0	0	0	1	0	1	1	0	1	0	0	0				3	0	8	10	9	0	6	0	0	0	0	4	0	5	6	0	4	0	0	0		11		0.272727	0	0.727273
FIDAAVEYGR	2	0	1	1	1	1	0	1	0	0	0	0	0	0	1	0	0	1	0	1				6	0	4	5	9	2	0	6	0	0	0	0	0	0	6	0	0	5	0	9		10		0.6	0	0.4
FIDAAVEYGR	2	0	1	1	1	1	0	1	0	0	0	0	0	0	1	0	0	1	0	1				6	0	4	5	9	2	0	6	0	0	0	0	0	0	6	0	0	5	0	9		10		0.6	0	0.4
FIDAAVEYGR	2	0	1	1	1	1	0	1	0	0	0	0	0	0	1	0	0	1	0	1				6	0	4	5	9	2	0	6	0	0	0	0	0	0	6	0	0	5	0	9		10		0.6	0	0.4
FIDHVETTLAR	1	0	1	1	1	0	1	1	0	1	0	0	0	0	1	0	2	1	0	0				3	0	4	5	9	0	6	6	0	6	0	0	0	0	6	0	8	5	0	0		11		0.272727	0	0.363636
FIDHVETTLAR	1	0	1	1	1	0	1	1	0	1	0	0	0	0	1	0	2	1	0	0				3	0	4	5	9	0	6	6	0	6	0	0	0	0	6	0	8	5	0	0		11		0.272727	0	0.363636
FIGDSVAAIGIPVNK	2	0	1	0	1	2	0	3	1	0	0	1	1	0	0	1	0	2	0	0				6	0	4	0	9	4	0	18	6	0	0	4	5	0	0	3	0	10	0	0		15		0.4	0	0.266667
FIGDSVAAIGIPVNK	2	0	1	0	1	2	0	3	1	0	0	1	1	0	0	1	0	2	0	0				6	0	4	0	9	4	0	18	6	0	0	4	5	0	0	3	0	10	0	0		15		0.4	0	0.266667
FIGDSVAAIGIPVNK	2	0	1	0	1	2	0	3	1	0	0	1	1	0	0	1	0	2	0	0				6	0	4	0	9	4	0	18	6	0	0	4	5	0	0	3	0	10	0	0		15		0.4	0	0.266667
FIHDAAVK	2	0	1	0	1	0	1	1	1	0	0	0	0	0	0	0	0	1	0	0				6	0	4	0	9	0	6	6	6	0	0	0	0	0	0	0	0	5	0	0		8		0.75	0	0.5
FILFGLNDAK	1	0	1	0	2	1	0	1	1	2	0	1	0	0	0	0	0	0	0	0				3	0	4	0	18	2	0	6	6	12	0	4	0	0	0	0	0	0	0	0		10		0.3	0	0.4
FILFGLNDAK	1	0	1	0	2	1	0	1	1	2	0	1	0	0	0	0	0	0	0	0				3	0	4	0	18	2	0	6	6	12	0	4	0	0	0	0	0	0	0	0		10		0.3	0	0.4
FISAYDAKPDFVAR	3	0	2	0	2	0	0	1	1	0	0	0	1	0	1	1	0	1	0	1				9	0	8	0	18	0	0	6	6	0	0	0	5	0	6	3	0	5	0	9		14		0.642857	0	0.571429
FISAYDAKPDFVAR	3	0	2	0	2	0	0	1	1	0	0	0	1	0	1	1	0	1	0	1				9	0	8	0	18	0	0	6	6	0	0	0	5	0	6	3	0	5	0	9		14		0.642857	0	0.571429
FISEVENTDPTQER	0	0	1	3	1	0	0	1	0	0	0	1	1	1	1	1	2	1	0	0				0	0	4	15	9	0	0	6	0	0	0	4	5	5	6	3	8	5	0	0		14		0	0	0.285714
FISEVENTDPTQER	0	0	1	3	1	0	0	1	0	0	0	1	1	1	1	1	2	1	0	0				0	0	4	15	9	0	0	6	0	0	0	4	5	5	6	3	8	5	0	0		14		0	0	0.285714
FKPGNVMGVTNLDLVR	0	0	1	0	1	2	0	0	1	2	1	2	1	0	1	0	1	3	0	0				0	0	4	0	9	4	0	0	6	12	5	8	5	0	6	0	4	15	0	0		16		0	0	0.25
FKTETGIDLENDR	0	0	2	2	1	1	0	1	1	1	0	1	0	0	1	0	2	0	0	0				0	0	8	10	9	2	0	6	6	6	0	4	0	0	6	0	8	0	0	0		13		0	0	0.615385
FLDGQIALLK	1	0	1	0	1	1	0	1	1	3	0	0	0	1	0	0	0	0	0	0				3	0	4	0	9	2	0	6	6	18	0	0	0	5	0	0	0	0	0	0		10		0.3	0	0.4
FLDSNEVAIR	1	0	1	1	1	0	0	1	0	1	0	1	0	0	1	1	0	1	0	0				3	0	4	5	9	0	0	6	0	6	0	4	0	0	6	3	0	5	0	0		10		0.3	0	0.4
FLESVTSSILSYR	0	0	0	1	1	0	0	1	0	2	0	0	0	0	1	4	1	1	0	1				0	0	0	5	9	0	0	6	0	12	0	0	0	0	6	12	4	5	0	9		13		0	0	0
FLGGEILLVK	0	0	0	1	1	2	0	1	1	3	0	0	0	0	0	0	0	1	0	0				0	0	0	5	9	4	0	6	6	18	0	0	0	0	0	0	0	5	0	0		10		0	0	0
FLGGEILLVK	0	0	0	1	1	2	0	1	1	3	0	0	0	0	0	0	0	1	0	0				0	0	0	5	9	4	0	6	6	18	0	0	0	0	0	0	0	5	0	0		10		0	0	0
FLGGEILLVK	0	0	0	1	1	2	0	1	1	3	0	0	0	0	0	0	0	1	0	0				0	0	0	5	9	4	0	6	6	18	0	0	0	0	0	0	0	5	0	0		10		0	0	0
FLGGFAIITK	1	0	0	0	2	2	0	2	1	1	0	0	0	0	0	0	1	0	0	0				3	0	0	0	18	4	0	12	6	6	0	0	0	0	0	0	4	0	0	0		10		0.3	0	0
FLGGFAIITK	1	0	0	0	2	2	0	2	1	1	0	0	0	0	0	0	1	0	0	0				3	0	0	0	18	4	0	12	6	6	0	0	0	0	0	0	4	0	0	0		10		0.3	0	0
FLGGFAIITK	1	0	0	0	2	2	0	2	1	1	0	0	0	0	0	0	1	0	0	0				3	0	0	0	18	4	0	12	6	6	0	0	0	0	0	0	4	0	0	0		10		0.3	0	0
FLGPIIQNPSK	0	0	0	0	1	1	0	2	1	1	0	1	2	1	0	1	0	0	0	0				0	0	0	0	9	2	0	12	6	6	0	4	10	5	0	3	0	0	0	0		11		0	0	0
FLGPIIQNPSK	0	0	0	0	1	1	0	2	1	1	0	1	2	1	0	1	0	0	0	0				0	0	0	0	9	2	0	12	6	6	0	4	10	5	0	3	0	0	0	0		11		0	0	0
FLGPIIQNPSK	0	0	0	0	1	1	0	2	1	1	0	1	2	1	0	1	0	0	0	0				0	0	0	0	9	2	0	12	6	6	0	4	10	5	0	3	0	0	0	0		11		0	0	0
FLGYVSSLVEPSK	0	0	0	1	1	1	0	0	1	2	0	0	1	0	0	3	0	2	0	1				0	0	0	5	9	2	0	0	6	12	0	0	5	0	0	9	0	10	0	9		13		0	0	0
FLNWFDDR	0	0	2	0	2	0	0	0	0	1	0	1	0	0	1	0	0	0	1	0				0	0	8	0	18	0	0	0	0	6	0	4	0	0	6	0	0	0	11	0		8		0	0	1
FLQLANEDPR	1	0	1	1	1	0	0	0	0	2	0	1	1	1	1	0	0	0	0	0				3	0	4	5	9	0	0	0	0	12	0	4	5	5	6	0	0	0	0	0		10		0.3	0	0.4
FLSQPFAVAEVFTGIPGK	2	0	0	1	3	2	0	1	1	1	0	0	2	1	0	1	1	2	0	0				6	0	0	5	27	4	0	6	6	6	0	0	10	5	0	3	4	10	0	0		18		0.333333	0	0
FLSTDGEMLQTR	0	0	1	1	1	1	0	0	0	2	1	0	0	1	1	1	2	0	0	0				0	0	4	5	9	2	0	0	0	12	5	0	0	5	6	3	8	0	0	0		12		0	0	0.333333
FLVENGEHIIK	0	0	0	2	1	1	1	2	1	1	0	1	0	0	0	0	0	1	0	0				0	0	0	10	9	2	6	12	6	6	0	4	0	0	0	0	0	5	0	0		11		0	0	0
FLVENGEHIIK	0	0	0	2	1	1	1	2	1	1	0	1	0	0	0	0	0	1	0	0				0	0	0	10	9	2	6	12	6	6	0	4	0	0	0	0	0	5	0	0		11		0	0	0
FLVENGEHIIK	0	0	0	2	1	1	1	2	1	1	0	1	0	0	0	0	0	1	0	0				0	0	0	10	9	2	6	12	6	6	0	4	0	0	0	0	0	5	0	0		11		0	0	0
FMDLLSNEMVR	0	0	1	1	1	0	0	0	0	2	2	1	0	0	1	1	0	1	0	0				0	0	4	5	9	0	0	0	0	12	10	4	0	0	6	3	0	5	0	0		11		0	0	0.363636
FMDYALNDSK	1	0	2	0	1	0	0	0	1	1	1	1	0	0	0	1	0	0	0	1				3	0	8	0	9	0	0	0	6	6	5	4	0	0	0	3	0	0	0	9		10		0.3	0	0.8
FMEEFFER	0	0	0	3	3	0	0	0	0	0	1	0	0	0	1	0	0	0	0	0				0	0	0	15	27	0	0	0	0	0	5	0	0	0	6	0	0	0	0	0		8		0	0	0
FMEEFFER	0	0	0	3	3	0	0	0	0	0	1	0	0	0	1	0	0	0	0	0				0	0	0	15	27	0	0	0	0	0	5	0	0	0	6	0	0	0	0	0		8		0	0	0
FMEEFFER	0	0	0	3	3	0	0	0	0	0	1	0	0	0	1	0	0	0	0	0				0	0	0	15	27	0	0	0	0	0	5	0	0	0	6	0	0	0	0	0		8		0	0	0
FMSFSDMVR	0	0	1	0	2	0	0	0	0	0	2	0	0	0	1	2	0	1	0	0				0	0	4	0	18	0	0	0	0	0	10	0	0	0	6	6	0	5	0	0		9		0	0	0.444444
FMSFSDMVR	0	0	1	0	2	0	0	0	0	0	2	0	0	0	1	2	0	1	0	0				0	0	4	0	18	0	0	0	0	0	10	0	0	0	6	6	0	5	0	0		9		0	0	0.444444
FNFQNTNTR	0	0	0	0	2	0	0	0	0	0	0	3	0	1	1	0	2	0	0	0				0	0	0	0	18	0	0	0	0	0	0	12	0	5	6	0	8	0	0	0		9		0	0	0
FNLFVGASAGPEENR	2	0	0	2	2	2	0	0	0	1	0	2	1	0	1	1	0	1	0	0				6	0	0	10	18	4	0	0	0	6	0	8	5	0	6	3	0	5	0	0		15		0.4	0	0
FNLFVGASAGPEENR	2	0	0	2	2	2	0	0	0	1	0	2	1	0	1	1	0	1	0	0				6	0	0	10	18	4	0	0	0	6	0	8	5	0	6	3	0	5	0	0		15		0.4	0	0
FNLFVGASAGPEENR	2	0	0	2	2	2	0	0	0	1	0	2	1	0	1	1	0	1	0	0				6	0	0	10	18	4	0	0	0	6	0	8	5	0	6	3	0	5	0	0		15		0.4	0	0
FNYVAVGDVSNLPYLDEL	1	0	2	1	1	1	0	0	0	3	0	2	1	0	0	1	0	3	0	2				3	0	8	5	9	2	0	0	0	18	0	8	5	0	0	3	0	15	0	18		18		0.166667	0	0.444444
FPAYLQQLSMESNGK	1	0	0	1	1	1	0	0	1	2	1	1	1	2	0	2	0	0	0	1				3	0	0	5	9	2	0	0	6	12	5	4	5	10	0	6	0	0	0	9		15		0.2	0	0
FPDVLWR	0	0	1	0	1	0	0	0	0	1	0	0	1	0	1	0	0	1	1	0				0	0	4	0	9	0	0	0	0	6	0	0	5	0	6	0	0	5	11	0		7		0	0	0.571429
FPFAANSR	2	0	0	0	2	0	0	0	0	0	0	1	1	0	1	1	0	0	0	0				6	0	0	0	18	0	0	0	0	0	0	4	5	0	6	3	0	0	0	0		8		0.75	0	0
FQATFANLGASIVDLK	3	0	1	0	2	1	0	1	1	2	0	1	0	1	0	1	1	1	0	0				9	0	4	0	18	2	0	6	6	12	0	4	0	5	0	3	4	5	0	0		16		0.5625	0	0.25
FQLPSAAFSTFPTVK	2	0	0	0	3	0	0	0	1	1	0	0	2	1	0	2	2	1	0	0				6	0	0	0	27	0	0	0	6	6	0	0	10	5	0	6	8	5	0	0		15		0.4	0	0
FQNIQYAFNR	1	0	0	0	2	0	0	1	0	0	0	2	0	2	1	0	0	0	0	1				3	0	0	0	18	0	0	6	0	0	0	8	0	10	6	0	0	0	0	9		10		0.3	0	0
FQNIQYAFNR	1	0	0	0	2	0	0	1	0	0	0	2	0	2	1	0	0	0	0	1				3	0	0	0	18	0	0	6	0	0	0	8	0	10	6	0	0	0	0	9		10		0.3	0	0
FQNPTSNVLEER	0	0	0	2	1	0	0	0	0	1	0	2	1	1	1	1	1	1	0	0				0	0	0	10	9	0	0	0	0	6	0	8	5	5	6	3	4	5	0	0		12		0	0	0
FQPQDSTTNPSLILAAAK	3	0	1	0	1	0	0	1	1	2	0	1	2	2	0	2	2	0	0	0				9	0	4	0	9	0	0	6	6	12	0	4	10	10	0	6	8	0	0	0		18		0.5	0	0.222222
FQPQDSTTNPSLILAAAK	3	0	1	0	1	0	0	1	1	2	0	1	2	2	0	2	2	0	0	0				9	0	4	0	9	0	0	6	6	12	0	4	10	10	0	6	8	0	0	0		18		0.5	0	0.222222
FSADIEALYK	2	0	1	1	1	0	0	1	1	1	0	0	0	0	0	1	0	0	0	1				6	0	4	5	9	0	0	6	6	6	0	0	0	0	0	3	0	0	0	9		10		0.6	0	0.4
FSADIVTLFDLIEK	1	0	2	1	2	0	0	2	1	2	0	0	0	0	0	1	1	1	0	0				3	0	8	5	18	0	0	12	6	12	0	0	0	0	0	3	4	5	0	0		14		0.214286	0	0.571429
FSADIVTLFDLIEK	1	0	2	1	2	0	0	2	1	2	0	0	0	0	0	1	1	1	0	0				3	0	8	5	18	0	0	12	6	12	0	0	0	0	0	3	4	5	0	0		14		0.214286	0	0.571429
FSAEDMR	1	0	1	1	1	0	0	0	0	0	1	0	0	0	1	1	0	0	0	0				3	0	4	5	9	0	0	0	0	0	5	0	0	0	6	3	0	0	0	0		7		0.428571	0	0.571429
FSAETLSELIR	1	0	0	2	1	0	0	1	0	2	0	0	0	0	1	2	1	0	0	0				3	0	0	10	9	0	0	6	0	12	0	0	0	0	6	6	4	0	0	0		11		0.272727	0	0
FSAETLSELIR	1	0	0	2	1	0	0	1	0	2	0	0	0	0	1	2	1	0	0	0				3	0	0	10	9	0	0	6	0	12	0	0	0	0	6	6	4	0	0	0		11		0.272727	0	0
FSAETLSELIR	1	0	0	2	1	0	0	1	0	2	0	0	0	0	1	2	1	0	0	0				3	0	0	10	9	0	0	6	0	12	0	0	0	0	6	6	4	0	0	0		11		0.272727	0	0
FSAGNFYINDK	1	0	1	0	2	1	0	1	1	0	0	2	0	0	0	1	0	0	0	1				3	0	4	0	18	2	0	6	6	0	0	8	0	0	0	3	0	0	0	9		11		0.272727	0	0.363636
FSAGNFYINDK	1	0	1	0	2	1	0	1	1	0	0	2	0	0	0	1	0	0	0	1				3	0	4	0	18	2	0	6	6	0	0	8	0	0	0	3	0	0	0	9		11		0.272727	0	0.363636
FSDALNDANECVK	2	1	2	1	1	0	0	0	1	1	0	2	0	0	0	1	0	1	0	0				6	3	8	5	9	0	0	0	6	6	0	8	0	0	0	3	0	5	0	0		13		0.461538	0.230769	0.615385
FSDALNDANECVK	2	1	2	1	1	0	0	0	1	1	0	2	0	0	0	1	0	1	0	0				6	3	8	5	9	0	0	0	6	6	0	8	0	0	0	3	0	5	0	0		13		0.461538	0.230769	0.615385
FSDLIGPSTLIK	0	0	1	0	1	1	0	2	1	2	0	0	1	0	0	2	1	0	0	0				0	0	4	0	9	2	0	12	6	12	0	0	5	0	0	6	4	0	0	0		12		0	0	0.333333
FSDLIGPSTLIK	0	0	1	0	1	1	0	2	1	2	0	0	1	0	0	2	1	0	0	0				0	0	4	0	9	2	0	12	6	12	0	0	5	0	0	6	4	0	0	0		12		0	0	0.333333
FSDVETQDGGR	0	0	2	1	1	2	0	0	0	0	0	0	0	1	1	1	1	1	0	0				0	0	8	5	9	4	0	0	0	0	0	0	0	5	6	3	4	5	0	0		11		0	0	0.727273
FSDVETQDGGR	0	0	2	1	1	2	0	0	0	0	0	0	0	1	1	1	1	1	0	0				0	0	8	5	9	4	0	0	0	0	0	0	0	5	6	3	4	5	0	0		11		0	0	0.727273
FSDWMCR	0	1	1	0	1	0	0	0	0	0	1	0	0	0	1	1	0	0	1	0				0	3	4	0	9	0	0	0	0	0	5	0	0	0	6	3	0	0	11	0		7		0	0.428571	0.571429
FSDWMCR	0	1	1	0	1	0	0	0	0	0	1	0	0	0	1	1	0	0	1	0				0	3	4	0	9	0	0	0	0	0	5	0	0	0	6	3	0	0	11	0		7		0	0.428571	0.571429
FSESVDSLR	0	0	1	1	1	0	0	0	0	1	0	0	0	0	1	3	0	1	0	0				0	0	4	5	9	0	0	0	0	6	0	0	0	0	6	9	0	5	0	0		9		0	0	0.444444
FSESVDSLR	0	0	1	1	1	0	0	0	0	1	0	0	0	0	1	3	0	1	0	0				0	0	4	5	9	0	0	0	0	6	0	0	0	0	6	9	0	5	0	0		9		0	0	0.444444
FSESVDSLR	0	0	1	1	1	0	0	0	0	1	0	0	0	0	1	3	0	1	0	0				0	0	4	5	9	0	0	0	0	6	0	0	0	0	6	9	0	5	0	0		9		0	0	0.444444
FSGNLYGPFR	0	0	0	0	2	2	0	0	0	1	0	1	1	0	1	1	0	0	0	1				0	0	0	0	18	4	0	0	0	6	0	4	5	0	6	3	0	0	0	9		10		0	0	0
FSGNLYGPFR	0	0	0	0	2	2	0	0	0	1	0	1	1	0	1	1	0	0	0	1				0	0	0	0	18	4	0	0	0	6	0	4	5	0	6	3	0	0	0	9		10		0	0	0
FTCNATHELVVR	1	1	0	1	1	0	1	0	0	1	0	1	0	0	1	0	2	2	0	0				3	3	0	5	9	0	6	0	0	6	0	4	0	0	6	0	8	10	0	0		12		0.25	0.25	0
FTDGGLFTLFVR	0	0	1	0	3	2	0	0	0	2	0	0	0	0	1	0	2	1	0	0				0	0	4	0	27	4	0	0	0	12	0	0	0	0	6	0	8	5	0	0		12		0	0	0.333333
FTDGGLFTLFVR	0	0	1	0	3	2	0	0	0	2	0	0	0	0	1	0	2	1	0	0				0	0	4	0	27	4	0	0	0	12	0	0	0	0	6	0	8	5	0	0		12		0	0	0.333333
FTDGGLFTLFVR	0	0	1	0	3	2	0	0	0	2	0	0	0	0	1	0	2	1	0	0				0	0	4	0	27	4	0	0	0	12	0	0	0	0	6	0	8	5	0	0		12		0	0	0.333333
FTGCNVIGLNNNDYQIAK	1	1	1	0	1	2	0	2	1	1	0	4	0	1	0	0	1	1	0	1				3	3	4	0	9	4	0	12	6	6	0	16	0	5	0	0	4	5	0	9		18		0.166667	0.166667	0.222222
FTGILNDNMAGFYR	1	0	1	0	2	2	0	1	0	1	1	2	0	0	1	0	1	0	0	1				3	0	4	0	18	4	0	6	0	6	5	8	0	0	6	0	4	0	0	9		14		0.214286	0	0.285714
FTLVGYDK	0	0	1	0	1	1	0	0	1	1	0	0	0	0	0	0	1	1	0	1				0	0	4	0	9	2	0	0	6	6	0	0	0	0	0	0	4	5	0	9		8		0	0	0.5
FTLVGYDK	0	0	1	0	1	1	0	0	1	1	0	0	0	0	0	0	1	1	0	1				0	0	4	0	9	2	0	0	6	6	0	0	0	0	0	0	4	5	0	9		8		0	0	0.5
FTLVGYDKEFSD	0	0	2	1	2	1	0	0	1	1	0	0	0	0	0	1	1	1	0	1				0	0	8	5	18	2	0	0	6	6	0	0	0	0	0	3	4	5	0	9		12		0	0	0.666667
FTPDDDALATR	2	0	3	0	1	0	0	0	0	1	0	0	1	0	1	0	2	0	0	0				6	0	12	0	9	0	0	0	0	6	0	0	5	0	6	0	8	0	0	0		11		0.545455	0	1.09091
FTPDDDALATR	2	0	3	0	1	0	0	0	0	1	0	0	1	0	1	0	2	0	0	0				6	0	12	0	9	0	0	0	0	6	0	0	5	0	6	0	8	0	0	0		11		0.545455	0	1.09091
FTPDDDALATR	2	0	3	0	1	0	0	0	0	1	0	0	1	0	1	0	2	0	0	0				6	0	12	0	9	0	0	0	0	6	0	0	5	0	6	0	8	0	0	0		11		0.545455	0	1.09091
FTTVSQSELYK	0	0	0	1	1	0	0	0	1	1	0	0	0	1	0	2	2	1	0	1				0	0	0	5	9	0	0	0	6	6	0	0	0	5	0	6	8	5	0	9		11		0	0	0
FTVSAIYSDLPQQER	1	0	1	1	1	0	0	1	0	1	0	0	1	2	1	2	1	1	0	1				3	0	4	5	9	0	0	6	0	6	0	0	5	10	6	6	4	5	0	9		15		0.2	0	0.266667
FTVSAIYSDLPQQER	1	0	1	1	1	0	0	1	0	1	0	0	1	2	1	2	1	1	0	1				3	0	4	5	9	0	0	6	0	6	0	0	5	10	6	6	4	5	0	9		15		0.2	0	0.266667
FTVTLIPGDGVGK	0	0	1	0	1	3	0	1	1	1	0	0	1	0	0	0	2	2	0	0				0	0	4	0	9	6	0	6	6	6	0	0	5	0	0	0	8	10	0	0		13		0	0	0.307692
FTVTLIPGDGVGK	0	0	1	0	1	3	0	1	1	1	0	0	1	0	0	0	2	2	0	0				0	0	4	0	9	6	0	6	6	6	0	0	5	0	0	0	8	10	0	0		13		0	0	0.307692
FVDESLLSTLPAGK	1	0	1	1	1	1	0	0	1	3	0	0	1	0	0	2	1	1	0	0				3	0	4	5	9	2	0	0	6	18	0	0	5	0	0	6	4	5	0	0		14		0.214286	0	0.285714
FVDESLLSTLPAGK	1	0	1	1	1	1	0	0	1	3	0	0	1	0	0	2	1	1	0	0				3	0	4	5	9	2	0	0	6	18	0	0	5	0	0	6	4	5	0	0		14		0.214286	0	0.285714
FVDLDEAK	1	0	2	1	1	0	0	0	1	1	0	0	0	0	0	0	0	1	0	0				3	0	8	5	9	0	0	0	6	6	0	0	0	0	0	0	0	5	0	0		8		0.375	0	1
FVENGISIATPNK	1	0	0	1	1	1	0	2	1	0	0	2	1	0	0	1	1	1	0	0				3	0	0	5	9	2	0	12	6	0	0	8	5	0	0	3	4	5	0	0		13		0.230769	0	0
FVFSSSATVYGDATR	2	0	1	0	2	1	0	0	0	0	0	0	0	0	1	3	2	2	0	1				6	0	4	0	18	2	0	0	0	0	0	0	0	0	6	9	8	10	0	9		15		0.4	0	0.266667
FVNVGAFPIGIDVDK	1	0	2	0	2	2	0	2	1	0	0	1	1	0	0	0	0	3	0	0				3	0	8	0	18	4	0	12	6	0	0	4	5	0	0	0	0	15	0	0		15		0.2	0	0.533333
FVNVGAFPIGIDVDK	1	0	2	0	2	2	0	2	1	0	0	1	1	0	0	0	0	3	0	0				3	0	8	0	18	4	0	12	6	0	0	4	5	0	0	0	0	15	0	0		15		0.2	0	0.533333
FVNVGAFPIGIDVDK	1	0	2	0	2	2	0	2	1	0	0	1	1	0	0	0	0	3	0	0				3	0	8	0	18	4	0	12	6	0	0	4	5	0	0	0	0	15	0	0		15		0.2	0	0.533333
FVNVTNGITPR	0	0	0	0	1	1	0	1	0	0	0	2	1	0	1	0	2	2	0	0				0	0	0	0	9	2	0	6	0	0	0	8	5	0	6	0	8	10	0	0		11		0	0	0
FVNVTNGITPR	0	0	0	0	1	1	0	1	0	0	0	2	1	0	1	0	2	2	0	0				0	0	0	0	9	2	0	6	0	0	0	8	5	0	6	0	8	10	0	0		11		0	0	0
FVNVTNGITPR	0	0	0	0	1	1	0	1	0	0	0	2	1	0	1	0	2	2	0	0				0	0	0	0	9	2	0	6	0	0	0	8	5	0	6	0	8	10	0	0		11		0	0	0
FVTIGAGTR	1	0	0	0	1	2	0	1	0	0	0	0	0	0	1	0	2	1	0	0				3	0	0	0	9	4	0	6	0	0	0	0	0	0	6	0	8	5	0	0		9		0.333333	0	0
FVTIGAGTR	1	0	0	0	1	2	0	1	0	0	0	0	0	0	1	0	2	1	0	0				3	0	0	0	9	4	0	6	0	0	0	0	0	0	6	0	8	5	0	0		9		0.333333	0	0
FVTIGAGTR	1	0	0	0	1	2	0	1	0	0	0	0	0	0	1	0	2	1	0	0				3	0	0	0	9	4	0	6	0	0	0	0	0	0	6	0	8	5	0	0		9		0.333333	0	0
FVTTYSQPYEDGYVSQGGYANYVR	1	0	1	1	1	3	0	0	0	0	0	1	1	2	1	2	2	3	0	5				3	0	4	5	9	6	0	0	0	0	0	4	5	10	6	6	8	15	0	45		24		0.125	0	0.166667
FVVVGALVGPNMR	1	0	0	0	1	2	0	0	0	1	1	1	1	0	1	0	0	4	0	0				3	0	0	0	9	4	0	0	0	6	5	4	5	0	6	0	0	20	0	0		13		0.230769	0	0
FWENSIFK	0	0	0	1	2	0	0	1	1	0	0	1	0	0	0	1	0	0	1	0				0	0	0	5	18	0	0	6	6	0	0	4	0	0	0	3	0	0	11	0		8		0	0	0
FYDSNYPEFPVLR	0	0	1	1	2	0	0	0	0	1	0	1	2	0	1	1	0	1	0	2				0	0	4	5	18	0	0	0	0	6	0	4	10	0	6	3	0	5	0	18		13		0	0	0.307692
FYDSNYPEFPVLR	0	0	1	1	2	0	0	0	0	1	0	1	2	0	1	1	0	1	0	2				0	0	4	5	18	0	0	0	0	6	0	4	10	0	6	3	0	5	0	18		13		0	0	0.307692
FYDSNYPEFPVLR	0	0	1	1	2	0	0	0	0	1	0	1	2	0	1	1	0	1	0	2				0	0	4	5	18	0	0	0	0	6	0	4	10	0	6	3	0	5	0	18		13		0	0	0.307692
FYNFDEIRK	0	0	1	1	2	0	0	1	1	0	0	1	0	0	1	0	0	0	0	1				0	0	4	5	18	0	0	6	6	0	0	4	0	0	6	0	0	0	0	9		9		0	0	0.444444
FYTEHFGMK	0	0	0	1	2	1	1	0	1	0	1	0	0	0	0	0	1	0	0	1				0	0	0	5	18	2	6	0	6	0	5	0	0	0	0	0	4	0	0	9		9		0	0	0
GADMFIEALAR	3	0	1	1	1	1	0	1	0	1	1	0	0	0	1	0	0	0	0	0				9	0	4	5	9	2	0	6	0	6	5	0	0	0	6	0	0	0	0	0		11		0.818182	0	0.363636
GADMFIEALAR	3	0	1	1	1	1	0	1	0	1	1	0	0	0	1	0	0	0	0	0				9	0	4	5	9	2	0	6	0	6	5	0	0	0	6	0	0	0	0	0		11		0.818182	0	0.363636
GADMFIESLAR	2	0	1	1	1	1	0	1	0	1	1	0	0	0	1	1	0	0	0	0				6	0	4	5	9	2	0	6	0	6	5	0	0	0	6	3	0	0	0	0		11		0.545455	0	0.363636
GAIAAAHYIR	4	0	0	0	0	1	1	2	0	0	0	0	0	0	1	0	0	0	0	1				12	0	0	0	0	2	6	12	0	0	0	0	0	0	6	0	0	0	0	9		10		1.2	0	0
GAIAAAHYIR	4	0	0	0	0	1	1	2	0	0	0	0	0	0	1	0	0	0	0	1				12	0	0	0	0	2	6	12	0	0	0	0	0	0	6	0	0	0	0	9		10		1.2	0	0
GAIAAAHYIR	4	0	0	0	0	1	1	2	0	0	0	0	0	0	1	0	0	0	0	1				12	0	0	0	0	2	6	12	0	0	0	0	0	0	6	0	0	0	0	9		10		1.2	0	0
GALAYIGSDK	2	0	1	0	0	2	0	1	1	1	0	0	0	0	0	1	0	0	0	1				6	0	4	0	0	4	0	6	6	6	0	0	0	0	0	3	0	0	0	9		10		0.6	0	0.4
GALAYIGSDK	2	0	1	0	0	2	0	1	1	1	0	0	0	0	0	1	0	0	0	1				6	0	4	0	0	4	0	6	6	6	0	0	0	0	0	3	0	0	0	9		10		0.6	0	0.4
GALDWYPIFK	1	0	1	0	1	1	0	1	1	1	0	0	1	0	0	0	0	0	1	1				3	0	4	0	9	2	0	6	6	6	0	0	5	0	0	0	0	0	11	9		10		0.3	0	0.4
GALDWYPIFK	1	0	1	0	1	1	0	1	1	1	0	0	1	0	0	0	0	0	1	1				3	0	4	0	9	2	0	6	6	6	0	0	5	0	0	0	0	0	11	9		10		0.3	0	0.4
GALIGPGGIVR	1	0	0	0	0	4	0	2	0	1	0	0	1	0	1	0	0	1	0	0				3	0	0	0	0	8	0	12	0	6	0	0	5	0	6	0	0	5	0	0		11		0.272727	0	0
GASDGGLYVPHSENR	1	0	1	1	0	3	1	0	0	1	0	1	1	0	1	2	0	1	0	1				3	0	4	5	0	6	6	0	0	6	0	4	5	0	6	6	0	5	0	9		15		0.2	0	0.266667
GASDGGLYVPHSENR	1	0	1	1	0	3	1	0	0	1	0	1	1	0	1	2	0	1	0	1				3	0	4	5	0	6	6	0	0	6	0	4	5	0	6	6	0	5	0	9		15		0.2	0	0.266667
GASDGGLYVPHSENR	1	0	1	1	0	3	1	0	0	1	0	1	1	0	1	2	0	1	0	1				3	0	4	5	0	6	6	0	0	6	0	4	5	0	6	6	0	5	0	9		15		0.2	0	0.266667
GATDQTLDEAER	2	0	2	2	0	1	0	0	0	1	0	0	0	1	1	0	2	0	0	0				6	0	8	10	0	2	0	0	0	6	0	0	0	5	6	0	8	0	0	0		12		0.5	0	0.666667
GATDQTLDEAER	2	0	2	2	0	1	0	0	0	1	0	0	0	1	1	0	2	0	0	0				6	0	8	10	0	2	0	0	0	6	0	0	0	5	6	0	8	0	0	0		12		0.5	0	0.666667
GATLVVGGDGR	1	0	1	0	0	4	0	0	0	1	0	0	0	0	1	0	1	2	0	0				3	0	4	0	0	8	0	0	0	6	0	0	0	0	6	0	4	10	0	0		11		0.272727	0	0.363636
GATLVVGGDGR	1	0	1	0	0	4	0	0	0	1	0	0	0	0	1	0	1	2	0	0				3	0	4	0	0	8	0	0	0	6	0	0	0	0	6	0	4	10	0	0		11		0.272727	0	0.363636
GATLVVGGDGR	1	0	1	0	0	4	0	0	0	1	0	0	0	0	1	0	1	2	0	0				3	0	4	0	0	8	0	0	0	6	0	0	0	0	6	0	4	10	0	0		11		0.272727	0	0.363636
GAVTNLANLFVQNFK	2	0	0	0	2	1	0	0	1	2	0	3	0	1	0	0	1	2	0	0				6	0	0	0	18	2	0	0	6	12	0	12	0	5	0	0	4	10	0	0		15		0.4	0	0
GDDEANGATSFDR	2	0	3	1	1	2	0	0	0	0	0	1	0	0	1	1	1	0	0	0				6	0	12	5	9	4	0	0	0	0	0	4	0	0	6	3	4	0	0	0		13		0.461538	0	0.923077
GDDEANGATSFDR	2	0	3	1	1	2	0	0	0	0	0	1	0	0	1	1	1	0	0	0				6	0	12	5	9	4	0	0	0	0	0	4	0	0	6	3	4	0	0	0		13		0.461538	0	0.923077
GDDEANGATSFDR	2	0	3	1	1	2	0	0	0	0	0	1	0	0	1	1	1	0	0	0				6	0	12	5	9	4	0	0	0	0	0	4	0	0	6	3	4	0	0	0		13		0.461538	0	0.923077
GDFGIDLGR	0	0	2	0	1	3	0	1	0	1	0	0	0	0	1	0	0	0	0	0				0	0	8	0	9	6	0	6	0	6	0	0	0	0	6	0	0	0	0	0		9		0	0	0.888889
GDFGIDLGR	0	0	2	0	1	3	0	1	0	1	0	0	0	0	1	0	0	0	0	0				0	0	8	0	9	6	0	6	0	6	0	0	0	0	6	0	0	0	0	0		9		0	0	0.888889
GDFGIDLGR	0	0	2	0	1	3	0	1	0	1	0	0	0	0	1	0	0	0	0	0				0	0	8	0	9	6	0	6	0	6	0	0	0	0	6	0	0	0	0	0		9		0	0	0.888889
GDGDDGDDGNGNDGDGR	0	0	7	0	0	7	0	0	0	0	0	2	0	0	1	0	0	0	0	0				0	0	28	0	0	14	0	0	0	0	0	8	0	0	6	0	0	0	0	0		17		0	0	1.64706
GDIIIDGGNSHFPDSNR	0	0	3	0	1	3	1	3	0	0	0	2	1	0	1	2	0	0	0	0				0	0	12	0	9	6	6	18	0	0	0	8	5	0	6	6	0	0	0	0		17		0	0	0.705882
GDITWLPVR	0	0	1	0	0	1	0	1	0	1	0	0	1	0	1	0	1	1	1	0				0	0	4	0	0	2	0	6	0	6	0	0	5	0	6	0	4	5	11	0		9		0	0	0.444444
GDITWLPVR	0	0	1	0	0	1	0	1	0	1	0	0	1	0	1	0	1	1	1	0				0	0	4	0	0	2	0	6	0	6	0	0	5	0	6	0	4	5	11	0		9		0	0	0.444444
GDITWLPVR	0	0	1	0	0	1	0	1	0	1	0	0	1	0	1	0	1	1	1	0				0	0	4	0	0	2	0	6	0	6	0	0	5	0	6	0	4	5	11	0		9		0	0	0.444444
GDLLIPIPR	0	0	1	0	0	1	0	2	0	2	0	0	2	0	1	0	0	0	0	0				0	0	4	0	0	2	0	12	0	12	0	0	10	0	6	0	0	0	0	0		9		0	0	0.444444
GDLLIPIPR	0	0	1	0	0	1	0	2	0	2	0	0	2	0	1	0	0	0	0	0				0	0	4	0	0	2	0	12	0	12	0	0	10	0	6	0	0	0	0	0		9		0	0	0.444444
GDLSIIMR	0	0	1	0	0	1	0	2	0	1	1	0	0	0	1	1	0	0	0	0				0	0	4	0	0	2	0	12	0	6	5	0	0	0	6	3	0	0	0	0		8		0	0	0.5
GDLSIIMR	0	0	1	0	0	1	0	2	0	1	1	0	0	0	1	1	0	0	0	0				0	0	4	0	0	2	0	12	0	6	5	0	0	0	6	3	0	0	0	0		8		0	0	0.5
GDLSIIMR	0	0	1	0	0	1	0	2	0	1	1	0	0	0	1	1	0	0	0	0				0	0	4	0	0	2	0	12	0	6	5	0	0	0	6	3	0	0	0	0		8		0	0	0.5
GDNTDWLGIR	0	0	2	0	0	2	0	1	0	1	0	1	0	0	1	0	1	0	1	0				0	0	8	0	0	4	0	6	0	6	0	4	0	0	6	0	4	0	11	0		10		0	0	0.8
GDTYVSIQGFK	0	0	1	0	1	2	0	1	1	0	0	0	0	1	0	1	1	1	0	1				0	0	4	0	9	4	0	6	6	0	0	0	0	5	0	3	4	5	0	9		11		0	0	0.363636
GDTYVSIQGFK	0	0	1	0	1	2	0	1	1	0	0	0	0	1	0	1	1	1	0	1				0	0	4	0	9	4	0	6	6	0	0	0	0	5	0	3	4	5	0	9		11		0	0	0.363636
GDTYVSIQGFK	0	0	1	0	1	2	0	1	1	0	0	0	0	1	0	1	1	1	0	1				0	0	4	0	9	4	0	6	6	0	0	0	0	5	0	3	4	5	0	9		11		0	0	0.363636
GDVDLVINYLK	0	0	2	0	0	1	0	1	1	2	0	1	0	0	0	0	0	2	0	1				0	0	8	0	0	2	0	6	6	12	0	4	0	0	0	0	0	10	0	9		11		0	0	0.727273
GDVDLVINYLK	0	0	2	0	0	1	0	1	1	2	0	1	0	0	0	0	0	2	0	1				0	0	8	0	0	2	0	6	6	12	0	4	0	0	0	0	0	10	0	9		11		0	0	0.727273
GDVDLVINYLK	0	0	2	0	0	1	0	1	1	2	0	1	0	0	0	0	0	2	0	1				0	0	8	0	0	2	0	6	6	12	0	4	0	0	0	0	0	10	0	9		11		0	0	0.727273
GDVEEYQYLR	0	0	1	2	0	1	0	0	0	1	0	0	0	1	1	0	0	1	0	2				0	0	4	10	0	2	0	0	0	6	0	0	0	5	6	0	0	5	0	18		10		0	0	0.4
GEADPGVISVK	1	0	1	1	0	2	0	1	1	0	0	0	1	0	0	1	0	2	0	0				3	0	4	5	0	4	0	6	6	0	0	0	5	0	0	3	0	10	0	0		11		0.272727	0	0.363636
GEADPGVISVK	1	0	1	1	0	2	0	1	1	0	0	0	1	0	0	1	0	2	0	0				3	0	4	5	0	4	0	6	6	0	0	0	5	0	0	3	0	10	0	0		11		0.272727	0	0.363636
GEADPGVISVK	1	0	1	1	0	2	0	1	1	0	0	0	1	0	0	1	0	2	0	0				3	0	4	5	0	4	0	6	6	0	0	0	5	0	0	3	0	10	0	0		11		0.272727	0	0.363636
GEEILSGAQR	1	0	0	2	0	2	0	1	0	1	0	0	0	1	1	1	0	0	0	0				3	0	0	10	0	4	0	6	0	6	0	0	0	5	6	3	0	0	0	0		10		0.3	0	0
GEFHPVLLAETSFPVQK	1	0	0	2	2	1	1	0	1	2	0	0	2	1	0	1	1	2	0	0				3	0	0	10	18	2	6	0	6	12	0	0	10	5	0	3	4	10	0	0		17		0.176471	0	0
GEFHPVLLAETSFPVQK	1	0	0	2	2	1	1	0	1	2	0	0	2	1	0	1	1	2	0	0				3	0	0	10	18	2	6	0	6	12	0	0	10	5	0	3	4	10	0	0		17		0.176471	0	0
GEGFMVVTATGDNTFVGR	1	0	1	1	2	4	0	0	0	0	1	1	0	0	1	0	3	3	0	0				3	0	4	5	18	8	0	0	0	0	5	4	0	0	6	0	12	15	0	0		18		0.166667	0	0.222222
GEGFMVVTATGDNTFVGR	1	0	1	1	2	4	0	0	0	0	1	1	0	0	1	0	3	3	0	0				3	0	4	5	18	8	0	0	0	0	5	4	0	0	6	0	12	15	0	0		18		0.166667	0	0.222222
GEGGFLVNSEGER	0	0	0	3	1	4	0	0	0	1	0	1	0	0	1	1	0	1	0	0				0	0	0	15	9	8	0	0	0	6	0	4	0	0	6	3	0	5	0	0		13		0	0	0
GEGGFLVNSEGER	0	0	0	3	1	4	0	0	0	1	0	1	0	0	1	1	0	1	0	0				0	0	0	15	9	8	0	0	0	6	0	4	0	0	6	3	0	5	0	0		13		0	0	0
GEGGFLVNSEGER	0	0	0	3	1	4	0	0	0	1	0	1	0	0	1	1	0	1	0	0				0	0	0	15	9	8	0	0	0	6	0	4	0	0	6	3	0	5	0	0		13		0	0	0
GEIIDTLVDGLQR	0	0	2	1	0	2	0	2	0	2	0	0	0	1	1	0	1	1	0	0				0	0	8	5	0	4	0	12	0	12	0	0	0	5	6	0	4	5	0	0		13		0	0	0.615385
GEYETAISTLNDAVEQGR	2	0	1	3	0	2	0	1	0	1	0	1	0	1	1	1	2	1	0	1				6	0	4	15	0	4	0	6	0	6	0	4	0	5	6	3	8	5	0	9		18		0.333333	0	0.222222
GFFSFATQK	1	0	0	0	3	1	0	0	1	0	0	0	0	1	0	1	1	0	0	0				3	0	0	0	27	2	0	0	6	0	0	0	0	5	0	3	4	0	0	0		9		0.333333	0	0
GFFSFATQK	1	0	0	0	3	1	0	0	1	0	0	0	0	1	0	1	1	0	0	0				3	0	0	0	27	2	0	0	6	0	0	0	0	5	0	3	4	0	0	0		9		0.333333	0	0
GFGFVNYEK	0	0	0	1	2	2	0	0	1	0	0	1	0	0	0	0	0	1	0	1				0	0	0	5	18	4	0	0	6	0	0	4	0	0	0	0	0	5	0	9		9		0	0	0
GFGFVNYEK	0	0	0	1	2	2	0	0	1	0	0	1	0	0	0	0	0	1	0	1				0	0	0	5	18	4	0	0	6	0	0	4	0	0	0	0	0	5	0	9		9		0	0	0
GFGFVNYEK	0	0	0	1	2	2	0	0	1	0	0	1	0	0	0	0	0	1	0	1				0	0	0	5	18	4	0	0	6	0	0	4	0	0	0	0	0	5	0	9		9		0	0	0
GFGYAGSPFHR	1	0	0	0	2	3	1	0	0	0	0	0	1	0	1	1	0	0	0	1				3	0	0	0	18	6	6	0	0	0	0	0	5	0	6	3	0	0	0	9		11		0.272727	0	0
GFISPYFITDPK	0	0	1	0	2	1	0	2	1	0	0	0	2	0	0	1	1	0	0	1				0	0	4	0	18	2	0	12	6	0	0	0	10	0	0	3	4	0	0	9		12		0	0	0.333333
GFISPYFITDPK	0	0	1	0	2	1	0	2	1	0	0	0	2	0	0	1	1	0	0	1				0	0	4	0	18	2	0	12	6	0	0	0	10	0	0	3	4	0	0	9		12		0	0	0.333333
GFISPYFITDPK	0	0	1	0	2	1	0	2	1	0	0	0	2	0	0	1	1	0	0	1				0	0	4	0	18	2	0	12	6	0	0	0	10	0	0	3	4	0	0	9		12		0	0	0.333333
GFLGLFGR	0	0	0	0	2	3	0	0	0	2	0	0	0	0	1	0	0	0	0	0				0	0	0	0	18	6	0	0	0	12	0	0	0	0	6	0	0	0	0	0		8		0	0	0
GFLPSVVGIVVYR	0	0	0	0	1	2	0	1	0	1	0	0	1	0	1	1	0	4	0	1				0	0	0	0	9	4	0	6	0	6	0	0	5	0	6	3	0	20	0	9		13		0	0	0
GFLPSVVGIVVYR	0	0	0	0	1	2	0	1	0	1	0	0	1	0	1	1	0	4	0	1				0	0	0	0	9	4	0	6	0	6	0	0	5	0	6	3	0	20	0	9		13		0	0	0
GFLSDLPDFEK	0	0	2	1	2	1	0	0	1	2	0	0	1	0	0	1	0	0	0	0				0	0	8	5	18	2	0	0	6	12	0	0	5	0	0	3	0	0	0	0		11		0	0	0.727273
GFLSDLPDFEK	0	0	2	1	2	1	0	0	1	2	0	0	1	0	0	1	0	0	0	0				0	0	8	5	18	2	0	0	6	12	0	0	5	0	0	3	0	0	0	0		11		0	0	0.727273
GFLSDLPDFEK	0	0	2	1	2	1	0	0	1	2	0	0	1	0	0	1	0	0	0	0				0	0	8	5	18	2	0	0	6	12	0	0	5	0	0	3	0	0	0	0		11		0	0	0.727273
GFQELMDHK	0	0	1	1	1	1	1	0	1	1	1	0	0	1	0	0	0	0	0	0				0	0	4	5	9	2	6	0	6	6	5	0	0	5	0	0	0	0	0	0		9		0	0	0.444444
GFSLVGIEGSDIVDGNK	0	0	2	1	1	4	0	2	1	1	0	1	0	0	0	2	0	2	0	0				0	0	8	5	9	8	0	12	6	6	0	4	0	0	0	6	0	10	0	0		17		0	0	0.470588
GFTIYSNWGTSR	0	0	0	0	1	2	0	1	0	0	0	1	0	0	1	2	2	0	1	1				0	0	0	0	9	4	0	6	0	0	0	4	0	0	6	6	8	0	11	9		12		0	0	0
GGAAWVILR	2	0	0	0	0	2	0	1	0	1	0	0	0	0	1	0	0	1	1	0				6	0	0	0	0	4	0	6	0	6	0	0	0	0	6	0	0	5	11	0		9		0.666667	0	0
GGANFLDYAAIDK	3	0	2	0	1	2	0	1	1	1	0	1	0	0	0	0	0	0	0	1				9	0	8	0	9	4	0	6	6	6	0	4	0	0	0	0	0	0	0	9		13		0.692308	0	0.615385
GGFIMALK	1	0	0	0	1	2	0	1	1	1	1	0	0	0	0	0	0	0	0	0				3	0	0	0	9	4	0	6	6	6	5	0	0	0	0	0	0	0	0	0		8		0.375	0	0
GGLIVELGDK	0	0	1	1	0	3	0	1	1	2	0	0	0	0	0	0	0	1	0	0				0	0	4	5	0	6	0	6	6	12	0	0	0	0	0	0	0	5	0	0		10		0	0	0.4
GGLIVELGDK	0	0	1	1	0	3	0	1	1	2	0	0	0	0	0	0	0	1	0	0				0	0	4	5	0	6	0	6	6	12	0	0	0	0	0	0	0	5	0	0		10		0	0	0.4
GGLIVELGDK	0	0	1	1	0	3	0	1	1	2	0	0	0	0	0	0	0	1	0	0				0	0	4	5	0	6	0	6	6	12	0	0	0	0	0	0	0	5	0	0		10		0	0	0.4
GGLLESVVER	0	0	0	2	0	2	0	0	0	2	0	0	0	0	1	1	0	2	0	0				0	0	0	10	0	4	0	0	0	12	0	0	0	0	6	3	0	10	0	0		10		0	0	0
GGLLESVVER	0	0	0	2	0	2	0	0	0	2	0	0	0	0	1	1	0	2	0	0				0	0	0	10	0	4	0	0	0	12	0	0	0	0	6	3	0	10	0	0		10		0	0	0
GGLYLSDIGPWR	0	0	1	0	0	3	0	1	0	2	0	0	1	0	1	1	0	0	1	1				0	0	4	0	0	6	0	6	0	12	0	0	5	0	6	3	0	0	11	9		12		0	0	0.333333
GGLYLSDIGPWR	0	0	1	0	0	3	0	1	0	2	0	0	1	0	1	1	0	0	1	1				0	0	4	0	0	6	0	6	0	12	0	0	5	0	6	3	0	0	11	9		12		0	0	0.333333
GGSLGDAGGASDR	2	0	2	0	0	5	0	0	0	1	0	0	0	0	1	2	0	0	0	0				6	0	8	0	0	10	0	0	0	6	0	0	0	0	6	6	0	0	0	0		13		0.461538	0	0.615385
GGSLGDAGGASDR	2	0	2	0	0	5	0	0	0	1	0	0	0	0	1	2	0	0	0	0				6	0	8	0	0	10	0	0	0	6	0	0	0	0	6	6	0	0	0	0		13		0.461538	0	0.615385
GGTLISYDGQVR	0	0	1	0	0	3	0	1	0	1	0	0	0	1	1	1	1	1	0	1				0	0	4	0	0	6	0	6	0	6	0	0	0	5	6	3	4	5	0	9		12		0	0	0.333333
GGTLISYDGQVR	0	0	1	0	0	3	0	1	0	1	0	0	0	1	1	1	1	1	0	1				0	0	4	0	0	6	0	6	0	6	0	0	0	5	6	3	4	5	0	9		12		0	0	0.333333
GGTLISYDGQVR	0	0	1	0	0	3	0	1	0	1	0	0	0	1	1	1	1	1	0	1				0	0	4	0	0	6	0	6	0	6	0	0	0	5	6	3	4	5	0	9		12		0	0	0.333333
GGVAGGSILNGVFK	1	0	0	0	1	5	0	1	1	1	0	1	0	0	0	1	0	2	0	0				3	0	0	0	9	10	0	6	6	6	0	4	0	0	0	3	0	10	0	0		14		0.214286	0	0
GGYFDSIGIIR	0	0	1	0	1	3	0	3	0	0	0	0	0	0	1	1	0	0	0	1				0	0	4	0	9	6	0	18	0	0	0	0	0	0	6	3	0	0	0	9		11		0	0	0.363636
GGYFDSIGIIR	0	0	1	0	1	3	0	3	0	0	0	0	0	0	1	1	0	0	0	1				0	0	4	0	9	6	0	18	0	0	0	0	0	0	6	3	0	0	0	9		11		0	0	0.363636
GHIAALQYLEAYNENEGLCR	3	1	0	3	0	2	1	1	0	3	0	2	0	1	1	0	0	0	0	2				9	3	0	15	0	4	6	6	0	18	0	8	0	5	6	0	0	0	0	18		20		0.45	0.15	0
GHIAALQYLEAYNENEGLCR	3	1	0	3	0	2	1	1	0	3	0	2	0	1	1	0	0	0	0	2				9	3	0	15	0	4	6	6	0	18	0	8	0	5	6	0	0	0	0	18		20		0.45	0.15	0
GHIAALQYLEAYNENEGLCR	3	1	0	3	0	2	1	1	0	3	0	2	0	1	1	0	0	0	0	2				9	3	0	15	0	4	6	6	0	18	0	8	0	5	6	0	0	0	0	18		20		0.45	0.15	0
GHITEAHVPIIDTYR	1	0	1	1	0	1	2	3	0	0	0	0	1	0	1	0	2	1	0	1				3	0	4	5	0	2	12	18	0	0	0	0	5	0	6	0	8	5	0	9		15		0.2	0	0.266667
GHLENISNNYMIGAINAENK	2	0	0	2	0	2	1	3	1	1	1	5	0	0	0	1	0	0	0	1				6	0	0	10	0	4	6	18	6	6	5	20	0	0	0	3	0	0	0	9		20		0.3	0	0
GHNIPCTSTISGR	0	1	0	0	0	2	1	2	0	0	0	1	1	0	1	2	2	0	0	0				0	3	0	0	0	4	6	12	0	0	0	4	5	0	6	6	8	0	0	0		13		0	0.230769	0
GHNIPCTSTISGR	0	1	0	0	0	2	1	2	0	0	0	1	1	0	1	2	2	0	0	0				0	3	0	0	0	4	6	12	0	0	0	4	5	0	6	6	8	0	0	0		13		0	0.230769	0
GIANPIATIR	2	0	0	0	0	1	0	3	0	0	0	1	1	0	1	0	1	0	0	0				6	0	0	0	0	2	0	18	0	0	0	4	5	0	6	0	4	0	0	0		10		0.6	0	0
GIANPIATIR	2	0	0	0	0	1	0	3	0	0	0	1	1	0	1	0	1	0	0	0				6	0	0	0	0	2	0	18	0	0	0	4	5	0	6	0	4	0	0	0		10		0.6	0	0
GIANPIATIR	2	0	0	0	0	1	0	3	0	0	0	1	1	0	1	0	1	0	0	0				6	0	0	0	0	2	0	18	0	0	0	4	5	0	6	0	4	0	0	0		10		0.6	0	0
GIDIVVNEVSNR	0	0	1	1	0	1	0	2	0	0	0	2	0	0	1	1	0	3	0	0				0	0	4	5	0	2	0	12	0	0	0	8	0	0	6	3	0	15	0	0		12		0	0	0.333333
GIDIVVNEVSNR	0	0	1	1	0	1	0	2	0	0	0	2	0	0	1	1	0	3	0	0				0	0	4	5	0	2	0	12	0	0	0	8	0	0	6	3	0	15	0	0		12		0	0	0.333333
GIDIVVNEVSNR	0	0	1	1	0	1	0	2	0	0	0	2	0	0	1	1	0	3	0	0				0	0	4	5	0	2	0	12	0	0	0	8	0	0	6	3	0	15	0	0		12		0	0	0.333333
GIDLTNVTLPDTPTYSK	0	0	2	0	0	1	0	1	1	2	0	1	2	0	0	1	4	1	0	1				0	0	8	0	0	2	0	6	6	12	0	4	10	0	0	3	16	5	0	9		17		0	0	0.470588
GIDLTNVTLPDTPTYSK	0	0	2	0	0	1	0	1	1	2	0	1	2	0	0	1	4	1	0	1				0	0	8	0	0	2	0	6	6	12	0	4	10	0	0	3	16	5	0	9		17		0	0	0.470588
GIDTPALDR	1	0	2	0	0	1	0	1	0	1	0	0	1	0	1	0	1	0	0	0				3	0	8	0	0	2	0	6	0	6	0	0	5	0	6	0	4	0	0	0		9		0.333333	0	0.888889
GIDVNGDIK	0	0	2	0	0	2	0	2	1	0	0	1	0	0	0	0	0	1	0	0				0	0	8	0	0	4	0	12	6	0	0	4	0	0	0	0	0	5	0	0		9		0	0	0.888889
GIDVQQVSLVINYDLPANK	1	0	2	0	0	1	0	2	1	2	0	2	1	2	0	1	0	3	0	1				3	0	8	0	0	2	0	12	6	12	0	8	5	10	0	3	0	15	0	9		19		0.157895	0	0.421053
GIDVVVNEVSNR	0	0	1	1	0	1	0	1	0	0	0	2	0	0	1	1	0	4	0	0				0	0	4	5	0	2	0	6	0	0	0	8	0	0	6	3	0	20	0	0		12		0	0	0.333333
GIDVVVNEVSNR	0	0	1	1	0	1	0	1	0	0	0	2	0	0	1	1	0	4	0	0				0	0	4	5	0	2	0	6	0	0	0	8	0	0	6	3	0	20	0	0		12		0	0	0.333333
GIDVVVNEVSNR	0	0	1	1	0	1	0	1	0	0	0	2	0	0	1	1	0	4	0	0				0	0	4	5	0	2	0	6	0	0	0	8	0	0	6	3	0	20	0	0		12		0	0	0.333333
GILFVGSGVSGGEEGAR	1	0	0	2	1	6	0	1	0	1	0	0	0	0	1	2	0	2	0	0				3	0	0	10	9	12	0	6	0	6	0	0	0	0	6	6	0	10	0	0		17		0.176471	0	0
GILFVGSGVSGGEEGAR	1	0	0	2	1	6	0	1	0	1	0	0	0	0	1	2	0	2	0	0				3	0	0	10	9	12	0	6	0	6	0	0	0	0	6	6	0	10	0	0		17		0.176471	0	0
GILFVGSGVSGGEEGAR	1	0	0	2	1	6	0	1	0	1	0	0	0	0	1	2	0	2	0	0				3	0	0	10	9	12	0	6	0	6	0	0	0	0	6	6	0	10	0	0		17		0.176471	0	0
GINSSYAVWNDVTGK	1	0	1	0	0	2	0	1	1	0	0	2	0	0	0	2	1	2	1	1				3	0	4	0	0	4	0	6	6	0	0	8	0	0	0	6	4	10	11	9		15		0.2	0	0.266667
GINSSYAVWNDVTGK	1	0	1	0	0	2	0	1	1	0	0	2	0	0	0	2	1	2	1	1				3	0	4	0	0	4	0	6	6	0	0	8	0	0	0	6	4	10	11	9		15		0.2	0	0.266667
GINSSYAVWNDVTGK	1	0	1	0	0	2	0	1	1	0	0	2	0	0	0	2	1	2	1	1				3	0	4	0	0	4	0	6	6	0	0	8	0	0	0	6	4	10	11	9		15		0.2	0	0.266667
GIRPAINVGLSVSR	1	0	0	0	0	2	0	2	0	1	0	1	1	0	2	2	0	2	0	0				3	0	0	0	0	4	0	12	0	6	0	4	5	0	12	6	0	10	0	0		14		0.214286	0	0
GIRPAINVGLSVSR	1	0	0	0	0	2	0	2	0	1	0	1	1	0	2	2	0	2	0	0				3	0	0	0	0	4	0	12	0	6	0	4	5	0	12	6	0	10	0	0		14		0.214286	0	0
GIRPAINVGLSVSR	1	0	0	0	0	2	0	2	0	1	0	1	1	0	2	2	0	2	0	0				3	0	0	0	0	4	0	12	0	6	0	4	5	0	12	6	0	10	0	0		14		0.214286	0	0
GISELGIYPAVDPLDSK	1	0	2	1	0	2	0	2	1	2	0	0	2	0	0	2	0	1	0	1				3	0	8	5	0	4	0	12	6	12	0	0	10	0	0	6	0	5	0	9		17		0.176471	0	0.470588
GIVVEAYSPFGSANAPLLK	3	0	0	1	1	2	0	1	1	2	0	1	2	0	0	2	0	2	0	1				9	0	0	5	9	4	0	6	6	12	0	4	10	0	0	6	0	10	0	9		19		0.473684	0	0
GIYPPINVLPSLSR	0	0	0	0	0	1	0	2	0	2	0	1	3	0	1	2	0	1	0	1				0	0	0	0	0	2	0	12	0	12	0	4	15	0	6	6	0	5	0	9		14		0	0	0
GIYPPINVLPSLSR	0	0	0	0	0	1	0	2	0	2	0	1	3	0	1	2	0	1	0	1				0	0	0	0	0	2	0	12	0	12	0	4	15	0	6	6	0	5	0	9		14		0	0	0
GIYPPINVLPSLSR	0	0	0	0	0	1	0	2	0	2	0	1	3	0	1	2	0	1	0	1				0	0	0	0	0	2	0	12	0	12	0	4	15	0	6	6	0	5	0	9		14		0	0	0
GKPIDMVIVR	0	0	1	0	0	1	0	2	1	0	1	0	1	0	1	0	0	2	0	0				0	0	4	0	0	2	0	12	6	0	5	0	5	0	6	0	0	10	0	0		10		0	0	0.4
GLAISFVSSK	1	0	0	0	1	1	0	1	1	1	0	0	0	0	0	3	0	1	0	0				3	0	0	0	9	2	0	6	6	6	0	0	0	0	0	9	0	5	0	0		10		0.3	0	0
GLAVNDFLQVK	1	0	1	0	1	1	0	0	1	2	0	1	0	1	0	0	0	2	0	0				3	0	4	0	9	2	0	0	6	12	0	4	0	5	0	0	0	10	0	0		11		0.272727	0	0.363636
GLAVNDFLQVK	1	0	1	0	1	1	0	0	1	2	0	1	0	1	0	0	0	2	0	0				3	0	4	0	9	2	0	0	6	12	0	4	0	5	0	0	0	10	0	0		11		0.272727	0	0.363636
GLAVNDFLQVK	1	0	1	0	1	1	0	0	1	2	0	1	0	1	0	0	0	2	0	0				3	0	4	0	9	2	0	0	6	12	0	4	0	5	0	0	0	10	0	0		11		0.272727	0	0.363636
GLGGILLNPITGR	0	0	0	0	0	4	0	2	0	3	0	1	1	0	1	0	1	0	0	0				0	0	0	0	0	8	0	12	0	18	0	4	5	0	6	0	4	0	0	0		13		0	0	0
GLGNPLLYDGVER	0	0	1	1	0	3	0	0	0	3	0	1	1	0	1	0	0	1	0	1				0	0	4	5	0	6	0	0	0	18	0	4	5	0	6	0	0	5	0	9		13		0	0	0.307692
GLGNPLLYDGVER	0	0	1	1	0	3	0	0	0	3	0	1	1	0	1	0	0	1	0	1				0	0	4	5	0	6	0	0	0	18	0	4	5	0	6	0	0	5	0	9		13		0	0	0.307692
GLGNPLLYDGVER	0	0	1	1	0	3	0	0	0	3	0	1	1	0	1	0	0	1	0	1				0	0	4	5	0	6	0	0	0	18	0	4	5	0	6	0	0	5	0	9		13		0	0	0.307692
GLILVGGYGTR	0	0	0	0	0	4	0	1	0	2	0	0	0	0	1	0	1	1	0	1				0	0	0	0	0	8	0	6	0	12	0	0	0	0	6	0	4	5	0	9		11		0	0	0
GLILVGGYGTR	0	0	0	0	0	4	0	1	0	2	0	0	0	0	1	0	1	1	0	1				0	0	0	0	0	8	0	6	0	12	0	0	0	0	6	0	4	5	0	9		11		0	0	0
GLILVGGYGTR	0	0	0	0	0	4	0	1	0	2	0	0	0	0	1	0	1	1	0	1				0	0	0	0	0	8	0	6	0	12	0	0	0	0	6	0	4	5	0	9		11		0	0	0
GLINDPDMNNSFQINK	0	0	2	0	1	1	0	2	1	1	1	4	1	1	0	1	0	0	0	0				0	0	8	0	9	2	0	12	6	6	5	16	5	5	0	3	0	0	0	0		16		0	0	0.5
GLINDPDMNNSFQINK	0	0	2	0	1	1	0	2	1	1	1	4	1	1	0	1	0	0	0	0				0	0	8	0	9	2	0	12	6	6	5	16	5	5	0	3	0	0	0	0		16		0	0	0.5
GLINDPDVNNTFNINK	0	0	2	0	1	1	0	2	1	1	0	5	1	0	0	0	1	1	0	0				0	0	8	0	9	2	0	12	6	6	0	20	5	0	0	0	4	5	0	0		16		0	0	0.5
GLINDPDVNNTFNINK	0	0	2	0	1	1	0	2	1	1	0	5	1	0	0	0	1	1	0	0				0	0	8	0	9	2	0	12	6	6	0	20	5	0	0	0	4	5	0	0		16		0	0	0.5
GLINDPDVNNTFNINK	0	0	2	0	1	1	0	2	1	1	0	5	1	0	0	0	1	1	0	0				0	0	8	0	9	2	0	12	6	6	0	20	5	0	0	0	4	5	0	0		16		0	0	0.5
GLLSLVASAK	2	0	0	0	0	1	0	0	1	3	0	0	0	0	0	2	0	1	0	0				6	0	0	0	0	2	0	0	6	18	0	0	0	0	0	6	0	5	0	0		10		0.6	0	0
GLPMIPAFVTGSPNGTER	1	0	0	1	1	3	0	1	0	1	1	1	3	0	1	1	2	1	0	0				3	0	0	5	9	6	0	6	0	6	5	4	15	0	6	3	8	5	0	0		18		0.166667	0	0
GLPMIPAFVTGSPNGTER	1	0	0	1	1	3	0	1	0	1	1	1	3	0	1	1	2	1	0	0				3	0	0	5	9	6	0	6	0	6	5	4	15	0	6	3	8	5	0	0		18		0.166667	0	0
GLPMIPAFVTGSPNGTER	1	0	0	1	1	3	0	1	0	1	1	1	3	0	1	1	2	1	0	0				3	0	0	5	9	6	0	6	0	6	5	4	15	0	6	3	8	5	0	0		18		0.166667	0	0
GLPVAALHVDFVR	2	0	1	0	1	1	1	0	0	2	0	0	1	0	1	0	0	3	0	0				6	0	4	0	9	2	6	0	0	12	0	0	5	0	6	0	0	15	0	0		13		0.461538	0	0.307692
GLPVAALHVDFVR	2	0	1	0	1	1	1	0	0	2	0	0	1	0	1	0	0	3	0	0				6	0	4	0	9	2	6	0	0	12	0	0	5	0	6	0	0	15	0	0		13		0.461538	0	0.307692
GLPVAALHVDFVR	2	0	1	0	1	1	1	0	0	2	0	0	1	0	1	0	0	3	0	0				6	0	4	0	9	2	6	0	0	12	0	0	5	0	6	0	0	15	0	0		13		0.461538	0	0.307692
GLSAVAQAESMK	3	0	0	1	0	1	0	0	1	1	1	0	0	1	0	2	0	1	0	0				9	0	0	5	0	2	0	0	6	6	5	0	0	5	0	6	0	5	0	0		12		0.75	0	0
GLSAVAQAESMK	3	0	0	1	0	1	0	0	1	1	1	0	0	1	0	2	0	1	0	0				9	0	0	5	0	2	0	0	6	6	5	0	0	5	0	6	0	5	0	0		12		0.75	0	0
GLSQISNEIK	0	0	0	1	0	1	0	2	1	1	0	1	0	1	0	2	0	0	0	0				0	0	0	5	0	2	0	12	6	6	0	4	0	5	0	6	0	0	0	0		10		0	0	0
GLSQISNEIK	0	0	0	1	0	1	0	2	1	1	0	1	0	1	0	2	0	0	0	0				0	0	0	5	0	2	0	12	6	6	0	4	0	5	0	6	0	0	0	0		10		0	0	0
GLSQISNEIK	0	0	0	1	0	1	0	2	1	1	0	1	0	1	0	2	0	0	0	0				0	0	0	5	0	2	0	12	6	6	0	4	0	5	0	6	0	0	0	0		10		0	0	0
GLSTDEAIDEYMR	1	0	2	2	0	1	0	1	0	1	1	0	0	0	1	1	1	0	0	1				3	0	8	10	0	2	0	6	0	6	5	0	0	0	6	3	4	0	0	9		13		0.230769	0	0.615385
GLTPSQIGVLLR	0	0	0	0	0	2	0	1	0	3	0	0	1	1	1	1	1	1	0	0				0	0	0	0	0	4	0	6	0	18	0	0	5	5	6	3	4	5	0	0		12		0	0	0
GLTPSQIGVLLR	0	0	0	0	0	2	0	1	0	3	0	0	1	1	1	1	1	1	0	0				0	0	0	0	0	4	0	6	0	18	0	0	5	5	6	3	4	5	0	0		12		0	0	0
GLTPSQIGVLLR	0	0	0	0	0	2	0	1	0	3	0	0	1	1	1	1	1	1	0	0				0	0	0	0	0	4	0	6	0	18	0	0	5	5	6	3	4	5	0	0		12		0	0	0
GLVSQILSR	0	0	0	0	0	1	0	1	0	2	0	0	0	1	1	2	0	1	0	0				0	0	0	0	0	2	0	6	0	12	0	0	0	5	6	6	0	5	0	0		9		0	0	0
GLVSQILSR	0	0	0	0	0	1	0	1	0	2	0	0	0	1	1	2	0	1	0	0				0	0	0	0	0	2	0	6	0	12	0	0	0	5	6	6	0	5	0	0		9		0	0	0
GLVSQILSR	0	0	0	0	0	1	0	1	0	2	0	0	0	1	1	2	0	1	0	0				0	0	0	0	0	2	0	6	0	12	0	0	0	5	6	6	0	5	0	0		9		0	0	0
GLVTPVVR	0	0	0	0	0	1	0	0	0	1	0	0	1	0	1	0	1	3	0	0				0	0	0	0	0	2	0	0	0	6	0	0	5	0	6	0	4	15	0	0		8		0	0	0
GLVWEGSVLDPEEGIR	0	0	1	3	0	3	0	1	0	2	0	0	1	0	1	1	0	2	1	0				0	0	4	15	0	6	0	6	0	12	0	0	5	0	6	3	0	10	11	0		16		0	0	0.25
GLWHTPADQTGHGSLNVALR	2	0	1	0	0	3	2	0	0	3	0	1	1	1	1	1	2	1	1	0				6	0	4	0	0	6	12	0	0	18	0	4	5	5	6	3	8	5	11	0		20		0.3	0	0.2
GLYNNIVLSGGSTMFK	0	0	0	0	1	3	0	1	1	2	1	2	0	0	0	2	1	1	0	1				0	0	0	0	9	6	0	6	6	12	5	8	0	0	0	6	4	5	0	9		16		0	0	0
GLYNNIVLSGGSTMFK	0	0	0	0	1	3	0	1	1	2	1	2	0	0	0	2	1	1	0	1				0	0	0	0	9	6	0	6	6	12	5	8	0	0	0	6	4	5	0	9		16		0	0	0
GLYNNIVLSGGSTMFK	0	0	0	0	1	3	0	1	1	2	1	2	0	0	0	2	1	1	0	1				0	0	0	0	9	6	0	6	6	12	5	8	0	0	0	6	4	5	0	9		16		0	0	0
GMALNLEPGQVGIVLFGSDR	1	0	1	1	1	4	0	1	0	3	1	1	1	1	1	1	0	2	0	0				3	0	4	5	9	8	0	6	0	18	5	4	5	5	6	3	0	10	0	0		20		0.15	0	0.2
GMALNLEPGQVGIVLFGSDR	1	0	1	1	1	4	0	1	0	3	1	1	1	1	1	1	0	2	0	0				3	0	4	5	9	8	0	6	0	18	5	4	5	5	6	3	0	10	0	0		20		0.15	0	0.2
GMGEEDFHR	0	0	1	2	1	2	1	0	0	0	1	0	0	0	1	0	0	0	0	0				0	0	4	10	9	4	6	0	0	0	5	0	0	0	6	0	0	0	0	0		9		0	0	0.444444
GMGEEDFHR	0	0	1	2	1	2	1	0	0	0	1	0	0	0	1	0	0	0	0	0				0	0	4	10	9	4	6	0	0	0	5	0	0	0	6	0	0	0	0	0		9		0	0	0.444444
GMLTGPITCLR	0	1	0	0	0	2	0	1	0	2	1	0	1	0	1	0	2	0	0	0				0	3	0	0	0	4	0	6	0	12	5	0	5	0	6	0	8	0	0	0		11		0	0.272727	0
GMMPGLTFSNELICR	0	1	0	1	1	2	0	1	0	2	2	1	1	0	1	1	1	0	0	0				0	3	0	5	9	4	0	6	0	12	10	4	5	0	6	3	4	0	0	0		15		0	0.2	0
GMMPGLTFSNELICR	0	1	0	1	1	2	0	1	0	2	2	1	1	0	1	1	1	0	0	0				0	3	0	5	9	4	0	6	0	12	10	4	5	0	6	3	4	0	0	0		15		0	0.2	0
GMMPGLTFSNELICR	0	1	0	1	1	2	0	1	0	2	2	1	1	0	1	1	1	0	0	0				0	3	0	5	9	4	0	6	0	12	10	4	5	0	6	3	4	0	0	0		15		0	0.2	0
GMTMQVAVPR	1	0	0	0	0	1	0	0	0	0	2	0	1	1	1	0	1	2	0	0				3	0	0	0	0	2	0	0	0	0	10	0	5	5	6	0	4	10	0	0		10		0.3	0	0
GMTMQVAVPR	1	0	0	0	0	1	0	0	0	0	2	0	1	1	1	0	1	2	0	0				3	0	0	0	0	2	0	0	0	0	10	0	5	5	6	0	4	10	0	0		10		0.3	0	0
GNTQVIIPR	0	0	0	0	0	1	0	2	0	0	0	1	1	1	1	0	1	1	0	0				0	0	0	0	0	2	0	12	0	0	0	4	5	5	6	0	4	5	0	0		9		0	0	0
GNVGFVFTNEPLTEIK	0	0	0	2	2	2	0	1	1	1	0	2	1	0	0	0	2	2	0	0				0	0	0	10	18	4	0	6	6	6	0	8	5	0	0	0	8	10	0	0		16		0	0	0
GNVGFVFTNEPLTEIK	0	0	0	2	2	2	0	1	1	1	0	2	1	0	0	0	2	2	0	0				0	0	0	10	18	4	0	6	6	6	0	8	5	0	0	0	8	10	0	0		16		0	0	0
GNVTYYEAEATSINPDR	2	0	1	2	0	1	0	1	0	0	0	2	1	0	1	1	2	1	0	2				6	0	4	10	0	2	0	6	0	0	0	8	5	0	6	3	8	5	0	18		17		0.352941	0	0.235294
GNVTYYEAEATSINPDR	2	0	1	2	0	1	0	1	0	0	0	2	1	0	1	1	2	1	0	2				6	0	4	10	0	2	0	6	0	0	0	8	5	0	6	3	8	5	0	18		17		0.352941	0	0.235294
GNYTDFENTFQK	0	0	1	1	2	1	0	0	1	0	0	2	0	1	0	0	2	0	0	1				0	0	4	5	18	2	0	0	6	0	0	8	0	5	0	0	8	0	0	9		12		0	0	0.333333
GNYTDFENTFQK	0	0	1	1	2	1	0	0	1	0	0	2	0	1	0	0	2	0	0	1				0	0	4	5	18	2	0	0	6	0	0	8	0	5	0	0	8	0	0	9		12		0	0	0.333333
GPELLSMWYGESESNIR	0	0	0	3	0	2	0	1	0	2	1	1	1	0	1	3	0	0	1	1				0	0	0	15	0	4	0	6	0	12	5	4	5	0	6	9	0	0	11	9		17		0	0	0
GPGLLAPYSPEINDPIMK	1	0	1	1	0	2	0	2	1	2	1	1	4	0	0	1	0	0	0	1				3	0	4	5	0	4	0	12	6	12	5	4	20	0	0	3	0	0	0	9		18		0.166667	0	0.222222
GQCLATLLGHNDWVSQVR	1	1	1	0	0	2	1	0	0	3	0	1	0	2	1	1	1	2	1	0				3	3	4	0	0	4	6	0	0	18	0	4	0	10	6	3	4	10	11	0		18		0.166667	0.166667	0.222222
GQCLATLLGHNDWVSQVR	1	1	1	0	0	2	1	0	0	3	0	1	0	2	1	1	1	2	1	0				3	3	4	0	0	4	6	0	0	18	0	4	0	10	6	3	4	10	11	0		18		0.166667	0.166667	0.222222
GQCLATLLGHNDWVSQVR	1	1	1	0	0	2	1	0	0	3	0	1	0	2	1	1	1	2	1	0				3	3	4	0	0	4	6	0	0	18	0	4	0	10	6	3	4	10	11	0		18		0.166667	0.166667	0.222222
GQDAAGIATCGSR	3	1	1	0	0	3	0	1	0	0	0	0	0	1	1	1	1	0	0	0				9	3	4	0	0	6	0	6	0	0	0	0	0	5	6	3	4	0	0	0		13		0.692308	0.230769	0.307692
GQDFAPAFDVAPDWESYEYTK	3	0	3	2	2	1	0	0	1	0	0	0	2	1	0	1	1	1	1	2				9	0	12	10	18	2	0	0	6	0	0	0	10	5	0	3	4	5	11	18		21		0.428571	0	0.571429
GQTYSPAQIGGFVLNK	1	0	0	0	1	3	0	1	1	1	0	1	1	2	0	1	1	1	0	1				3	0	0	0	9	6	0	6	6	6	0	4	5	10	0	3	4	5	0	9		16		0.1875	0	0
GQVVGSIIALDR	1	0	1	0	0	2	0	2	0	1	0	0	0	1	1	1	0	2	0	0				3	0	4	0	0	4	0	12	0	6	0	0	0	5	6	3	0	10	0	0		12		0.25	0	0.333333
GSDPDTTWLIISPNAK	1	0	2	0	0	1	0	2	1	1	0	1	2	0	0	2	2	0	1	0				3	0	8	0	0	2	0	12	6	6	0	4	10	0	0	6	8	0	11	0		16		0.1875	0	0.5
GSDWLGDQDSIHYMTR	0	0	3	0	0	2	1	1	0	1	1	0	0	1	1	2	1	0	1	1				0	0	12	0	0	4	6	6	0	6	5	0	0	5	6	6	4	0	11	9		16		0	0	0.75
GSDWLGDQDSIHYMTR	0	0	3	0	0	2	1	1	0	1	1	0	0	1	1	2	1	0	1	1				0	0	12	0	0	4	6	6	0	6	5	0	0	5	6	6	4	0	11	9		16		0	0	0.75
GSEDDTYSSSQGNR	0	0	2	1	0	2	0	0	0	0	0	1	0	1	1	4	1	0	0	1				0	0	8	5	0	4	0	0	0	0	0	4	0	5	6	12	4	0	0	9		14		0	0	0.571429
GSEDDTYSSSQGNR	0	0	2	1	0	2	0	0	0	0	0	1	0	1	1	4	1	0	0	1				0	0	8	5	0	4	0	0	0	0	0	4	0	5	6	12	4	0	0	9		14		0	0	0.571429
GSFFETLSGWAK	1	0	0	1	2	2	0	0	1	1	0	0	0	0	0	2	1	0	1	0				3	0	0	5	18	4	0	0	6	6	0	0	0	0	0	6	4	0	11	0		12		0.25	0	0
GSFFETLSGWAK	1	0	0	1	2	2	0	0	1	1	0	0	0	0	0	2	1	0	1	0				3	0	0	5	18	4	0	0	6	6	0	0	0	0	0	6	4	0	11	0		12		0.25	0	0
GSGIVASPAVK	2	0	0	0	0	2	0	1	1	0	0	0	1	0	0	2	0	2	0	0				6	0	0	0	0	4	0	6	6	0	0	0	5	0	0	6	0	10	0	0		11		0.545455	0	0
GSGSEDSFVK	0	0	1	1	1	2	0	0	1	0	0	0	0	0	0	3	0	1	0	0				0	0	4	5	9	4	0	0	6	0	0	0	0	0	0	9	0	5	0	0		10		0	0	0.4
GSGSEDSFVK	0	0	1	1	1	2	0	0	1	0	0	0	0	0	0	3	0	1	0	0				0	0	4	5	9	4	0	0	6	0	0	0	0	0	0	9	0	5	0	0		10		0	0	0.4
GSHVVYNSIR	0	0	0	0	0	1	1	1	0	0	0	1	0	0	1	2	0	2	0	1				0	0	0	0	0	2	6	6	0	0	0	4	0	0	6	6	0	10	0	9		10		0	0	0
GSHVVYNSIR	0	0	0	0	0	1	1	1	0	0	0	1	0	0	1	2	0	2	0	1				0	0	0	0	0	2	6	6	0	0	0	4	0	0	6	6	0	10	0	9		10		0	0	0
GSIDITTTNSYEK	0	0	1	1	0	1	0	2	1	0	0	1	0	0	0	2	3	0	0	1				0	0	4	5	0	2	0	12	6	0	0	4	0	0	0	6	12	0	0	9		13		0	0	0.307692
GSIGAEVLQGLLQGGAK	2	0	0	1	0	5	0	1	1	3	0	0	0	2	0	1	0	1	0	0				6	0	0	5	0	10	0	6	6	18	0	0	0	10	0	3	0	5	0	0		17		0.352941	0	0
GSLENNIR	0	0	0	1	0	1	0	1	0	1	0	2	0	0	1	1	0	0	0	0				0	0	0	5	0	2	0	6	0	6	0	8	0	0	6	3	0	0	0	0		8		0	0	0
GSLENNIR	0	0	0	1	0	1	0	1	0	1	0	2	0	0	1	1	0	0	0	0				0	0	0	5	0	2	0	6	0	6	0	8	0	0	6	3	0	0	0	0		8		0	0	0
GSYVGIHSTGFK	0	0	0	0	1	3	1	1	1	0	0	0	0	0	0	2	1	1	0	1				0	0	0	0	9	6	6	6	6	0	0	0	0	0	0	6	4	5	0	9		12		0	0	0
GTEGMVLAAR	2	0	0	1	0	2	0	0	0	1	1	0	0	0	1	0	1	1	0	0				6	0	0	5	0	4	0	0	0	6	5	0	0	0	6	0	4	5	0	0		10		0.6	0	0
GTIEIVSDVK	0	0	1	1	0	1	0	2	1	0	0	0	0	0	0	1	1	2	0	0				0	0	4	5	0	2	0	12	6	0	0	0	0	0	0	3	4	10	0	0		10		0	0	0.4
GTIEIVSDVK	0	0	1	1	0	1	0	2	1	0	0	0	0	0	0	1	1	2	0	0				0	0	4	5	0	2	0	12	6	0	0	0	0	0	0	3	4	10	0	0		10		0	0	0.4
GTIEIVSDVK	0	0	1	1	0	1	0	2	1	0	0	0	0	0	0	1	1	2	0	0				0	0	4	5	0	2	0	12	6	0	0	0	0	0	0	3	4	10	0	0		10		0	0	0.4
GTLEGHNGWVTSLATSAGQPNLLLSASR	3	0	0	1	0	4	1	0	0	5	0	2	1	1	1	4	3	1	1	0				9	0	0	5	0	8	6	0	0	30	0	8	5	5	6	12	12	5	11	0		28		0.321429	0	0
GTLEGHNGWVTSLATSAGQPNLLLSASR	3	0	0	1	0	4	1	0	0	5	0	2	1	1	1	4	3	1	1	0				9	0	0	5	0	8	6	0	0	30	0	8	5	5	6	12	12	5	11	0		28		0.321429	0	0
GTTTAGNASQVSDGVAGVLLAR	4	0	1	0	0	4	0	0	0	2	0	1	0	1	1	2	3	3	0	0				12	0	4	0	0	8	0	0	0	12	0	4	0	5	6	6	12	15	0	0		22		0.545455	0	0.181818
GVAINFVTNEDVGAMR	2	0	1	1	1	2	0	1	0	0	1	2	0	0	1	0	1	3	0	0				6	0	4	5	9	4	0	6	0	0	5	8	0	0	6	0	4	15	0	0		16		0.375	0	0.25
GVETLAEAVAATLGPK	4	0	0	2	0	2	0	0	1	2	0	0	1	0	0	0	2	2	0	0				12	0	0	10	0	4	0	0	6	12	0	0	5	0	0	0	8	10	0	0		16		0.75	0	0
GVFGYGFEEPSAIQQR	1	0	0	2	2	3	0	1	0	0	0	0	1	2	1	1	0	1	0	1				3	0	0	10	18	6	0	6	0	0	0	0	5	10	6	3	0	5	0	9		16		0.1875	0	0
GVFGYGFEEPSAIQQR	1	0	0	2	2	3	0	1	0	0	0	0	1	2	1	1	0	1	0	1				3	0	0	10	18	6	0	6	0	0	0	0	5	10	6	3	0	5	0	9		16		0.1875	0	0
GVFGYGFEEPSAIQQR	1	0	0	2	2	3	0	1	0	0	0	0	1	2	1	1	0	1	0	1				3	0	0	10	18	6	0	6	0	0	0	0	5	10	6	3	0	5	0	9		16		0.1875	0	0
GVFPFVFEK	0	0	0	1	3	1	0	0	1	0	0	0	1	0	0	0	0	2	0	0				0	0	0	5	27	2	0	0	6	0	0	0	5	0	0	0	0	10	0	0		9		0	0	0
GVFPFVFEK	0	0	0	1	3	1	0	0	1	0	0	0	1	0	0	0	0	2	0	0				0	0	0	5	27	2	0	0	6	0	0	0	5	0	0	0	0	10	0	0		9		0	0	0
GVFPFVFEK	0	0	0	1	3	1	0	0	1	0	0	0	1	0	0	0	0	2	0	0				0	0	0	5	27	2	0	0	6	0	0	0	5	0	0	0	0	10	0	0		9		0	0	0
GVGVFGNNAQDSGISPSVWR	1	0	1	0	1	4	0	1	0	0	0	2	1	1	1	3	0	3	1	0				3	0	4	0	9	8	0	6	0	0	0	8	5	5	6	9	0	15	11	0		20		0.15	0	0.2
GVLAALDYLR	2	0	1	0	0	1	0	0	0	3	0	0	0	0	1	0	0	1	0	1				6	0	4	0	0	2	0	0	0	18	0	0	0	0	6	0	0	5	0	9		10		0.6	0	0.4
GVLFYGPPGTGK	0	0	0	0	1	4	0	0	1	1	0	0	2	0	0	0	1	1	0	1				0	0	0	0	9	8	0	0	6	6	0	0	10	0	0	0	4	5	0	9		12		0	0	0
GVLLAADLGGTNFR	2	0	1	0	1	3	0	0	0	3	0	1	0	0	1	0	1	1	0	0				6	0	4	0	9	6	0	0	0	18	0	4	0	0	6	0	4	5	0	0		14		0.428571	0	0.285714
GVMNAVNNVNNVIAAAFVK	4	0	0	0	1	1	0	1	1	0	1	5	0	0	0	0	0	5	0	0				12	0	0	0	9	2	0	6	6	0	5	20	0	0	0	0	0	25	0	0		19		0.631579	0	0
GVMNAVNNVNNVIAAAFVK	4	0	0	0	1	1	0	1	1	0	1	5	0	0	0	0	0	5	0	0				12	0	0	0	9	2	0	6	6	0	5	20	0	0	0	0	0	25	0	0		19		0.631579	0	0
GVMNAVNNVNNVIAAAFVK	4	0	0	0	1	1	0	1	1	0	1	5	0	0	0	0	0	5	0	0				12	0	0	0	9	2	0	6	6	0	5	20	0	0	0	0	0	25	0	0		19		0.631579	0	0
GVNWASFHPTLPLIVSGSDDR	1	0	2	0	1	2	1	1	0	2	0	1	2	0	1	3	1	2	1	0				3	0	8	0	9	4	6	6	0	12	0	4	10	0	6	9	4	10	11	0		21		0.142857	0	0.380952
GVSDEANLNETGR	1	0	1	2	0	2	0	0	0	1	0	2	0	0	1	1	1	1	0	0				3	0	4	10	0	4	0	0	0	6	0	8	0	0	6	3	4	5	0	0		13		0.230769	0	0.307692
GVSDEANLNETGR	1	0	1	2	0	2	0	0	0	1	0	2	0	0	1	1	1	1	0	0				3	0	4	10	0	4	0	0	0	6	0	8	0	0	6	3	4	5	0	0		13		0.230769	0	0.307692
GVSDEANLNETGR	1	0	1	2	0	2	0	0	0	1	0	2	0	0	1	1	1	1	0	0				3	0	4	10	0	4	0	0	0	6	0	8	0	0	6	3	4	5	0	0		13		0.230769	0	0.307692
GVSTALVGILSR	1	0	0	0	0	2	0	1	0	2	0	0	0	0	1	2	1	2	0	0				3	0	0	0	0	4	0	6	0	12	0	0	0	0	6	6	4	10	0	0		12		0.25	0	0
GVSTFSPEGR	0	0	0	1	1	2	0	0	0	0	0	0	1	0	1	2	1	1	0	0				0	0	0	5	9	4	0	0	0	0	0	0	5	0	6	6	4	5	0	0		10		0	0	0
GVSYVDYDIVNR	0	0	2	0	0	1	0	1	0	0	0	1	0	0	1	1	0	3	0	2				0	0	8	0	0	2	0	6	0	0	0	4	0	0	6	3	0	15	0	18		12		0	0	0.666667
GVSYVDYDIVNR	0	0	2	0	0	1	0	1	0	0	0	1	0	0	1	1	0	3	0	2				0	0	8	0	0	2	0	6	0	0	0	4	0	0	6	3	0	15	0	18		12		0	0	0.666667
GWLSEGGTLIGTAR	1	0	0	1	0	4	0	1	0	2	0	0	0	0	1	1	2	0	1	0				3	0	0	5	0	8	0	6	0	12	0	0	0	0	6	3	8	0	11	0		14		0.214286	0	0
GWLSEGGTLIGTAR	1	0	0	1	0	4	0	1	0	2	0	0	0	0	1	1	2	0	1	0				3	0	0	5	0	8	0	6	0	12	0	0	0	0	6	3	8	0	11	0		14		0.214286	0	0
GWLSEGGTLIGTAR	1	0	0	1	0	4	0	1	0	2	0	0	0	0	1	1	2	0	1	0				3	0	0	5	0	8	0	6	0	12	0	0	0	0	6	3	8	0	11	0		14		0.214286	0	0
GWSAEGGTNIGTAR	2	0	0	1	0	4	0	1	0	0	0	1	0	0	1	1	2	0	1	0				6	0	0	5	0	8	0	6	0	0	0	4	0	0	6	3	8	0	11	0		14		0.428571	0	0
GWSAEGGTNIGTAR	2	0	0	1	0	4	0	1	0	0	0	1	0	0	1	1	2	0	1	0				6	0	0	5	0	8	0	6	0	0	0	4	0	0	6	3	8	0	11	0		14		0.428571	0	0
GWSAEGGTNIGTAR	2	0	0	1	0	4	0	1	0	0	0	1	0	0	1	1	2	0	1	0				6	0	0	5	0	8	0	6	0	0	0	4	0	0	6	3	8	0	11	0		14		0.428571	0	0
GWTGQYTLDCNTR	0	1	1	0	0	2	0	0	0	1	0	1	0	1	1	0	3	0	1	1				0	3	4	0	0	4	0	0	0	6	0	4	0	5	6	0	12	0	11	9		13		0	0.230769	0.307692
GYDAGENTYQAPPADR	3	0	2	1	0	2	0	0	0	0	0	1	2	1	1	0	1	0	0	2				9	0	8	5	0	4	0	0	0	0	0	4	10	5	6	0	4	0	0	18		16		0.5625	0	0.5
GYDAGENTYQAPPADR	3	0	2	1	0	2	0	0	0	0	0	1	2	1	1	0	1	0	0	2				9	0	8	5	0	4	0	0	0	0	0	4	10	5	6	0	4	0	0	18		16		0.5625	0	0.5
GYDAGENTYQAPPADR	3	0	2	1	0	2	0	0	0	0	0	1	2	1	1	0	1	0	0	2				9	0	8	5	0	4	0	0	0	0	0	4	10	5	6	0	4	0	0	18		16		0.5625	0	0.5
GYDQQDLHVVR	0	0	2	0	0	1	1	0	0	1	0	0	0	2	1	0	0	2	0	1				0	0	8	0	0	2	6	0	0	6	0	0	0	10	6	0	0	10	0	9		11		0	0	0.727273
GYEEVITPNMYNSK	0	0	0	2	0	1	0	1	1	0	1	2	1	0	0	1	1	1	0	2				0	0	0	10	0	2	0	6	6	0	5	8	5	0	0	3	4	5	0	18		14		0	0	0
GYEEVITPNMYNSK	0	0	0	2	0	1	0	1	1	0	1	2	1	0	0	1	1	1	0	2				0	0	0	10	0	2	0	6	6	0	5	8	5	0	0	3	4	5	0	18		14		0	0	0
GYFIKPTVFGDVK	0	0	1	0	2	2	0	1	2	0	0	0	1	0	0	0	1	2	0	1				0	0	4	0	18	4	0	6	12	0	0	0	5	0	0	0	4	10	0	9		13		0	0	0.307692
GYFIKPTVFGDVK	0	0	1	0	2	2	0	1	2	0	0	0	1	0	0	0	1	2	0	1				0	0	4	0	18	4	0	6	12	0	0	0	5	0	0	0	4	10	0	9		13		0	0	0.307692
GYLADDIDADSLEDIYTSAHEAIR	4	0	5	2	0	1	1	3	0	2	0	0	0	0	1	2	1	0	0	2				12	0	20	10	0	2	6	18	0	12	0	0	0	0	6	6	4	0	0	18		24		0.5	0	0.833333
GYLADDIDADSLEDIYTSAHEAIR	4	0	5	2	0	1	1	3	0	2	0	0	0	0	1	2	1	0	0	2				12	0	20	10	0	2	6	18	0	12	0	0	0	0	6	6	4	0	0	18		24		0.5	0	0.833333
GYLADDIDADSLEDIYTSAHEAIR	4	0	5	2	0	1	1	3	0	2	0	0	0	0	1	2	1	0	0	2				12	0	20	10	0	2	6	18	0	12	0	0	0	0	6	6	4	0	0	18		24		0.5	0	0.833333
GYLDWLLGLR	0	0	1	0	0	2	0	0	0	4	0	0	0	0	1	0	0	0	1	1				0	0	4	0	0	4	0	0	0	24	0	0	0	0	6	0	0	0	11	9		10		0	0	0.4
GYLDWLLGLR	0	0	1	0	0	2	0	0	0	4	0	0	0	0	1	0	0	0	1	1				0	0	4	0	0	4	0	0	0	24	0	0	0	0	6	0	0	0	11	9		10		0	0	0.4
GYLDWLLGLR	0	0	1	0	0	2	0	0	0	4	0	0	0	0	1	0	0	0	1	1				0	0	4	0	0	4	0	0	0	24	0	0	0	0	6	0	0	0	11	9		10		0	0	0.4
GYPGYMYTDLSTIYER	0	0	1	1	0	2	0	1	0	1	1	0	1	0	1	1	2	0	0	4				0	0	4	5	0	4	0	6	0	6	5	0	5	0	6	3	8	0	0	36		16		0	0	0.25
GYPGYMYTDLSTIYER	0	0	1	1	0	2	0	1	0	1	1	0	1	0	1	1	2	0	0	4				0	0	4	5	0	4	0	6	0	6	5	0	5	0	6	3	8	0	0	36		16		0	0	0.25
GYPGYMYTDLSTIYER	0	0	1	1	0	2	0	1	0	1	1	0	1	0	1	1	2	0	0	4				0	0	4	5	0	4	0	6	0	6	5	0	5	0	6	3	8	0	0	36		16		0	0	0.25
GYQVYR	0	0	0	0	0	1	0	0	0	0	0	0	0	1	1	0	0	1	0	2				0	0	0	0	0	2	0	0	0	0	0	0	0	5	6	0	0	5	0	18		6		0	0	0
GYSFSTTAER	1	0	0	1	1	1	0	0	0	0	0	0	0	0	1	2	2	0	0	1				3	0	0	5	9	2	0	0	0	0	0	0	0	0	6	6	8	0	0	9		10		0.3	0	0
GYWGTNLGQPHSLATK	1	0	0	0	0	3	1	0	1	2	0	1	1	1	0	1	2	0	1	1				3	0	0	0	0	6	6	0	6	12	0	4	5	5	0	3	8	0	11	9		16		0.1875	0	0
GYWGTNLGQPHSLATK	1	0	0	0	0	3	1	0	1	2	0	1	1	1	0	1	2	0	1	1				3	0	0	0	0	6	6	0	6	12	0	4	5	5	0	3	8	0	11	9		16		0.1875	0	0
HALALSPLGAEGER	3	0	0	2	0	2	1	0	0	3	0	0	1	0	1	1	0	0	0	0				9	0	0	10	0	4	6	0	0	18	0	0	5	0	6	3	0	0	0	0		14		0.642857	0	0
HALIVYDDLSK	1	0	2	0	0	0	1	1	1	2	0	0	0	0	0	1	0	1	0	1				3	0	8	0	0	0	6	6	6	12	0	0	0	0	0	3	0	5	0	9		11		0.272727	0	0.727273
HALIVYDDLSK	1	0	2	0	0	0	1	1	1	2	0	0	0	0	0	1	0	1	0	1				3	0	8	0	0	0	6	6	6	12	0	0	0	0	0	3	0	5	0	9		11		0.272727	0	0.727273
HALIVYDDLSK	1	0	2	0	0	0	1	1	1	2	0	0	0	0	0	1	0	1	0	1				3	0	8	0	0	0	6	6	6	12	0	0	0	0	0	3	0	5	0	9		11		0.272727	0	0.727273
HANLNNTQIINFVANK	2	0	0	0	1	0	1	2	1	1	0	5	0	1	0	0	1	1	0	0				6	0	0	0	9	0	6	12	6	6	0	20	0	5	0	0	4	5	0	0		16		0.375	0	0
HASTNINELEIR	1	0	0	2	0	0	1	2	0	1	0	2	0	0	1	1	1	0	0	0				3	0	0	10	0	0	6	12	0	6	0	8	0	0	6	3	4	0	0	0		12		0.25	0	0
HDNTGGSYGGTYR	0	0	1	0	0	4	1	0	0	0	0	1	0	0	1	1	2	0	0	2				0	0	4	0	0	8	6	0	0	0	0	4	0	0	6	3	8	0	0	18		13		0	0	0.307692
HDNTGGSYGGTYR	0	0	1	0	0	4	1	0	0	0	0	1	0	0	1	1	2	0	0	2				0	0	4	0	0	8	6	0	0	0	0	4	0	0	6	3	8	0	0	18		13		0	0	0.307692
HDNTGGSYGGTYR	0	0	1	0	0	4	1	0	0	0	0	1	0	0	1	1	2	0	0	2				0	0	4	0	0	8	6	0	0	0	0	4	0	0	6	3	8	0	0	18		13		0	0	0.307692
HEDLVNSIESK	0	0	1	2	0	0	1	1	1	1	0	1	0	0	0	2	0	1	0	0				0	0	4	10	0	0	6	6	6	6	0	4	0	0	0	6	0	5	0	0		11		0	0	0.363636
HEDLVNSIESK	0	0	1	2	0	0	1	1	1	1	0	1	0	0	0	2	0	1	0	0				0	0	4	10	0	0	6	6	6	6	0	4	0	0	0	6	0	5	0	0		11		0	0	0.363636
HELSSLADVYINDAFGTAHR	3	0	2	1	1	1	2	1	0	2	0	1	0	0	1	2	1	1	0	1				9	0	8	5	9	2	12	6	0	12	0	4	0	0	6	6	4	5	0	9		20		0.45	0	0.4
HELSSLADVYINDAFGTAHR	3	0	2	1	1	1	2	1	0	2	0	1	0	0	1	2	1	1	0	1				9	0	8	5	9	2	12	6	0	12	0	4	0	0	6	6	4	5	0	9		20		0.45	0	0.4
HELSSLADVYINDAFGTAHR	3	0	2	1	1	1	2	1	0	2	0	1	0	0	1	2	1	1	0	1				9	0	8	5	9	2	12	6	0	12	0	4	0	0	6	6	4	5	0	9		20		0.45	0	0.4
HEQGAGHMAEGYAR	3	0	0	2	0	3	2	0	0	0	1	0	0	1	1	0	0	0	0	1				9	0	0	10	0	6	12	0	0	0	5	0	0	5	6	0	0	0	0	9		14		0.642857	0	0
HEWPSLVDELVAEGR	1	0	1	3	0	1	1	0	0	2	0	0	1	0	1	1	0	2	1	0				3	0	4	15	0	2	6	0	0	12	0	0	5	0	6	3	0	10	11	0		15		0.2	0	0.266667
HFAALSTNETEVAK	3	0	0	2	1	0	1	0	1	1	0	1	0	0	0	1	2	1	0	0				9	0	0	10	9	0	6	0	6	6	0	4	0	0	0	3	8	5	0	0		14		0.642857	0	0
HFAALSTNETEVAK	3	0	0	2	1	0	1	0	1	1	0	1	0	0	0	1	2	1	0	0				9	0	0	10	9	0	6	0	6	6	0	4	0	0	0	3	8	5	0	0		14		0.642857	0	0
HFASYANLPGTITHGMFSSASVR	3	0	0	0	2	2	2	1	0	1	1	1	1	0	1	4	2	1	0	1				9	0	0	0	18	4	12	6	0	6	5	4	5	0	6	12	8	5	0	9		23		0.391304	0	0
HFASYANLPGTITHGMFSSASVR	3	0	0	0	2	2	2	1	0	1	1	1	1	0	1	4	2	1	0	1				9	0	0	0	18	4	12	6	0	6	5	4	5	0	6	12	8	5	0	9		23		0.391304	0	0
HFDGAHGVVVPR	1	0	1	0	1	2	2	0	0	0	0	0	1	0	1	0	0	3	0	0				3	0	4	0	9	4	12	0	0	0	0	0	5	0	6	0	0	15	0	0		12		0.25	0	0.333333
HFIDELNK	0	0	1	1	1	0	1	1	1	1	0	1	0	0	0	0	0	0	0	0				0	0	4	5	9	0	6	6	6	6	0	4	0	0	0	0	0	0	0	0		8		0	0	0.5
HFIDELNK	0	0	1	1	1	0	1	1	1	1	0	1	0	0	0	0	0	0	0	0				0	0	4	5	9	0	6	6	6	6	0	4	0	0	0	0	0	0	0	0		8		0	0	0.5
HFLSSVQR	0	0	0	0	1	0	1	0	0	1	0	0	0	1	1	2	0	1	0	0				0	0	0	0	9	0	6	0	0	6	0	0	0	5	6	6	0	5	0	0		8		0	0	0
HGENSLLSSGTSQDSLR	0	0	1	1	0	2	1	0	0	3	0	1	0	1	1	5	1	0	0	0				0	0	4	5	0	4	6	0	0	18	0	4	0	5	6	15	4	0	0	0		17		0	0	0.235294
HGENSLLSSGTSQDSLR	0	0	1	1	0	2	1	0	0	3	0	1	0	1	1	5	1	0	0	0				0	0	4	5	0	4	6	0	0	18	0	4	0	5	6	15	4	0	0	0		17		0	0	0.235294
HGENSLLSSGTSQDSLR	0	0	1	1	0	2	1	0	0	3	0	1	0	1	1	5	1	0	0	0				0	0	4	5	0	4	6	0	0	18	0	4	0	5	6	15	4	0	0	0		17		0	0	0.235294
HGHLGFLPR	0	0	0	0	1	2	2	0	0	2	0	0	1	0	1	0	0	0	0	0				0	0	0	0	9	4	12	0	0	12	0	0	5	0	6	0	0	0	0	0		9		0	0	0
HGHLGFLPR	0	0	0	0	1	2	2	0	0	2	0	0	1	0	1	0	0	0	0	0				0	0	0	0	9	4	12	0	0	12	0	0	5	0	6	0	0	0	0	0		9		0	0	0
HGHLGFLPR	0	0	0	0	1	2	2	0	0	2	0	0	1	0	1	0	0	0	0	0				0	0	0	0	9	4	12	0	0	12	0	0	5	0	6	0	0	0	0	0		9		0	0	0
HGLEDGNFVR	0	0	1	1	1	2	1	0	0	1	0	1	0	0	1	0	0	1	0	0				0	0	4	5	9	4	6	0	0	6	0	4	0	0	6	0	0	5	0	0		10		0	0	0.4
HGLVGLESLLK	0	0	0	1	0	2	1	0	1	4	0	0	0	0	0	1	0	1	0	0				0	0	0	5	0	4	6	0	6	24	0	0	0	0	0	3	0	5	0	0		11		0	0	0
HGLVGLESLLK	0	0	0	1	0	2	1	0	1	4	0	0	0	0	0	1	0	1	0	0				0	0	0	5	0	4	6	0	6	24	0	0	0	0	0	3	0	5	0	0		11		0	0	0
HGLVGLESLLK	0	0	0	1	0	2	1	0	1	4	0	0	0	0	0	1	0	1	0	0				0	0	0	5	0	4	6	0	6	24	0	0	0	0	0	3	0	5	0	0		11		0	0	0
HGQFAADLTAK	3	0	1	0	1	1	1	0	1	1	0	0	0	1	0	0	1	0	0	0				9	0	4	0	9	2	6	0	6	6	0	0	0	5	0	0	4	0	0	0		11		0.818182	0	0.363636
HGYATEVMAASFR	3	0	0	1	1	1	1	0	0	0	1	0	0	0	1	1	1	1	0	1				9	0	0	5	9	2	6	0	0	0	5	0	0	0	6	3	4	5	0	9		13		0.692308	0	0
HHIPFYEVDLCDR	0	1	2	1	1	0	2	1	0	1	0	0	1	0	1	0	0	1	0	1				0	3	8	5	9	0	12	6	0	6	0	0	5	0	6	0	0	5	0	9		13		0	0.230769	0.615385
HHIPFYEVDLCDR	0	1	2	1	1	0	2	1	0	1	0	0	1	0	1	0	0	1	0	1				0	3	8	5	9	0	12	6	0	6	0	0	5	0	6	0	0	5	0	9		13		0	0.230769	0.615385
HHIPFYEVDLCDR	0	1	2	1	1	0	2	1	0	1	0	0	1	0	1	0	0	1	0	1				0	3	8	5	9	0	12	6	0	6	0	0	5	0	6	0	0	5	0	9		13		0	0.230769	0.615385
HIDTAAIYR	2	0	1	0	0	0	1	2	0	0	0	0	0	0	1	0	1	0	0	1				6	0	4	0	0	0	6	12	0	0	0	0	0	0	6	0	4	0	0	9		9		0.666667	0	0.444444
HIDTAAIYR	2	0	1	0	0	0	1	2	0	0	0	0	0	0	1	0	1	0	0	1				6	0	4	0	0	0	6	12	0	0	0	0	0	0	6	0	4	0	0	9		9		0.666667	0	0.444444
HIDTGMGFER	0	0	1	1	1	2	1	1	0	0	1	0	0	0	1	0	1	0	0	0				0	0	4	5	9	4	6	6	0	0	5	0	0	0	6	0	4	0	0	0		10		0	0	0.4
HIDTGMGFER	0	0	1	1	1	2	1	1	0	0	1	0	0	0	1	0	1	0	0	0				0	0	4	5	9	4	6	6	0	0	5	0	0	0	6	0	4	0	0	0		10		0	0	0.4
HIEPALAFQLELGR	2	0	0	2	1	1	1	1	0	3	0	0	1	1	1	0	0	0	0	0				6	0	0	10	9	2	6	6	0	18	0	0	5	5	6	0	0	0	0	0		14		0.428571	0	0
HIERPDGPTPEIYPYGSR	0	0	1	2	0	2	1	2	0	0	0	0	4	0	2	1	1	0	0	2				0	0	4	10	0	4	6	12	0	0	0	0	20	0	12	3	4	0	0	18		18		0	0	0.222222
HIGGNSDLETLK	0	0	1	1	0	2	1	1	1	2	0	1	0	0	0	1	1	0	0	0				0	0	4	5	0	4	6	6	6	12	0	4	0	0	0	3	4	0	0	0		12		0	0	0.333333
HITIFSPEGR	0	0	0	1	1	1	1	2	0	0	0	0	1	0	1	1	1	0	0	0				0	0	0	5	9	2	6	12	0	0	0	0	5	0	6	3	4	0	0	0		10		0	0	0
HITINDLPVGR	0	0	1	0	0	1	1	2	0	1	0	1	1	0	1	0	1	1	0	0				0	0	4	0	0	2	6	12	0	6	0	4	5	0	6	0	4	5	0	0		11		0	0	0.363636
HITINDLPVGR	0	0	1	0	0	1	1	2	0	1	0	1	1	0	1	0	1	1	0	0				0	0	4	0	0	2	6	12	0	6	0	4	5	0	6	0	4	5	0	0		11		0	0	0.363636
HIYQSAAAGLK	3	0	0	0	0	1	1	1	1	1	0	0	0	1	0	1	0	0	0	1				9	0	0	0	0	2	6	6	6	6	0	0	0	5	0	3	0	0	0	9		11		0.818182	0	0
HIYQSAAAGLK	3	0	0	0	0	1	1	1	1	1	0	0	0	1	0	1	0	0	0	1				9	0	0	0	0	2	6	6	6	6	0	0	0	5	0	3	0	0	0	9		11		0.818182	0	0
HIYQSAAAGLK	3	0	0	0	0	1	1	1	1	1	0	0	0	1	0	1	0	0	0	1				9	0	0	0	0	2	6	6	6	6	0	0	0	5	0	3	0	0	0	9		11		0.818182	0	0
HLANDEYPR	1	0	1	1	0	0	1	0	0	1	0	1	1	0	1	0	0	0	0	1				3	0	4	5	0	0	6	0	0	6	0	4	5	0	6	0	0	0	0	9		9		0.333333	0	0.444444
HLEGISDADIAK	2	0	2	1	0	1	1	2	1	1	0	0	0	0	0	1	0	0	0	0				6	0	8	5	0	2	6	12	6	6	0	0	0	0	0	3	0	0	0	0		12		0.5	0	0.666667
HLEGISDADIAK	2	0	2	1	0	1	1	2	1	1	0	0	0	0	0	1	0	0	0	0				6	0	8	5	0	2	6	12	6	6	0	0	0	0	0	3	0	0	0	0		12		0.5	0	0.666667
HLEGISDADIAK	2	0	2	1	0	1	1	2	1	1	0	0	0	0	0	1	0	0	0	0				6	0	8	5	0	2	6	12	6	6	0	0	0	0	0	3	0	0	0	0		12		0.5	0	0.666667
HLGELLGIPHDLVWR	0	0	1	1	0	2	2	1	0	4	0	0	1	0	1	0	0	1	1	0				0	0	4	5	0	4	12	6	0	24	0	0	5	0	6	0	0	5	11	0		15		0	0	0.266667
HLGELLGIPHDLVWR	0	0	1	1	0	2	2	1	0	4	0	0	1	0	1	0	0	1	1	0				0	0	4	5	0	4	12	6	0	24	0	0	5	0	6	0	0	5	11	0		15		0	0	0.266667
HLGELLGIPHDLVWR	0	0	1	1	0	2	2	1	0	4	0	0	1	0	1	0	0	1	1	0				0	0	4	5	0	4	12	6	0	24	0	0	5	0	6	0	0	5	11	0		15		0	0	0.266667
HLNDQPNADIVTIGDK	1	0	3	0	0	1	1	2	1	1	0	2	1	1	0	0	1	1	0	0				3	0	12	0	0	2	6	12	6	6	0	8	5	5	0	0	4	5	0	0		16		0.1875	0	0.75
HLNDQPNADIVTIGDK	1	0	3	0	0	1	1	2	1	1	0	2	1	1	0	0	1	1	0	0				3	0	12	0	0	2	6	12	6	6	0	8	5	5	0	0	4	5	0	0		16		0.1875	0	0.75
HLNDQPNADIVTIGDK	1	0	3	0	0	1	1	2	1	1	0	2	1	1	0	0	1	1	0	0				3	0	12	0	0	2	6	12	6	6	0	8	5	5	0	0	4	5	0	0		16		0.1875	0	0.75
HLNICGTVGSIDNDMSTTDATIGAYSALDR	3	1	4	0	0	3	1	3	0	2	1	2	0	0	1	3	4	1	0	1				9	3	16	0	0	6	6	18	0	12	5	8	0	0	6	9	16	5	0	9		30		0.3	0.1	0.533333
HLNICGTVGSIDNDMSTTDATIGAYSALDR	3	1	4	0	0	3	1	3	0	2	1	2	0	0	1	3	4	1	0	1				9	3	16	0	0	6	6	18	0	12	5	8	0	0	6	9	16	5	0	9		30		0.3	0.1	0.533333
HLNICGTVGSIDNDMSTTDATIGAYSALDR	3	1	4	0	0	3	1	3	0	2	1	2	0	0	1	3	4	1	0	1				9	3	16	0	0	6	6	18	0	12	5	8	0	0	6	9	16	5	0	9		30		0.3	0.1	0.533333
HLPFNVVNK	0	0	0	0	1	0	1	0	1	1	0	2	1	0	0	0	0	2	0	0				0	0	0	0	9	0	6	0	6	6	0	8	5	0	0	0	0	10	0	0		9		0	0	0
HLSMFPQDLTYGFYTR	0	0	1	0	2	1	1	0	0	2	1	0	1	1	1	1	2	0	0	2				0	0	4	0	18	2	6	0	0	12	5	0	5	5	6	3	8	0	0	18		16		0	0	0.25
HLTTPFQLSSEVLSHIEIDDSTGLR	0	0	2	2	1	1	2	2	0	4	0	0	1	1	1	4	3	1	0	0				0	0	8	10	9	2	12	12	0	24	0	0	5	5	6	12	12	5	0	0		25		0	0	0.32
HNDLEDVGK	0	0	2	1	0	1	1	0	1	1	0	1	0	0	0	0	0	1	0	0				0	0	8	5	0	2	6	0	6	6	0	4	0	0	0	0	0	5	0	0		9		0	0	0.888889
HNVGAVNSINWAR	2	0	0	0	0	1	1	1	0	0	0	3	0	0	1	1	0	2	1	0				6	0	0	0	0	2	6	6	0	0	0	12	0	0	6	3	0	10	11	0		13		0.461538	0	0
HNVGAVNSINWAR	2	0	0	0	0	1	1	1	0	0	0	3	0	0	1	1	0	2	1	0				6	0	0	0	0	2	6	6	0	0	0	12	0	0	6	3	0	10	11	0		13		0.461538	0	0
HNVGAVNSINWAR	2	0	0	0	0	1	1	1	0	0	0	3	0	0	1	1	0	2	1	0				6	0	0	0	0	2	6	6	0	0	0	12	0	0	6	3	0	10	11	0		13		0.461538	0	0
HPNDEDIHTANER	1	0	2	2	0	0	2	1	0	0	0	2	1	0	1	0	1	0	0	0				3	0	8	10	0	0	12	6	0	0	0	8	5	0	6	0	4	0	0	0		13		0.230769	0	0.615385
HQGIMVGMGQK	0	0	0	0	0	3	1	1	1	0	2	0	0	2	0	0	0	1	0	0				0	0	0	0	0	6	6	6	6	0	10	0	0	10	0	0	0	5	0	0		11		0	0	0
HQGIMVGMGQK	0	0	0	0	0	3	1	1	1	0	2	0	0	2	0	0	0	1	0	0				0	0	0	0	0	6	6	6	6	0	10	0	0	10	0	0	0	5	0	0		11		0	0	0
HQGIMVGMGQK	0	0	0	0	0	3	1	1	1	0	2	0	0	2	0	0	0	1	0	0				0	0	0	0	0	6	6	6	6	0	10	0	0	10	0	0	0	5	0	0		11		0	0	0
HSEFVAYPIQLLVTK	1	0	0	1	1	0	1	1	1	2	0	0	1	1	0	1	1	2	0	1				3	0	0	5	9	0	6	6	6	12	0	0	5	5	0	3	4	10	0	9		15		0.2	0	0
HSEFVAYPIQLLVTK	1	0	0	1	1	0	1	1	1	2	0	0	1	1	0	1	1	2	0	1				3	0	0	5	9	0	6	6	6	12	0	0	5	5	0	3	4	10	0	9		15		0.2	0	0
HTVATVGVPYK	1	0	0	0	0	1	1	0	1	0	0	0	1	0	0	0	2	3	0	1				3	0	0	0	0	2	6	0	6	0	0	0	5	0	0	0	8	15	0	9		11		0.272727	0	0
HVEITDDEIAK	1	0	2	2	0	0	1	2	1	0	0	0	0	0	0	0	1	1	0	0				3	0	8	10	0	0	6	12	6	0	0	0	0	0	0	0	4	5	0	0		11		0.272727	0	0.727273
HVFSATQLAAMFIDK	3	0	1	0	2	0	1	1	1	1	1	0	0	1	0	1	1	1	0	0				9	0	4	0	18	0	6	6	6	6	5	0	0	5	0	3	4	5	0	0		15		0.6	0	0.266667
HVFSATQLAAMFIDK	3	0	1	0	2	0	1	1	1	1	1	0	0	1	0	1	1	1	0	0				9	0	4	0	18	0	6	6	6	6	5	0	0	5	0	3	4	5	0	0		15		0.6	0	0.266667
HVFSATQLAAMFIDK	3	0	1	0	2	0	1	1	1	1	1	0	0	1	0	1	1	1	0	0				9	0	4	0	18	0	6	6	6	6	5	0	0	5	0	3	4	5	0	0		15		0.6	0	0.266667
HVILLANGR	1	0	0	0	0	1	1	1	0	2	0	1	0	0	1	0	0	1	0	0				3	0	0	0	0	2	6	6	0	12	0	4	0	0	6	0	0	5	0	0		9		0.333333	0	0
HVLTILTDMSSYADALR	2	0	2	0	0	0	1	1	0	3	1	0	0	0	1	2	2	1	0	1				6	0	8	0	0	0	6	6	0	18	5	0	0	0	6	6	8	5	0	9		17		0.352941	0	0.470588
HVSPAGAAVGIPLSDVEK	3	0	1	1	0	2	1	1	1	1	0	0	2	0	0	2	0	3	0	0				9	0	4	5	0	4	6	6	6	6	0	0	10	0	0	6	0	15	0	0		18		0.5	0	0.222222
HVSPAGAAVGIPLSDVEK	3	0	1	1	0	2	1	1	1	1	0	0	2	0	0	2	0	3	0	0				9	0	4	5	0	4	6	6	6	6	0	0	10	0	0	6	0	15	0	0		18		0.5	0	0.222222
HVSPAGAAVGIPLSDVEK	3	0	1	1	0	2	1	1	1	1	0	0	2	0	0	2	0	3	0	0				9	0	4	5	0	4	6	6	6	6	0	0	10	0	0	6	0	15	0	0		18		0.5	0	0.222222
HVVFGEVIQGK	0	0	0	1	1	2	1	1	1	0	0	0	0	1	0	0	0	3	0	0				0	0	0	5	9	4	6	6	6	0	0	0	0	5	0	0	0	15	0	0		11		0	0	0
HVVFGEVVDGYDIVK	0	0	2	1	1	2	1	1	1	0	0	0	0	0	0	0	0	5	0	1				0	0	8	5	9	4	6	6	6	0	0	0	0	0	0	0	0	25	0	9		15		0	0	0.533333
HWNAIDESTR	1	0	1	1	0	0	1	1	0	0	0	1	0	0	1	1	1	0	1	0				3	0	4	5	0	0	6	6	0	0	0	4	0	0	6	3	4	0	11	0		10		0.3	0	0.4
HYGDQTFSSSTVK	0	0	1	0	1	1	1	0	1	0	0	0	0	1	0	3	2	1	0	1				0	0	4	0	9	2	6	0	6	0	0	0	0	5	0	9	8	5	0	9		13		0	0	0.307692
HYGDQTFSSSTVK	0	0	1	0	1	1	1	0	1	0	0	0	0	1	0	3	2	1	0	1				0	0	4	0	9	2	6	0	6	0	0	0	0	5	0	9	8	5	0	9		13		0	0	0.307692
HYGDQTFSSSTVK	0	0	1	0	1	1	1	0	1	0	0	0	0	1	0	3	2	1	0	1				0	0	4	0	9	2	6	0	6	0	0	0	0	5	0	9	8	5	0	9		13		0	0	0.307692
HYILDPHTAVGVCATER	2	1	1	1	0	1	2	1	0	1	0	0	1	0	1	0	2	2	0	1				6	3	4	5	0	2	12	6	0	6	0	0	5	0	6	0	8	10	0	9		17		0.352941	0.176471	0.235294
HYSLCSASTK	1	1	0	0	0	0	1	0	1	1	0	0	0	0	0	3	1	0	0	1				3	3	0	0	0	0	6	0	6	6	0	0	0	0	0	9	4	0	0	9		10		0.3	0.3	0
IAAIGAANGIK	4	0	0	0	0	2	0	3	1	0	0	1	0	0	0	0	0	0	0	0				12	0	0	0	0	4	0	18	6	0	0	4	0	0	0	0	0	0	0	0		11		1.09091	0	0
IAAIGAANGIK	4	0	0	0	0	2	0	3	1	0	0	1	0	0	0	0	0	0	0	0				12	0	0	0	0	4	0	18	6	0	0	4	0	0	0	0	0	0	0	0		11		1.09091	0	0
IADISLAAFGR	3	0	1	0	1	1	0	2	0	1	0	0	0	0	1	1	0	0	0	0				9	0	4	0	9	2	0	12	0	6	0	0	0	0	6	3	0	0	0	0		11		0.818182	0	0.363636
IADVITIPESTTR	1	0	1	1	0	0	0	3	0	0	0	0	1	0	1	1	3	1	0	0				3	0	4	5	0	0	0	18	0	0	0	0	5	0	6	3	12	5	0	0		13		0.230769	0	0.307692
IAEGSDPSLLLDQR	1	0	2	1	0	1	0	1	0	3	0	0	1	1	1	2	0	0	0	0				3	0	8	5	0	2	0	6	0	18	0	0	5	5	6	6	0	0	0	0		14		0.214286	0	0.571429
IAINGFGR	1	0	0	0	1	2	0	2	0	0	0	1	0	0	1	0	0	0	0	0				3	0	0	0	9	4	0	12	0	0	0	4	0	0	6	0	0	0	0	0		8		0.375	0	0
IAINGFGR	1	0	0	0	1	2	0	2	0	0	0	1	0	0	1	0	0	0	0	0				3	0	0	0	9	4	0	12	0	0	0	4	0	0	6	0	0	0	0	0		8		0.375	0	0
IAINGFGR	1	0	0	0	1	2	0	2	0	0	0	1	0	0	1	0	0	0	0	0				3	0	0	0	9	4	0	12	0	0	0	4	0	0	6	0	0	0	0	0		8		0.375	0	0
IANVVHFYK	1	0	0	0	1	0	1	1	1	0	0	1	0	0	0	0	0	2	0	1				3	0	0	0	9	0	6	6	6	0	0	4	0	0	0	0	0	10	0	9		9		0.333333	0	0
IANVVHFYK	1	0	0	0	1	0	1	1	1	0	0	1	0	0	0	0	0	2	0	1				3	0	0	0	9	0	6	6	6	0	0	4	0	0	0	0	0	10	0	9		9		0.333333	0	0
IANVVHFYK	1	0	0	0	1	0	1	1	1	0	0	1	0	0	0	0	0	2	0	1				3	0	0	0	9	0	6	6	6	0	0	4	0	0	0	0	0	10	0	9		9		0.333333	0	0
IAPALVTGNTVVLK	2	0	0	0	0	1	0	1	1	2	0	1	1	0	0	0	2	3	0	0				6	0	0	0	0	2	0	6	6	12	0	4	5	0	0	0	8	15	0	0		14		0.428571	0	0
IAPALVTGNTVVLK	2	0	0	0	0	1	0	1	1	2	0	1	1	0	0	0	2	3	0	0				6	0	0	0	0	2	0	6	6	12	0	4	5	0	0	0	8	15	0	0		14		0.428571	0	0
IAPALVTGNTVVLK	2	0	0	0	0	1	0	1	1	2	0	1	1	0	0	0	2	3	0	0				6	0	0	0	0	2	0	6	6	12	0	4	5	0	0	0	8	15	0	0		14		0.428571	0	0
IAQSELLSGTK	1	0	0	1	0	1	0	1	1	2	0	0	0	1	0	2	1	0	0	0				3	0	0	5	0	2	0	6	6	12	0	0	0	5	0	6	4	0	0	0		11		0.272727	0	0
IAQSELLSGTK	1	0	0	1	0	1	0	1	1	2	0	0	0	1	0	2	1	0	0	0				3	0	0	5	0	2	0	6	6	12	0	0	0	5	0	6	4	0	0	0		11		0.272727	0	0
IASDFGVLNDAHNGLLK	2	0	2	0	1	2	1	1	1	3	0	2	0	0	0	1	0	1	0	0				6	0	8	0	9	4	6	6	6	18	0	8	0	0	0	3	0	5	0	0		17		0.352941	0	0.470588
IASDFGVLNDAHNGLLK	2	0	2	0	1	2	1	1	1	3	0	2	0	0	0	1	0	1	0	0				6	0	8	0	9	4	6	6	6	18	0	8	0	0	0	3	0	5	0	0		17		0.352941	0	0.470588
IASTWEGIQAAR	3	0	0	1	0	1	0	2	0	0	0	0	0	1	1	1	1	0	1	0				9	0	0	5	0	2	0	12	0	0	0	0	0	5	6	3	4	0	11	0		12		0.75	0	0
IASTWEGIQAAR	3	0	0	1	0	1	0	2	0	0	0	0	0	1	1	1	1	0	1	0				9	0	0	5	0	2	0	12	0	0	0	0	0	5	6	3	4	0	11	0		12		0.75	0	0
IAVAPYGGTLNELWLDR	2	0	1	1	0	2	0	1	0	3	0	1	1	0	1	0	1	1	1	1				6	0	4	5	0	4	0	6	0	18	0	4	5	0	6	0	4	5	11	9		17		0.352941	0	0.235294
IAVAPYGGTLNELWLDR	2	0	1	1	0	2	0	1	0	3	0	1	1	0	1	0	1	1	1	1				6	0	4	5	0	4	0	6	0	18	0	4	5	0	6	0	4	5	11	9		17		0.352941	0	0.235294
IAVMTSGGDSPGMNAAVR	3	0	1	0	0	3	0	1	0	0	2	1	1	0	1	2	1	2	0	0				9	0	4	0	0	6	0	6	0	0	10	4	5	0	6	6	4	10	0	0		18		0.5	0	0.222222
IAVMTSGGDSPGMNAAVR	3	0	1	0	0	3	0	1	0	0	2	1	1	0	1	2	1	2	0	0				9	0	4	0	0	6	0	6	0	0	10	4	5	0	6	6	4	10	0	0		18		0.5	0	0.222222
IAVMTSGGDSPGMNAAVR	3	0	1	0	0	3	0	1	0	0	2	1	1	0	1	2	1	2	0	0				9	0	4	0	0	6	0	6	0	0	10	4	5	0	6	6	4	10	0	0		18		0.5	0	0.222222
ICEMVDYIDATAK	2	1	2	1	0	0	0	2	1	0	1	0	0	0	0	0	1	1	0	1				6	3	8	5	0	0	0	12	6	0	5	0	0	0	0	0	4	5	0	9		13		0.461538	0.230769	0.615385
ICEMVDYIDATAK	2	1	2	1	0	0	0	2	1	0	1	0	0	0	0	0	1	1	0	1				6	3	8	5	0	0	0	12	6	0	5	0	0	0	0	0	4	5	0	9		13		0.461538	0.230769	0.615385
ICFQNESFSR	0	1	0	1	2	0	0	1	0	0	0	1	0	1	1	2	0	0	0	0				0	3	0	5	18	0	0	6	0	0	0	4	0	5	6	6	0	0	0	0		10		0	0.3	0
ICSIALSNGSYGSR	1	1	0	0	0	2	0	2	0	1	0	1	0	0	1	4	0	0	0	1				3	3	0	0	0	4	0	12	0	6	0	4	0	0	6	12	0	0	0	9		14		0.214286	0.214286	0
ICSIALSNGSYGSR	1	1	0	0	0	2	0	2	0	1	0	1	0	0	1	4	0	0	0	1				3	3	0	0	0	4	0	12	0	6	0	4	0	0	6	12	0	0	0	9		14		0.214286	0.214286	0
ICSIALSNGSYGSR	1	1	0	0	0	2	0	2	0	1	0	1	0	0	1	4	0	0	0	1				3	3	0	0	0	4	0	12	0	6	0	4	0	0	6	12	0	0	0	9		14		0.214286	0.214286	0
IDAPNAVSEAELR	3	0	1	2	0	0	0	1	0	1	0	1	1	0	1	1	0	1	0	0				9	0	4	10	0	0	0	6	0	6	0	4	5	0	6	3	0	5	0	0		13		0.692308	0	0.307692
IDAPNAVSEAELR	3	0	1	2	0	0	0	1	0	1	0	1	1	0	1	1	0	1	0	0				9	0	4	10	0	0	0	6	0	6	0	4	5	0	6	3	0	5	0	0		13		0.692308	0	0.307692
IDDILVFNR	0	0	2	0	1	0	0	2	0	1	0	1	0	0	1	0	0	1	0	0				0	0	8	0	9	0	0	12	0	6	0	4	0	0	6	0	0	5	0	0		9		0	0	0.888889
IDDILVFNR	0	0	2	0	1	0	0	2	0	1	0	1	0	0	1	0	0	1	0	0				0	0	8	0	9	0	0	12	0	6	0	4	0	0	6	0	0	5	0	0		9		0	0	0.888889
IDDILVFNR	0	0	2	0	1	0	0	2	0	1	0	1	0	0	1	0	0	1	0	0				0	0	8	0	9	0	0	12	0	6	0	4	0	0	6	0	0	5	0	0		9		0	0	0.888889
IDDMDELMAGFK	1	0	3	1	1	1	0	1	1	1	2	0	0	0	0	0	0	0	0	0				3	0	12	5	9	2	0	6	6	6	10	0	0	0	0	0	0	0	0	0		12		0.25	0	1
IDDSGVSIGK	0	0	2	0	0	2	0	2	1	0	0	0	0	0	0	2	0	1	0	0				0	0	8	0	0	4	0	12	6	0	0	0	0	0	0	6	0	5	0	0		10		0	0	0.8
IDGYSGPELGELMEK	0	0	1	3	0	3	0	1	1	2	1	0	1	0	0	1	0	0	0	1				0	0	4	15	0	6	0	6	6	12	5	0	5	0	0	3	0	0	0	9		15		0	0	0.266667
IDIIELQK	0	0	1	1	0	0	0	3	1	1	0	0	0	1	0	0	0	0	0	0				0	0	4	5	0	0	0	18	6	6	0	0	0	5	0	0	0	0	0	0		8		0	0	0.5
IDIMISDALR	1	0	2	0	0	0	0	3	0	1	1	0	0	0	1	1	0	0	0	0				3	0	8	0	0	0	0	18	0	6	5	0	0	0	6	3	0	0	0	0		10		0.3	0	0.8
IDNLAAVFDAR	3	0	2	0	1	0	0	1	0	1	0	1	0	0	1	0	0	1	0	0				9	0	8	0	9	0	0	6	0	6	0	4	0	0	6	0	0	5	0	0		11		0.818182	0	0.727273
IDNLAAVFDAR	3	0	2	0	1	0	0	1	0	1	0	1	0	0	1	0	0	1	0	0				9	0	8	0	9	0	0	6	0	6	0	4	0	0	6	0	0	5	0	0		11		0.818182	0	0.727273
IDSVIHFAGLK	1	0	1	0	1	1	1	2	1	1	0	0	0	0	0	1	0	1	0	0				3	0	4	0	9	2	6	12	6	6	0	0	0	0	0	3	0	5	0	0		11		0.272727	0	0.363636
IDSVIHFAGLK	1	0	1	0	1	1	1	2	1	1	0	0	0	0	0	1	0	1	0	0				3	0	4	0	9	2	6	12	6	6	0	0	0	0	0	3	0	5	0	0		11		0.272727	0	0.363636
IDSVIHFAGLK	1	0	1	0	1	1	1	2	1	1	0	0	0	0	0	1	0	1	0	0				3	0	4	0	9	2	6	12	6	6	0	0	0	0	0	3	0	5	0	0		11		0.272727	0	0.363636
IDSVSQLQNVAETTK	1	0	1	1	0	0	0	1	1	1	0	1	0	2	0	2	2	2	0	0				3	0	4	5	0	0	0	6	6	6	0	4	0	10	0	6	8	10	0	0		15		0.2	0	0.266667
IDVAVDSTGVFK	1	0	2	0	1	1	0	1	1	0	0	0	0	0	0	1	1	3	0	0				3	0	8	0	9	2	0	6	6	0	0	0	0	0	0	3	4	15	0	0		12		0.25	0	0.666667
IDVAVDSTGVFK	1	0	2	0	1	1	0	1	1	0	0	0	0	0	0	1	1	3	0	0				3	0	8	0	9	2	0	6	6	0	0	0	0	0	0	3	4	15	0	0		12		0.25	0	0.666667
IDVAVDSTGVFK	1	0	2	0	1	1	0	1	1	0	0	0	0	0	0	1	1	3	0	0				3	0	8	0	9	2	0	6	6	0	0	0	0	0	0	3	4	15	0	0		12		0.25	0	0.666667
IEFGAASDGDGDR	2	0	3	1	1	3	0	1	0	0	0	0	0	0	1	1	0	0	0	0				6	0	12	5	9	6	0	6	0	0	0	0	0	0	6	3	0	0	0	0		13		0.461538	0	0.923077
IEFGAASDGDGDR	2	0	3	1	1	3	0	1	0	0	0	0	0	0	1	1	0	0	0	0				6	0	12	5	9	6	0	6	0	0	0	0	0	0	6	3	0	0	0	0		13		0.461538	0	0.923077
IEFGAASDGDGDR	2	0	3	1	1	3	0	1	0	0	0	0	0	0	1	1	0	0	0	0				6	0	12	5	9	6	0	6	0	0	0	0	0	0	6	3	0	0	0	0		13		0.461538	0	0.923077
IEIDSFVDGIDLSETLTR	0	0	3	2	1	1	0	3	0	2	0	0	0	0	1	2	2	1	0	0				0	0	12	10	9	2	0	18	0	12	0	0	0	0	6	6	8	5	0	0		18		0	0	0.666667
IEINNTLEER	0	0	0	3	0	0	0	2	0	1	0	2	0	0	1	0	1	0	0	0				0	0	0	15	0	0	0	12	0	6	0	8	0	0	6	0	4	0	0	0		10		0	0	0
IEQLHPFPFAQLR	1	0	0	1	2	0	1	1	0	2	0	0	2	2	1	0	0	0	0	0				3	0	0	5	18	0	6	6	0	12	0	0	10	10	6	0	0	0	0	0		13		0.230769	0	0
IEQLHPFPFAQLR	1	0	0	1	2	0	1	1	0	2	0	0	2	2	1	0	0	0	0	0				3	0	0	5	18	0	6	6	0	12	0	0	10	10	6	0	0	0	0	0		13		0.230769	0	0
IEVAEPSVR	1	0	0	2	0	0	0	1	0	0	0	0	1	0	1	1	0	2	0	0				3	0	0	10	0	0	0	6	0	0	0	0	5	0	6	3	0	10	0	0		9		0.333333	0	0
[truncated: 2,257 more rows]
[truncated: 19 more columns]

## Sheet: MLR_coeff
Amino acid	yeast_gal	yeast_glu	bac_gal	bac_glu	Group
[truncated: 20 more rows]
