# Supplementary material for: Unravelling metabolic cross‐feeding in a yeast–bacteria community using 13C‐based proteomics
Source: Mol Syst Biol. 2023 Feb 13;19(4):e11501. doi: 10.15252/msb.202211501 (PMC10090948; doi:10.15252/msb.202211501)
Supplement: Supplementary file 4 — Dataset EV3 [file MSB-19-e11501-s006.xlsx]

## Sheet: introduction
Dataset EV3
Metabolomics data of yeast-LAB co-culture under different labelling regimes and bacterial spent media experiment
Sheet Name	Description
13C_labelling_experiment	Metabolomics data of measurements of yeast-LAB co-culture media supernatant in lactose media under different labelling regimes
spent_media_timecourse	Metabolomics timecourse (no labelling) of yeast grown in CDM42 defined media or bacterial conditioned media (CM)

## Sheet: 13C_labelling_experiment
Metabolites identified		Sample List			Relative abundances	Non-Labeled	Non-Labeled	Non-Labeled	Galactose-C13	Galactose-C13	Galactose-C13	Glucose-C13	Glucose-C13	Glucose-C13		Raw Peak Areas	Retention Time	Ion	Non-Labeled	Non-Labeled	Non-Labeled	Galactose-C13	Galactose-C13	Galactose-C13	Glucose-C13	Glucose-C13	Glucose-C13
Alanine		S1 Non-Labeled			Metabolite	S1	S2	S3	S4	S5	S6	S7	S8	S9		Alanine-2TBDMS-C123-M	12.342	260.1	58624	83277	68305	47091	54765	47701	60887	69254	40332
Arginine		S2 Non-Labeled			pyruvate-M0	0.968092	0.958139	0.96292	0.585168	0.570842	0.577467	0.275528	0.348605	0.348285		Alanine-2TBDMS-C123-M+1	12.341	261.1	12481	20466	16577	12788	15359	12866	15592	18349	11306
Aspartate		S3 Non-Labeled			pyruvate-M1	0.0318896	0.0360203	0.0359755	0	0.0465629	0	0	0	0		Alanine-2TBDMS-C123-M+2	12.339	262.1	6111	7589	7220	8246	9438	8035	8438	9436	6325
Fumarate		S4 Galactose-C13			pyruvate-M2	0	0.00455587	0	0.103985	0.0586735	0.062743	0.0508006	0.0412621	0.069061		Alanine-2TBDMS-C123-M+3	0	263.1	0	0	0	73246	86898	72039	38964	42209	26703
Gaba		S5 Galactose-C13			pyruvate-M3	1.84313e-05	0.00128536	0.00110487	0.310847	0.323922	0.35979	0.673672	0.610133	0.582654		Asparagine-3TBDMS-C1234-M	34.682	417.2	911579	936245	1501163	1004678	1679734	1469008	1203991	1220957	1079732
Galactose		S6 Galactose-C13			lactate-M0	0.967902	0.967862	0.96749	0.601885	0.600104	0.60949	0.268333	0.266201	0.267111		Asparagine-3TBDMS-C1234-M+1	34.682	418.2	327144	340253	544358	359107	602249	535392	437334	444168	391514
Glutamate		S7 Glucose-C13			lactate-M1	0.0320976	0.0321376	0.03251	0.0274012	0.0276977	0.0258116	0.0247407	0.0247129	0.0259542		Asparagine-3TBDMS-C1234-M+2	34.682	419.2	149514	154008	245401	166293	278018	243874	199554	201080	179990
Glycine		S8 Glucose-C13			lactate-M2	0	0	0	0.0170258	0.0173825	0.0163645	0.034911	0.0347509	0.0364816		Asparagine-3TBDMS-C1234-M+3	34.682	420.2	35295	36576	58253	39036	66441	59567	47445	49425	43127
Histidine		S9 Glucose-C13			lactate-M3	0	0	0	0.353688	0.354816	0.348334	0.672015	0.674335	0.670453		Asparagine-3TBDMS-C1234-M+4	34.674	421.2	7294	8289	13813	8683	16545	14321	11043	11900	9837
Isoleucine					alanine-M0	0.969946	0.952177	0.946599	0.374209	0.36926	0.381627	0.582835	0.591674	0.564691		Aspartic acid-3TBDMS-C1234-M	29.945	418.2	57515	37933	85496	50559	66874	74508	65531	67221	53347
Lactate					alanine-M1	0.0168444	0.0478234	0.0446398	0.0284498	0.0313575	0.0283125	0.0352895	0.0410737	0.0478804		Aspartic acid-3TBDMS-C1234-M+1	29.945	419.2	20897	13998	30263	19366	25166	27681	25140	24413	19667
Leucine					alanine-M2	0.0132098	0	0.0087614	0.0273234	0.0252965	0.0254595	0.0230335	0.0209764	0.029939		Aspartic acid-3TBDMS-C1234-M+2	29.933	420.2	9479	6151	14450	9262	11894	13976	12188	12091	9560
Proline					alanine-M3	0	0	0	0.570018	0.574086	0.564601	0.358842	0.346276	0.357489		Aspartic acid-3TBDMS-C1234-M+3	29.934	421.2	2304	1289	1507	7247	8796	9840	14706	15336	12503
Pyruvate					glycine-M0	0.999454	1	0.999369	0.835711	0.831915	0.850979	0.757662	0.731999	0.80265		Aspartic acid-3TBDMS-C1234-M+4	29.934	422.2	362	288	701	2829	4194	4406	7283	7359	5808
Ribitol					glycine-M1	0	0	0	0.000368251	0.0191349	0	0.0211867	0.0287995	0		Citric acid-3TBDMS-C123456-M	40.157	459.1	21246492	28089962	28905782	26982479	33858522	30346415	26142044	28518480	24070250
Serine					glycine-M2	0.000545702	0	0.000631279	0.16392	0.14895	0.149021	0.221151	0.239202	0.19735		Citric acid-3TBDMS-C123456-M+1	40.156	460.2	8163806	10715238	11103995	10320431	13117381	11437727	10018699	10995508	9137235
Succinate					valine-M0	0.947819	0.949342	0.947967	0.947227	0.945473	0.947081	0.948236	0.946608	0.947662		Citric acid-3TBDMS-C123456-M+2	40.156	461.2	3884569	5070347	5248370	4893090	6304792	5466678	4733978	5213720	4351016
Threonine					valine-M1	0.0512679	0.0497238	0.0513973	0.0512532	0.0530549	0.0517065	0.051148	0.0525548	0.051304		Citric acid-3TBDMS-C123456-M+3	40.155	462.2	969902	1279061	1309270	1237704	1572956	1371419	1184951	1306588	1086091
Tyrosine					valine-M2	0.00086931	0.000736453	0.000444219	0.000747929	0.000992005	0.000717025	8.85663e-05	0.000303409	0.000805506		Citric acid-3TBDMS-C123456-M+4	40.156	463.2	238523	310202	330684	304947	396373	340652	295534	326260	268310
Valine					valine-M3	0	8.64294e-05	0.000134119	0.000361095	0	0.000127522	0.00018439	0.000296983	6.55582e-06		Citric acid-3TBDMS-C123456-M+5	40.156	464.2	43505	56023	60669	56278	73641	62544	52776	57827	48496
					valine-M4	4.6315e-06	0.000111386	3.16929e-05	9.13822e-05	0.000174517	7.18071e-05	0.000229329	0.000107527	0.000127414		Citric acid-3TBDMS-C123456-M+6	40.174	465.2	2488	9897	10505	11128	10696	11890	9738	10542	8383
					valine-M5	3.9037e-05	0	2.61192e-05	0.000319686	0.000305732	0.000296389	0.000113401	0.000129403	9.49062e-05		Glutamic acid-3TBDMS-C12345-M	32.907	432.2	9146	16324	12902	10036	13521	9780	13854	15957	14352
					leucine-M0	0.936192	0.936066	0.935876	0.936266	0.936466	0.936625	0.93501	0.936321	0.936656		Glutamic acid-3TBDMS-C12345-M+1	32.914	433.1	3208	6138	4411	4437	5746	4493	6652	8407	7236
					leucine-M1	0.0632237	0.0633844	0.0626383	0.0623701	0.0623552	0.0620297	0.0639122	0.0621281	0.0624496		Glutamic acid-3TBDMS-C12345-M+2	32.919	434.2	1853	3138	1880	5911	8283	6961	7321	9237	7668
					leucine-M2	0.000246816	0.000234506	0.00136216	0.00101448	0.000884597	0.00101301	0.000817136	0.00130027	0.000636805		Glutamic acid-3TBDMS-C12345-M+3	0	435.2	0	0	0	4955	7050	5223	3622	4258	3792
					leucine-M3	0.000243302	0.000242642	0.00011444	0.000330987	0.000245818	0.000332142	0.00025767	0.000217463	0.000190009		Glutamic acid-3TBDMS-C12345-M+4	0	436.2	0	0	0	4615	5698	5138	1497	2111	839
					leucine-M4	9.44639e-05	7.28168e-05	0	1.8511e-05	3.87666e-05	0	8.47603e-07	3.29667e-05	6.7438e-05		Glutamic acid-3TBDMS-C12345-M+5	0	437.2	0	0	42	2872	3797	4336	484	0	0
					leucine-M5	0	0	8.69788e-06	0	9.81194e-06	0	2.19172e-06	0	0		Glycine-2TBDMS-C12-M	13.782	246.1	20386	18992	27610	15439	21961	20810	14561	14476	11514
					isoleucine-M0	0.914845	0.91459	0.914818	0.909985	0.91293	0.912359	0.914572	0.913181	0.912858		Glycine-2TBDMS-C12-M+1	13.783	247.1	4432	4154	6566	3706	5767	4902	3896	4038	2417
					isoleucine-M1	0.0815852	0.0830509	0.0817635	0.0858893	0.0834115	0.0854435	0.082399	0.0824955	0.0828314		Glycine-2TBDMS-C12-M+2	13.781	248.1	1980	1641	2684	4521	6174	5654	5754	6265	3943
					isoleucine-M2	0.002687	0.00187248	0.00309818	0.0035645	0.00237876	0.00120339	0.0023006	0.00347795	0.00368672		Isoleucine-2TBDMS-C12345-M	17.671	274.2	2779281	3356234	3363903	3360707	3619764	3624674	3072635	3428625	3302054
					isoleucine-M3	0.000870322	0.00034381	0.00028025	0.000468422	0.0012166	0.000689765	0.000728946	0.000768791	0.000623457		Isoleucine-2TBDMS-C12345-M+1	17.669	275.2	792154	962060	959448	975369	1039628	1049318	878582	981206	946304
					isoleucine-M4	0	0.000142793	0	9.2946e-05	6.31279e-05	0.000304188	0	6.51604e-05	0		Isoleucine-2TBDMS-C12345-M+2	17.671	276.2	293585	352614	356983	361723	382719	380196	323829	365944	353453
					isoleucine-M5	1.28421e-05	0	3.98264e-05	0	0	0	0	1.15518e-05	0		Isoleucine-2TBDMS-C12345-M+3	17.671	277.2	55583	65071	65458	67880	74212	72015	60962	69118	66303
					succinate-M0	0.951191	0.953831	0.973471	0.574825	0.567593	0.572569	0.661976	0.657542	0.666758		Isoleucine-2TBDMS-C12345-M+4	17.667	278.2	8908	11059	10746	11650	12485	12743	9529	11817	11080
					succinate-M1	0.0488092	0.0461694	0.0265294	0.0845233	0.0882357	0.0788509	0.121986	0.127634	0.11184		Isoleucine-2TBDMS-C12345-M+5	17.663	279.2	1236	490	1428	105	1616	1552	1261	1576	1264
					succinate-M2	0	0	0	0.0897217	0.0974618	0.0931354	0.0736958	0.0688804	0.0813586		Lactic acid-2TBDMS-C123-M	11.271	261.1	20179142	26288352	23565212	18133203	19229828	19824278	6004138	6475326	5818623
					succinate-M3	0	0	0	0.132319	0.126397	0.135252	0.118001	0.117092	0.108983		Lactic acid-2TBDMS-C123-M+1	11.271	262.1	4546511	5924084	5319795	4309737	4582472	4648694	1707257	1845345	1683395
					succinate-M4	0	0	0	0.118611	0.120312	0.120193	0.0243413	0.0288513	0.0310602		Lactic acid-2TBDMS-C123-M+2	11.27	263.1	1913844	2488498	2236648	2278722	2431901	2450628	1419679	1534733	1419040
					aspartate-M0	0.952625	0.947491	0.958363	0.841134	0.847674	0.847863	0.768127	0.778018	0.773867		Lactic acid-2TBDMS-C123-M+3	11.269	264.1	286001	368833	333230	11033177	11773677	11731558	15304079	16692337	14873639
					aspartate-M1	0.0473753	0.0525091	0.0386889	0.0584063	0.0531658	0.0491058	0.0537959	0.0385704	0.0426105		Leucine-2TBDMS-C12345-M	16.574	274.2	15480827	19139942	18655086	18602966	20028511	19814805	17162290	19271100	18594309
					aspartate-M2	0	0	0.00294815	0.00684574	0.00416244	0.0136818	0.0082556	0.00859324	0.00670102		Leucine-2TBDMS-C12345-M+1	16.573	275.2	4077260	5044439	4902035	4882492	5256034	5192842	4534217	5052792	4881282
					aspartate-M3	0	0	0	0.0818677	0.0742272	0.0723369	0.136339	0.143364	0.147347		Leucine-2TBDMS-C12345-M+2	16.573	276.2	1528278	1889935	1861675	1848409	1987152	1967270	1707509	1919686	1840251
					aspartate-M4	0	0	0	0.0117466	0.0207707	0.0170123	0.0334824	0.0314536	0.0294741		Leucine-2TBDMS-C12345-M+3	16.572	277.2	262231	324446	316829	318392	340371	338490	294236	328211	314063
					glutamate-M0	0.930588	0.9246	0.972711	0.4424	0.444354	0.387449	0.623378	0.58999	0.619993		Leucine-2TBDMS-C12345-M+4	16.572	278.2	43533	53394	51372	52259	56096	54990	47644	54422	52029
					glutamate-M1	0.0343614	0.0574923	0.0272894	0.0567504	0.0493849	0.0564036	0.10368	0.125682	0.118016		Leucine-2TBDMS-C12345-M+5	16.555	279.2	3896	5948	5799	5645	6527	6046	5381	5570	5718
					glutamate-M2	0.0350502	0.017908	0	0.174913	0.188573	0.198654	0.201285	0.211609	0.199138		Proline-2TBDMS-C12345-M	31.928	286.1	1566236	2108399	2476091	2279100	3443046	3006111	2571400	2675286	1999470
					glutamate-M3	0	0	0	0.140296	0.150343	0.123197	0.0634318	0.0523723	0.0628529		Proline-2TBDMS-C12345-M+1	31.926	287.1	407679	541192	640187	586803	891403	772930	661540	687348	518981
					glutamate-M4	0	0	0	0.127203	0.106006	0.129491	0.00822536	0.0203478	0		Proline-2TBDMS-C12345-M+2	31.929	288.1	163710	221705	258212	237474	361352	317064	270080	279796	212491
					glutamate-M5	0	0	0	0.0584373	0.0613396	0.104806	0	0	0		Proline-2TBDMS-C12345-M+3	31.925	289.1	29396	38459	46276	43557	64120	57585	47492	50411	38254
					asparagine-M0	0.959795	0.955625	0.956355	0.960743	0.959036	0.953865	0.955795	0.954437	0.956086		Proline-2TBDMS-C12345-M+4	31.929	290.1	5829	8751	9913	9390	15079	12520	10106	11221	8968
					asparagine-M1	0.0402047	0.0443751	0.043645	0.0388597	0.0398488	0.0452808	0.0442051	0.0446671	0.0436124		Proline-2TBDMS-C12345-M+5	31.916	291.1	206	673	1419	1018	2326	1794	1699	1036	254
					asparagine-M2	0	0	0	0.000397132	5.56282e-05	0	0	0	0		Pyroglutamate-3TBDMS-C12345-M	28.191	300.1	13261	31343	16118	10223	11820	12172	12314	12618	11560
					asparagine-M3	0	0	0	0	0.000506835	0.000610497	0	0.000642985	0.00030187		Pyroglutamate-3TBDMS-C12345-M+1	28.196	301.1	1895	7771	4614	3713	4602	3563	5208	6642	5479
					asparagine-M4	0	0	0	0	0.000553009	0.000243834	0	0.000252542	0		Pyroglutamate-3TBDMS-C12345-M+2	28.201	302.1	681	2612	2285	6737	6606	6399	6708	14264	7389
					citrate-M0	0.928374	0.931862	0.929363	0.930436	0.923593	0.934818	0.930386	0.927572	0.9329		Pyroglutamate-3TBDMS-C12345-M+3	28.204	303.2	299	0	194	4307	5247	5224	2900	1313	1866
					citrate-M1	0.0683738	0.0660392	0.0683554	0.0668917	0.070954	0.0619895	0.06759	0.0695343	0.0643826		Pyroglutamate-3TBDMS-C12345-M+4	28.229	304.2	64	142	226	3752	4500	3871	200	1303	272
					citrate-M2	0.00325187	0.00189819	0.00210777	0.00238006	0.00544285	0.00288921	0.0019233	0.0028569	0.00267959		Pyroglutamate-3TBDMS-C12345-M+5	28.289	305.3	89	133	36	2684	3078	3179	130	111	319
					citrate-M3	0	0.000172171	0	0.000184954	0	0.000213133	0	0	0		Pyruvic acid-1TBDMS-C123-M	7.254	174.1	210281	101143	232772	3665	5509	3851	2745	2958	2449
					citrate-M4	0	0	0.000128502	0	0	0	6.04134e-05	0	0		Pyruvic acid-1TBDMS-C123-M+1	7.255	175.1	25731	12847	29512	234	942	335	158	258	0
					citrate-M5	0	0	3.90704e-05	4.1917e-05	1.0574e-05	4.21937e-05	0	0	1.77487e-05		Pyruvic acid-1TBDMS-C123-M+2	7.255	176.1	9069	5091	10421	806	839	581	622	475	589
					citrate-M6	0	2.7995e-05	6.66458e-06	6.50369e-05	0	4.77748e-05	4.06321e-05	3.65064e-05	2.01929e-05		Pyruvic acid-1TBDMS-C123-M+3	7.254	177.1	691	529	1071	2012	3206	2444	6762	5214	4145
					tyrosine_ion2-M0	0.977617	0.97938	0.978631	0.978556	0.976224	0.978952	0.97815	0.980385	0.97962		Succinic acid-2TBDMS-C1234-M	21.095	289.1	124110	214676	135964	154670	158465	151653	169508	188832	136367
					tyrosine_ion2-M1	0.0223833	0.0206201	0.0213692	0.0214441	0.0237758	0.0207689	0.0218499	0.0196147	0.0203796		Succinic acid-2TBDMS-C1234-M+1	21.093	290.1	30263	51722	29882	52521	55143	50082	63871	73009	49128
					tyrosine_ion2-M2	0	0	0	0	0	0.000279367	0	0	0		Succinic acid-2TBDMS-C1234-M+2	21.102	291.2	10620	17525	11724	42558	46335	42453	40269	43976	33420
					tyrosine-M0	0.916378	0.917882	0.919752	0.918938	0.915911	0.918159	0.91367	0.909	0.911936		Succinic acid-2TBDMS-C1234-M+3	21.099	292.2	0	0	0	44137	44629	44254	38680	42985	29175
					tyrosine-M1	0.0696134	0.0682097	0.0632817	0.069169	0.0679978	0.0719284	0.0724573	0.0750399	0.0734173		Succinic acid-2TBDMS-C1234-M+4	0	293.2	0	0	0	41600	43524	41581	14538	17440	12751
					tyrosine-M2	0.011408	0.00902208	0.0135139	0.00791567	0.0117598	0.00703773	0.0094527	0.0122386	0.00991959		Tyrosine-3TBDMS-C123456789-M	41.433	302.1	3333290	3980428	4205332	4878396	5193131	5520334	3947652	4327801	3976655
					tyrosine-M3	0.000953096	0.00317199	0.00199107	0.00265791	0.00336169	0.00225101	0.0023856	0.00187483	0.0031781		Tyrosine-3TBDMS-C123456789-M	41.436	364.3	304676	361089	383415	442916	471979	505076	362767	392958	366797
					tyrosine-M4	0.00146485	0	0.000795036	0.0011934	0	0	0	0.000821417	0		Tyrosine-3TBDMS-C123456789-M+1	41.433	303.1	874594	1037061	1098944	1275212	1370159	1439158	1033589	1123034	1035081
					tyrosine-M5	0	0.000171861	0	0	0.000287146	0	0.00134775	0	0.000853143		Tyrosine-3TBDMS-C123456789-M+1	41.432	365.3	99500	117326	122468	144338	153323	166145	119682	130919	121453
					tyrosine-M6	0	0.000221395	0.000344716	0.000125819	4.74906e-05	0	0.000439755	0.000115213	0.000148145		Tyrosine-3TBDMS-C123456789-M+2	41.431	304.1	337727	401771	424062	487282	529583	562622	401440	433707	402754
					tyrosine-M7	0.000182617	0.00132061	0.000321899	0	0.000634964	0.00062437	0.000246462	0.000909939	0.000547932		Tyrosine-3TBDMS-C123456789-M+2	41.451	366.3	39197	45359	49499	55206	60701	62863	46211	51602	47030
																Tyrosine-3TBDMS-C123456789-M+3	41.443	367.3	8327	10446	10859	12470	14108	14028	10411	11493	10939
																Tyrosine-3TBDMS-C123456789-M+4	41.438	368.3	2094	1599	2502	2947	773	2547	1957	2608	377
																Tyrosine-3TBDMS-C123456789-M+5	41.554	369.3	229	411	259	153	629	213	858	398	705
																Tyrosine-3TBDMS-C123456789-M+6	0	370.3	0	147	218	164	123	0	348	127	191
																Tyrosine-3TBDMS-C123456789-M+7	41.445	371.3	71	553	180	0	355	349	198	416	274
																Valine-2TBDMS-C12345-M	15.556	288.1	6950554	8554972	8566355	9428480	10068157	10357795	8026000	8859875	8005966
																Valine-2TBDMS-C12345-M+1	15.554	289.1	1738217	2124798	2143399	2358077	2538258	2595545	2005962	2228364	2002535
																Valine-2TBDMS-C12345-M+2	15.554	290.1	686953	841442	843022	930688	1000403	1023073	786396	872854	790800
																Valine-2TBDMS-C12345-M+3	15.553	291.1	112324	137760	139237	156013	164864	169211	130094	146283	129593
																Valine-2TBDMS-C12345-M+4	15.561	292.1	19293	24590	23937	27636	30102	29673	23895	25782	23228
																Valine-2TBDMS-C12345-M+5	15.563	293.1	2332	2666	2870	6427	6631	6548	3754	4217	3361

## Sheet: spent_media_timecourse
database_identifier	smiles	inchi	metabolite_identification	CDM42_1	CDM42_2	CDM42_3	CM_0h_1	CM_0h_2	CM_0h_3	CM_24h_1	CM_24h_2	CM_24h_3	CM_31h_1	CM_31h_2	CM_31h_3	CM_48h_1	CM_48h_2	CM_48h_3	CM_8h_1	CM_8h_2	CM_8h_3
CHEBI:16449	CC(N)C(O)=O	InChI=1S/C3H7NO2/c1-2(4)3(5)6/h2H,4H2,1H3,(H,5,6)	Alanine	467340	497461	302528	1727874	1544865	1616126	1702793	1452026	1639953	1730129	1700886	1542322	1350703	1417628	1716994	1864840	1762403	1552696
CHEBI:29016	NC(CCCNC(N)=N)C(O)=O	InChI=1S/C6H14N4O2/c7-4(5(11)12)2-1-3-10-6(8)9/h4H,1-3,7H2,(H,11,12)(H4,8,9,10)	Arginine	12296	15991	10144	4600	3760	2428	2302	1762	2833	5158	2964	2674	3306	3002	3506	3792	2607	3372
CHEBI:35391	[NH3+]C(CC([O-])=O)C([O-])=O	InChI=1S/C4H7NO4/c5-2(4(8)9)1-3(6)7/h2H,1,5H2,(H,6,7)(H,8,9)/p-1	Aspartate	29367	32548	23008	136910	121069	127849	119710	106545	109023	103739	105611	100192	97682	100821	115529	135849	112642	114409
CHEBI:37154	OC(=O)\C=C\C([O-])=O	InChI=1S/C4H4O4/c5-3(6)1-2-4(7)8/h1-2H,(H,5,6)(H,7,8)/p-1/b2-1+	Fumarate	290	33	22	5883	4054	5449	5245	4288	4793	4806	4075	4145	4530	4337	5198	5405	4297	4468
CHEBI:16865	NCCCC(O)=O	InChI=1S/C4H9NO2/c5-3-1-2-4(6)7/h1-3,5H2,(H,6,7)	GABA	7198	10301	7426	333664	243597	279204	308062	221519	258017	272937	231857	241193	257003	216404	272412	335823	231680	256500
CHEBI:28260			Galactose	3493	2591	3235	241137	218939	238102	16561	16818	14427	7156	8520	6256	3383	4865	4688	179630	151933	166029
CHEBI:14321	[NH3+]C(CCC([O-])=O)C([O-])=O	InChI=1S/C5H9NO4/c6-3(5(9)10)1-2-4(7)8/h3H,1-2,6H2,(H,7,8)(H,9,10)/p-1	Glutamate	53315	63256	19173	123702	123361	143008	148921	109231	206937	178957	192661	185072	110760	132761	196460	216984	305365	160890
CHEBI:15428	NCC(O)=O	InChI=1S/C2H5NO2/c3-1-2(4)5/h1,3H2,(H,4,5)	Glycine	389086	428556	302743	1604113	1433991	1457064	1474546	1305677	1312131	1414734	1370344	1255454	1243369	1259072	1416541	1557063	1346676	1334395
CHEBI:27570	NC(Cc1c[nH]cn1)C(O)=O	InChI=1S/C6H9N3O2/c7-5(6(10)11)1-4-2-8-3-9-4/h2-3,5H,1,7H2,(H,8,9)(H,10,11)	Histidine	2608	3673	782	22368	22426	25792	31916	22114	34263	20236	24851	23205	18721	20923	34204	37196	55102	25009
CHEBI:24898			Isoleucine	229812	282622	189230	1039895	932902	945445	954966	847866	874285	894111	877139	802759	813161	827125	933465	1029199	876986	876517
CHEBI:78320	CC(O)C(O)=O	InChI=1S/C3H6O3/c1-2(4)3(5)6/h2,4H,1H3,(H,5,6)	Lactate	16811	7994	7137	4061248	3849909	3651005	3705171	3487849	3309671	3353808	3585340	3091912	3085822	3337048	3471123	3982970	3628944	3349512
CHEBI:25017	CC(C)CC(N)C(O)=O	InChI=1S/C6H13NO2/c1-4(2)3-5(7)6(8)9/h4-5H,3,7H2,1-2H3,(H,8,9)	Leucine	1221849	1440676	963670	5607292	4961518	5055670	5114604	4508380	4647992	4879210	4758818	4364154	4273513	4363520	4886136	5446873	4698827	4633219
CHEBI:26271	OC(=O)C1CCCN1	InChI=1S/C5H9NO2/c7-5(8)4-2-1-3-6-4/h4,6H,1-3H2,(H,7,8)	Proline	4306	1182	1246	17040	14561	13138	15001	12424	13086	14908	14238	12751	15063	15048	15249	16403	12942	11947
CHEBI:32816	CC(=O)C(O)=O	InChI=1S/C3H4O3/c1-2(4)3(5)6/h1H3,(H,5,6)	Pyruvate	49	26	6	12212	8693	11246	13817	11117	13654	13452	12147	13262	16675	16986	21505	12402	9340	11343
CHEBI:15963	OC[C@H](O)[C@H](O)[C@H](O)CO	InChI=1S/C5H12O5/c6-1-3(8)5(10)4(9)2-7/h3-10H,1-2H2/t3-,4+,5-	Ribitol	10487	10375	9930	52796	52220	52740	46142	48417	48388	47503	51102	49059	49295	47391	51233	51111	48638	49135
CHEBI:17822	NC(CO)C(O)=O	InChI=1S/C3H7NO3/c4-2(1-5)3(6)7/h2,5H,1,4H2,(H,6,7)	Serine	356495	373917	243590	1341644	1173383	1226150	1198077	1033557	1109349	1132321	1102238	1029191	991856	998258	1168544	1336320	1142761	1127477
CHEBI:26806			Succinate	467	339	349	6141	6025	5254	5350	5104	5113	4844	5329	4821	4990	5501	5874	5776	5658	5116
CHEBI:26986			Threonine	137666	150482	103503	593708	526858	538018	535116	471393	483994	498960	487265	451316	443399	457036	512578	579021	498835	492114
CHEBI:18186	NC(Cc1ccc(O)cc1)C(O)=O	InChI=1S/C9H11NO3/c10-8(9(12)13)5-6-1-3-7(11)4-2-6/h1-4,8,11H,5,10H2,(H,12,13)	Tyrosine	75152	97725	60085	406252	361317	367098	359898	316933	323863	321745	319994	297545	296041	301458	341697	400186	338746	330701
CHEBI:27266	CC(C)C(N)C(O)=O	InChI=1S/C5H11NO2/c1-3(2)4(6)5(7)8/h3-4H,6H2,1-2H3,(H,7,8)	Valine	884914	1125186	726079	4285773	3821807	3866279	3968800	3502242	3591652	3739644	3663399	3365259	3336487	3424734	3814760	4175335	3589065	3572787
