# Supplementary material for: Unravelling metabolic cross‐feeding in a yeast–bacteria community using 13C‐based proteomics
Source: Mol Syst Biol. 2023 Feb 13;19(4):e11501. doi: 10.15252/msb.202211501 (PMC10090948; doi:10.15252/msb.202211501)
Supplement: Supplementary file 5 — Dataset EV4 [file MSB-19-e11501-s002.xlsx]

## Sheet: introduction
Dataset EV4
Metabolic modelling of yeast-LAB co-culture
Sheet Name	Description
reframed_growth_rates	Growth rates of species in model under indicated conditions
smetana_scores	SMETANA analysis results

## Sheet: reframed_growth_rates
	Gal2 transporter	Bacteria	Yeast	Community
CDM35 Glucose	+	0	0.24	0.15
CDM35 Glucose	-	0	0.24	0.15
CMD35 - Glucose	+	0	0	0
CDM35 Lactose	+	0	0	0.29
CDM35 Lactose	-	0	0	0.21
CDM35 Galactose	+	0	0.24	0.15
CDM35 Galactose	-	0	0	0
CDM42 Glucose	+	1.18	0.25	0.28
CDM42 - Glucose	+	0.92	0	0.01
CDM42 Galactose	+	0.47	0.25	0.28
CDM42 Lactose	+	1.44	0	0.48

## Sheet: smetana_scores
community	medium	receiver	donor	compound	scs	mus	mps	smetana
community	CDM35	Bacteria_new	Yeast_new	M_acald_e	1	0.02	1	0.02
community	CDM35	Bacteria_new	Yeast_new	M_ala__L_e	1	0.21	1	0.21
community	CDM35	Bacteria_new	Yeast_new	M_asp__L_e	1	0.18	1	0.18
community	CDM35	Bacteria_new	Yeast_new	M_glu__L_e	1	0.32	1	0.32
community	CDM35	Bacteria_new	Yeast_new	M_gly_e	1	0.13	1	0.13
community	CDM35	Bacteria_new	Yeast_new	M_h_e	1	0.02	1	0.02
community	CDM35	Bacteria_new	Yeast_new	M_nh4_e	1	0.16	1	0.16
community	CDM35	Bacteria_new	Yeast_new	M_pro__L_e	1	0.01	1	0.01
community	CDM35	Bacteria_new	Yeast_new	M_pyr_e	1	0.01	1	0.01
community	CDM35	Bacteria_new	Yeast_new	M_ser__L_e	1	0.04	1	0.04
community	CDM35	Yeast_new	Bacteria_new	M_gal_e	1	1	1	1
community	CDM35	Yeast_new	Bacteria_new	M_phe__L_e	1	0.333333	1	0.333333
community	CDM35	Yeast_new	Bacteria_new	M_trp__L_e	1	0.333333	1	0.333333
